# Supplementary material for: Genome-wide differential mRNA expression profiles in follicles of two breeds and at two stages of estrus cycle of gilts
Source: Sci Rep. 2017 Jul 11;7:5052. doi: 10.1038/s41598-017-04336-x (PMC5506030; doi:10.1038/s41598-017-04336-x)
Supplement: Supplementary file 2 — Table S4 [file 41598_2017_4336_MOESM2_ESM.xls]

## Sheet: Sheet1
Supplementary Table S4 RPKM of differential expression genes in four comparison groups.
Gene name	RPKM
	LD	LE	MD	ME
ENSSSCG00000005494	1.31192	20.2651	5.87995	11.2507
ENSSSCG00000024199	1.25103	2.17084	0.981012	1.00297
ENSSSCG00000029716	2.46079	5.57878	2.09938	2.60939
ENSSSCG00000029710	1.41926	1.49473	1.54047	1.33359
ENSSSCG00000029711	1.41918	2.7042	4.07597	2.05993
ENSSSCG00000029712	0	0.0104187	0	0
ENSSSCG00000024191	0	0	0	0.0188461
ENSSSCG00000024190	0.809269	2.61958	0.990449	0.568681
ENSSSCG00000024193	5.20987	7.78231	4.5225	4.55855
ENSSSCG00000024194	0.0604116	0.299322	0.188716	0.115895
ENSSSCG00000024197	20.0502	19.3734	19.9055	17.2403
ENSSSCG00000024196	0	0	0	0.0871883
ENSSSCG00000019375	0.18177	0	0.28391	0
ENSSSCG00000019370	0	0.604571	0.27508	1.56623
ENSSSCG00000019373	0	0.286674	0.451856	0.262117
ENSSSCG00000003903	218.881	213.833	151.987	157.051
ENSSSCG00000004374	0.0990219	0.0970257	0.083413	0.106507
ENSSSCG00000004373	1.80574	2.43	1.71077	2.32949
ENSSSCG00000007939	2.90322	3.5659	3.50836	4.17346
ENSSSCG00000004371	1.67363	4.41766	1.562	2.89691
ENSSSCG00000004370	9.46477	12.9858	8.67823	14.0094
ENSSSCG00000015256	27.896	31.7839	37.3016	17.6321
ENSSSCG00000007935	1.6339	4.91202	1.87202	2.28094
ENSSSCG00000007937	0.569561	0.39478	0.741769	0.496194
ENSSSCG00000015252	3.89357	7.02358	8.2061	3.82221
ENSSSCG00000007931	15.358	23.0277	21.4097	17.5652
ENSSSCG00000004379	5.45594	7.15184	8.56614	10.7015
ENSSSCG00000007933	0	0.16683	0	0
ENSSSCG00000029714	0.0345403	0.0107195	0	0
ENSSSCG00000025248	35.214	36.6639	40.1251	43.6291
ENSSSCG00000006158	20.2408	11.7255	15.6654	10.8085
ENSSSCG00000029715	2.6202	18.1928	6.2912	35.9157
ENSSSCG00000025242	0.0612674	0.158432	0.0652069	0.369189
ENSSSCG00000025243	0.750592	0.683255	0.390497	0.448342
ENSSSCG00000025240	5.93279	4.80705	3.62031	3.92563
ENSSSCG00000025241	12.382	17.4542	13.1349	18.1
ENSSSCG00000025244	0.046601	0.0900257	0.0872495	0.0290668
ENSSSCG00000025245	2.88062	3.35583	5.88126	4.73618
ENSSSCG00000006431	25.1903	5.36945	53.6389	5.0146
ENSSSCG00000002508	18.4576	26.2387	24.9738	23.8295
ENSSSCG00000002509	7.73067	8.51232	12.41	9.06682
ENSSSCG00000002506	11.1445	6.35087	12.0659	5.52406
ENSSSCG00000002507	0.0189894	0.0572524	0	0.0841585
ENSSSCG00000002504	0.280868	13.9799	0.547966	1.37704
ENSSSCG00000002505	66.085	92.4911	68.6344	93.523
ENSSSCG00000002502	2.04555	4.8986	3.19876	2.01208
ENSSSCG00000002501	1.31009	1.81294	0.5173	0.727956
ENSSSCG00000021215	28.1119	50.3978	37.5229	37.6878
ENSSSCG00000021214	0.134316	0.135297	0	0.0650711
ENSSSCG00000021217	50.2714	57.1224	37.4224	34.7904
ENSSSCG00000021216	4.43914	7.66618	5.45632	5.03926
ENSSSCG00000021210	12.1774	10.273	10.2534	15.5033
ENSSSCG00000021213	24.9943	24.0191	18.9854	16.5601
ENSSSCG00000021212	0.239844	0.595459	0.138136	0.544072
ENSSSCG00000029718	0.701013	0.22497	0.646118	0.483583
ENSSSCG00000021219	0.284272	0.641358	0.59521	0.135015
ENSSSCG00000021218	0.124988	0.22444	0.331935	0.1913
ENSSSCG00000029719	0.315999	0.923927	0.493566	0.319909
ENSSSCG00000023520	3.03524	2.62758	6.25229	1.07123
ENSSSCG00000023523	0.753535	0.552168	6.03699	0.924958
ENSSSCG00000023522	85.8149	277.757	131.152	200.608
ENSSSCG00000023525	3.9394	7.17798	1.61954	3.87883
ENSSSCG00000023527	1.97027	3.80598	3.68766	7.23984
ENSSSCG00000023526	3.40253	2.7748	6.78196	4.8414
ENSSSCG00000023529	2.91284	1.2706	6.7049	1.59004
ENSSSCG00000016123	9.36702	7.4124	10.264	10.9143
ENSSSCG00000016122	0.0215983	0.0524483	0.0337348	0.0218655
ENSSSCG00000016125	1.11751	1.54141	2.08647	1.27663
ENSSSCG00000016127	28.9423	26.0967	22.5857	17.9309
ENSSSCG00000001058	0.134522	1.04349	0.296067	0.750038
ENSSSCG00000001054	0.15357	0.218136	0.237942	0.115289
ENSSSCG00000001057	5.07685	6.22319	4.26992	4.31993
ENSSSCG00000001056	27.8965	41.5912	28.741	40.6428
ENSSSCG00000001050	4.87457	6.45032	4.1374	5.07186
ENSSSCG00000001053	10.0718	12.8112	13.5289	17.8527
ENSSSCG00000001052	1.21962	4.84026	3.52275	4.09729
ENSSSCG00000000908	62.8758	58.5691	47.4353	49.4464
ENSSSCG00000025067	2.65133	3.83251	4.7853	5.74133
ENSSSCG00000000900	10.2056	10.7079	7.70992	8.94638
ENSSSCG00000000901	2.34436	2.90098	2.404	2.5736
ENSSSCG00000000902	6.74654	7.74723	7.12866	8.07823
ENSSSCG00000000905	130.648	99.488	88.3297	74.3357
ENSSSCG00000000906	3.93924	2.59789	2.71204	1.39826
ENSSSCG00000000907	14.4669	74.6052	20.9997	34.3767
ENSSSCG00000028999	0.0355037	0	0.158803	0.0359137
ENSSSCG00000010943	1.13795	1.18437	2.10827	1.20181
ENSSSCG00000028995	12.0686	5.17174	17.1546	6.78803
ENSSSCG00000028994	0.0988723	0.318958	0.162935	0.522193
ENSSSCG00000028993	8.19729	9.37645	8.58388	4.51988
ENSSSCG00000028992	2.62313	5.07875	2.42596	2.77648
ENSSSCG00000027352	4.16796	7.68595	4.74955	6.03861
ENSSSCG00000027353	2212.73	1867.75	3254.63	2477.34
ENSSSCG00000027350	57.9812	62.9916	64.1629	99.3742
ENSSSCG00000021818	0.45454	0.790778	1.00993	0.88493
ENSSSCG00000027356	0.198694	0.216672	0	0.0369619
ENSSSCG00000027357	192.249	626.253	211.424	1070.47
ENSSSCG00000027354	8.36305	17.3118	15.4016	5.5978
ENSSSCG00000021813	0	0	0.0140402	0.0173698
ENSSSCG00000021812	0.0811561	0.0928049	0.0216275	0.0349551
ENSSSCG00000021811	0.495663	0.373337	0.409411	1.06675
ENSSSCG00000021816	0.0841801	0	0	0
ENSSSCG00000021815	0.756121	0.891034	0.637368	2.02759
ENSSSCG00000021814	8.5395	14.0675	12.0597	10.1196
ENSSSCG00000010949	15.0442	33.1383	23.8732	48.5248
ENSSSCG00000013148	1.08483	1.53282	0	0.0600979
ENSSSCG00000013149	0.250215	0.168363	0.121771	0.0936186
ENSSSCG00000013144	14.9378	84.1192	10.7931	90.0836
ENSSSCG00000013145	5.59182	6.5198	12.1151	8.43257
ENSSSCG00000013146	3.34645	7.14049	4.72769	3.55999
ENSSSCG00000013147	5.94718	9.27425	5.1473	7.38166
ENSSSCG00000030102	2.68366	2.87653	4.32947	4.39888
ENSSSCG00000015258	1.82167	6.68633	1.62293	0.88518
ENSSSCG00000015259	0.0282437	0.0837102	0.077855	0.0653912
ENSSSCG00000015257	0.0710323	0.0489708	0.033302	0
ENSSSCG00000030109	1.34497	2.41104	2.39822	0.987875
ENSSSCG00000015255	0.0529677	0.409078	0.0403806	0.142113
ENSSSCG00000007930	21.1051	30.8988	41.879	32.6473
ENSSSCG00000015253	1.66959	2.15398	1.52734	1.76325
ENSSSCG00000015250	1.22658	1.49629	1.98984	2.11109
ENSSSCG00000015251	0	0.0798192	0	0.0778235
ENSSSCG00000013889	683.569	505.138	961.997	771.594
ENSSSCG00000013888	10.0067	7.43028	24.642	9.05853
ENSSSCG00000013880	0.0201966	0.037828	0	0
ENSSSCG00000013883	64.8483	56.3644	111.248	65.9553
ENSSSCG00000013882	1.64545	2.27154	1.96714	2.9305
ENSSSCG00000013885	0.927405	2.15338	2.02605	3.54851
ENSSSCG00000013884	5.49562	6.59068	11.2212	9.95299
ENSSSCG00000013887	634.321	120.512	2720.41	242.6
ENSSSCG00000013886	22.7731	18.8485	46.8136	29.0008
ENSSSCG00000016046	0	0.0721769	0	0.147476
ENSSSCG00000018852	10.7075	1.99485	1.60409	0
ENSSSCG00000016047	0.0330756	0.032776	0	0.0494631
ENSSSCG00000015069	0	0.210975	0.315849	0.10727
ENSSSCG00000012286	0.630458	0.999808	0.639886	0.710098
ENSSSCG00000012287	19.08	27.0446	24.9727	28.436
ENSSSCG00000012280	6.01836	7.06472	6.69939	5.79573
ENSSSCG00000012282	1.56262	2.07141	2.06148	1.76518
ENSSSCG00000012283	1.00465	1.82085	1.0199	0.583051
ENSSSCG00000015063	21.9916	44.6193	35.7447	55.1879
ENSSSCG00000012288	2.87914	3.96478	6.07707	4.82175
ENSSSCG00000012289	6.30097	8.65544	5.77584	4.8425
ENSSSCG00000015067	0.0586694	0.0973105	0.0267274	0.0268547
ENSSSCG00000015066	30.3518	35.6945	35.6044	32.4001
ENSSSCG00000011959	15.6404	17.8778	20.9706	14.8269
ENSSSCG00000024299	0.287006	0.295961	0.295686	0.138774
ENSSSCG00000011951	2.62223	3.95413	1.64944	2.77509
ENSSSCG00000011950	9.34837	17.6314	9.37914	13.5957
ENSSSCG00000011953	6.63886	9.78878	5.63548	7.90696
ENSSSCG00000011952	1611.88	1638.02	1488.13	1573.1
ENSSSCG00000011955	65.9323	101.716	49.3972	68.2355
ENSSSCG00000024297	3.97285	6.12276	3.5428	2.2331
ENSSSCG00000024294	0.100956	0.0208117	0.094015	0.0393204
ENSSSCG00000011956	9.08774	10.5499	7.19287	7.86632
ENSSSCG00000000469	2.49542	4.1512	3.61901	2.48251
ENSSSCG00000000468	0.868468	0.759946	0.949456	0.768002
ENSSSCG00000000462	12.3934	12.1429	9.25696	8.80043
ENSSSCG00000000466	17.2901	28.2996	17.7978	14.0897
ENSSSCG00000000464	0.416383	0.261486	0.182685	0.15374
ENSSSCG00000028381	1.67895	2.437	2.27396	3.15875
ENSSSCG00000028382	0.563858	0.78119	1.43555	0.645868
ENSSSCG00000028383	0	0.0279203	0	0
ENSSSCG00000028384	113.979	88.0812	109.524	106.938
ENSSSCG00000028386	0.022015	0	0	0
ENSSSCG00000028387	0.517677	0.65061	0.764721	0.751618
ENSSSCG00000028388	5.49694	8.43829	10.6293	6.04456
ENSSSCG00000029389	0.191962	0.371041	0	0.915797
ENSSSCG00000029388	0.106466	0.413732	1.86755	1.57098
ENSSSCG00000015399	0.701137	3.63667	0.602013	0.428403
ENSSSCG00000015398	12.2411	7.33497	10.1941	6.84664
ENSSSCG00000015396	2.39946	5.1053	4.07685	4.15708
ENSSSCG00000015395	0.0784085	0.0542413	0.166547	0.0317713
ENSSSCG00000015394	0.348802	0.653972	0.271397	0.385349
ENSSSCG00000015393	2.14851	2.90883	2.06519	3.11559
ENSSSCG00000029386	0.0835563	0.229462	0.466391	0.22971
ENSSSCG00000015391	17.7555	19.9194	19.0347	14.2712
ENSSSCG00000015390	162.659	14.8945	73.5815	13.3034
ENSSSCG00000021558	0.289668	0.678197	0.290113	0.628439
ENSSSCG00000021556	1.05645	4.05389	1.17657	2.23838
ENSSSCG00000021557	42.2239	73.6996	68.2349	151.966
ENSSSCG00000011485	7.52645	17.8681	10.671	7.50508
ENSSSCG00000021555	7.44065	4.3822	11.1082	8.86867
ENSSSCG00000021552	2.27431	2.0203	3.60357	1.52147
ENSSSCG00000021553	31.6599	35.0784	40.8945	41.1714
ENSSSCG00000021550	5.21643	2.23794	13.593	2.08707
ENSSSCG00000021551	0.426804	0.905554	0.257006	0.0681772
ENSSSCG00000007395	20.2885	41.5145	26.0086	50.7849
ENSSSCG00000026128	1.48273	3.21524	1.48518	1.04332
ENSSSCG00000026129	2.05673	2.8323	2.27543	1.67001
ENSSSCG00000026122	6.91414	10.1247	6.74646	7.20946
ENSSSCG00000026123	461.927	190.119	1027.81	273.344
ENSSSCG00000026120	4.71602	7.92094	5.26513	5.31361
ENSSSCG00000026121	1.08986	1.43588	0.347625	0.260561
ENSSSCG00000026124	26.5935	21.3858	46.1136	22.9344
ENSSSCG00000026125	1.33094	4.4763	0.626015	2.14176
ENSSSCG00000028501	2.31863	7.21109	3.93768	5.60314
ENSSSCG00000007398	0.32821	0.433221	0.0899129	0.71075
ENSSSCG00000027659	66.3622	81.42	42.1747	59.8845
ENSSSCG00000027658	12.7449	22.2869	20.4077	12.1551
ENSSSCG00000020608	0	0	0	0.205882
ENSSSCG00000020606	0	0	0.529778	0.535257
ENSSSCG00000020601	0.477803	0	0.746088	1.121
ENSSSCG00000024762	1.19577	2.1989	1.53563	0.469209
ENSSSCG00000007118	0.928091	1.41769	1.19186	1.91612
ENSSSCG00000007119	36.6364	37.2234	51.4049	53.5959
ENSSSCG00000029969	1.40653	0.303765	0.589256	0.112778
ENSSSCG00000029968	1.25472	0.352417	0.624134	0.305425
ENSSSCG00000007112	0	0.139129	0	0.168369
ENSSSCG00000029966	7.09072	12.197	7.90166	8.67159
ENSSSCG00000007110	0	0	0.0352935	0
ENSSSCG00000029964	0.265622	0.223477	0.833582	0.165472
ENSSSCG00000007116	25.2222	20.4908	42.9431	20.822
ENSSSCG00000007117	2.87075	4.30465	4.38294	3.78502
ENSSSCG00000007114	0.00957127	2.12741	0	0.139373
ENSSSCG00000007115	7.42413	9.24096	20.707	24.7011
ENSSSCG00000026672	2.04796	4.05121	3.45293	3.8266
ENSSSCG00000026670	4.3815	10.3746	10.435	6.0692
ENSSSCG00000026294	21.9231	100.652	14.9878	34.9228
ENSSSCG00000026296	24.5331	54.75	56.7187	75.8044
ENSSSCG00000026297	0.764948	0.394007	0.51704	0.480976
ENSSSCG00000026290	1.0862	2.59957	0.941967	1.463
ENSSSCG00000026291	5.82035	6.49654	5.01914	6.30574
ENSSSCG00000026293	31.6343	31.1315	42.7765	38.9283
ENSSSCG00000026298	0.606745	0.611883	0.0531226	0.0910472
ENSSSCG00000026173	5.91776	23.9658	11.102	23.6619
ENSSSCG00000026674	3.0031	6.32059	1.11842	1.25852
ENSSSCG00000023283	1.86351	2.45326	2.01055	2.5058
ENSSSCG00000014822	4.95903	5.64155	8.85764	3.81179
ENSSSCG00000014823	2.58643	2.46548	1.15772	5.0176
ENSSSCG00000014820	6.20101	10.1126	9.89915	6.59588
ENSSSCG00000014821	4.83792	8.54473	10.5951	5.36788
ENSSSCG00000014827	0.721016	3.66556	3.52743	2.36677
ENSSSCG00000014825	1.27681	1.45244	1.98123	2.03247
ENSSSCG00000014828	64.0321	81.1232	42.982	55.7224
ENSSSCG00000014829	22.3561	23.7123	23.3736	25.7521
ENSSSCG00000024418	5.08106	10.1738	4.78431	7.88465
ENSSSCG00000024419	2.65709	3.30756	2.73289	2.03416
ENSSSCG00000008303	148.86	151.548	199.213	151.561
ENSSSCG00000001424	11.9382	16.4594	21.9946	20.4556
ENSSSCG00000001425	7.19053	8.48013	10.2546	11.1989
ENSSSCG00000001426	7.47055	7.93769	8.58369	10.2491
ENSSSCG00000001427	60.4749	61.4653	198.668	115.269
ENSSSCG00000001420	15.3426	16.2989	32.8449	23.0789
ENSSSCG00000001421	7.76291	8.70575	15.5447	10.6107
ENSSSCG00000001422	11.4919	25.4668	14.2261	53.4133
ENSSSCG00000001423	26.8508	25.6619	43.0341	36.8195
ENSSSCG00000001428	0.70963	0.110793	6.09069	0.0938897
ENSSSCG00000001429	0.216945	0.427463	3.32772	0.175262
ENSSSCG00000009217	11.0831	16.8037	12.9258	16.157
ENSSSCG00000009216	29.1628	564.743	75.4236	948.786
ENSSSCG00000009215	10.7043	9.54832	14.8654	17.4548
ENSSSCG00000009213	4.47424	3.88566	7.56193	5.12315
ENSSSCG00000009211	44.5547	43.2715	60.5763	60.6401
ENSSSCG00000013732	0.15067	0.1034	0.0277045	0.102959
ENSSSCG00000009219	28.4457	6.62443	6.0668	1.70875
ENSSSCG00000021913	13.0089	13.5373	51.2587	14.2373
ENSSSCG00000018026	7.49433	5.07247	9.71255	3.76567
ENSSSCG00000018027	26.0065	29.0511	23.9942	28.281
ENSSSCG00000020997	0	0.182748	0	0
ENSSSCG00000020996	0.0241275	0	0.0753094	0
ENSSSCG00000020991	3.16745	1.52196	6.67547	1.8638
ENSSSCG00000020990	0.0708265	2.47226	0.0663657	0.316526
ENSSSCG00000020993	3.86042	9.79701	6.40181	19.694
ENSSSCG00000020992	0.0452926	0.152119	0.067318	0
ENSSSCG00000020999	0.570808	1.19595	0.768131	0.707676
ENSSSCG00000020998	0.0979404	6.08727	0.205294	0.658103
ENSSSCG00000018028	0.056563	2.69294	0.0851563	0.570918
ENSSSCG00000018029	4.35886	6.5425	6.04668	6.98769
ENSSSCG00000005428	0.25358	0.12357	0.0660119	0
ENSSSCG00000005429	3.35709	4.42824	2.02426	1.55299
ENSSSCG00000024334	1.72227	2.06499	2.84204	2.01024
ENSSSCG00000005420	0	0.0433523	0	0
ENSSSCG00000005422	20.6269	23.269	17.3689	13.92
ENSSSCG00000005423	0.724303	6.06334	3.60971	2.25395
ENSSSCG00000005424	12.8323	10.3158	6.85248	7.40624
ENSSSCG00000021741	5.21406	6.64295	4.9244	6.49123
ENSSSCG00000005426	1.45116	2.93726	1.68982	1.39336
ENSSSCG00000005427	7.59591	7.5851	5.05056	4.20983
ENSSSCG00000021740	1.73636	2.89193	2.18986	3.3876
ENSSSCG00000024331	0	0.00727444	0	0
ENSSSCG00000021746	12.7178	12.0919	8.67139	10.2256
ENSSSCG00000024332	0.059364	0	0	0
ENSSSCG00000022739	4.40856	12.4939	4.52673	5.37006
ENSSSCG00000022738	0.775061	0.466737	1.30367	0.633045
ENSSSCG00000010329	20.7187	24.8077	32.1869	20.9345
ENSSSCG00000022733	4.11977	7.03291	4.97904	8.15649
ENSSSCG00000022732	90.2313	130.365	96.3519	117.793
ENSSSCG00000022731	0.0603312	0.118792	0.100546	0.0910126
ENSSSCG00000022730	0.955486	1.74475	2.89226	0.956046
ENSSSCG00000022737	1.76934	5.56081	0	0.0771579
ENSSSCG00000022736	0.179606	0.756568	0.132	0.0626327
ENSSSCG00000022734	3.97893	8.84421	7.41878	5.29577
ENSSSCG00000030293	0.0842039	0	0	0.0334091
ENSSSCG00000030292	1.53088	1.21031	1.46703	0.619536
ENSSSCG00000030291	8.22385	12.2068	12.0283	9.8003
ENSSSCG00000030296	5.11531	10.7466	5.48814	8.14839
ENSSSCG00000030295	67.2318	67.2095	68.2466	63.3404
ENSSSCG00000007531	0.372842	0.875695	0.41148	0.483062
ENSSSCG00000030299	0.035111	0	0	0
ENSSSCG00000030298	0.135945	0.0657625	0.0474925	0
ENSSSCG00000011380	0.412688	2.9837	0.0449565	0.292688
ENSSSCG00000017430	336.363	416.687	296.101	405.457
ENSSSCG00000011382	13.1249	19.4619	15.4528	15.2727
ENSSSCG00000011384	0.0326414	0.171995	0.182885	0.0639164
ENSSSCG00000011385	3.43991	3.67478	8.12704	4.09234
ENSSSCG00000011386	0.207831	0.234102	0.278358	0.169811
ENSSSCG00000011387	11.1365	11.2245	13.1842	10.955
ENSSSCG00000011388	4.9847	5.05431	5.62227	4.64962
ENSSSCG00000011389	8.26099	10.8765	11.9402	8.57033
ENSSSCG00000010389	0.028436	0.0455941	0.358736	0.0271131
ENSSSCG00000010388	2.43953	7.43416	4.42043	9.84452
ENSSSCG00000010383	0.480821	2.97457	1.71345	5.52555
ENSSSCG00000010381	1.59917	4.47471	4.19637	7.07455
ENSSSCG00000010380	2.79924	4.79534	2.93902	1.84225
ENSSSCG00000010387	0	0.0235577	0	0.0459375
ENSSSCG00000010386	0.179426	0	0.0954816	1.37086
ENSSSCG00000010385	24.3874	59.0878	27.089	65.5588
ENSSSCG00000010384	0.158776	6.50068	0.12532	0.757874
ENSSSCG00000013720	35.2926	61.0401	66.0431	98.387
ENSSSCG00000013721	145.841	125.695	142.708	138.712
ENSSSCG00000013722	2.52859	2.4333	4.44576	3.9896
ENSSSCG00000013723	2.1496	2.71958	3.70966	1.49438
ENSSSCG00000004038	0.0206746	0.0132699	0	0.0342553
ENSSSCG00000013725	5.66695	9.781	8.72531	8.46179
ENSSSCG00000013726	21.2849	25.5517	32.9561	24.3657
ENSSSCG00000013727	88.873	89.8099	107.918	110.847
ENSSSCG00000013728	26.4209	26.5611	43.2177	30.4831
ENSSSCG00000013729	4.38537	3.86527	4.51268	2.96313
ENSSSCG00000004037	2.71706	5.26647	5.29337	3.60142
ENSSSCG00000018553	0.608838	0.729824	0.237643	0.147
ENSSSCG00000004032	1.05742	1.64075	1.72151	1.87207
ENSSSCG00000004033	14.3233	18.9249	19.3994	23.6037
ENSSSCG00000022066	12.7493	15.074	21.3321	20.5069
ENSSSCG00000022065	0.291975	0.57613	0.879994	0
ENSSSCG00000022064	0.237101	20.8401	0.396843	34.1129
ENSSSCG00000022063	0.484823	1.42998	1.35527	1.52617
ENSSSCG00000022062	1.78121	0.732514	0.802045	0.945949
ENSSSCG00000022061	2.24545	3.07792	2.06656	2.96386
ENSSSCG00000022060	1.07028	2.37723	0.635421	1.71241
ENSSSCG00000022069	1.62515	2.07277	2.21035	1.19613
ENSSSCG00000022068	1.23515	0.567573	0.732912	1.30212
ENSSSCG00000029102	4.09077	4.93492	8.06829	5.55624
ENSSSCG00000002721	8.52207	11.0811	11.9434	11.391
ENSSSCG00000010031	1.58958	2.14443	2.48187	2.49605
ENSSSCG00000010030	12.6302	13.5806	15.9174	12.9327
ENSSSCG00000010033	4.53646	5.22077	5.14606	3.68999
ENSSSCG00000010032	10.0992	14.2911	17.8582	15.8156
ENSSSCG00000010035	92.177	142.516	87.1574	145.158
ENSSSCG00000010034	2.61237	3.33427	4.25884	3.6521
ENSSSCG00000010037	0.560742	0.204416	0.297703	0.243887
ENSSSCG00000010036	0.422135	1.30801	0.404426	0.435123
ENSSSCG00000010039	5.44483	2.43509	3.88087	2.43249
ENSSSCG00000029106	0.129127	0.212323	0.0760679	0.0551518
ENSSSCG00000004782	6.61844	3.62138	11.9123	2.38416
ENSSSCG00000004781	0.0494169	0.165174	0.127252	0.199931
ENSSSCG00000004786	2.23816	3.03262	2.74935	3.08753
ENSSSCG00000004787	1.55228	3.00792	1.93388	2.50077
ENSSSCG00000004784	0.362988	1.63769	1.17194	0.972925
ENSSSCG00000004785	9.19327	6.14358	4.3107	6.3941
ENSSSCG00000015601	13.8603	13.3695	12.4823	10.7523
ENSSSCG00000015600	4.02491	1.77559	5.11878	1.04728
ENSSSCG00000015603	7.68295	12.2618	9.69729	11.3572
ENSSSCG00000004789	181.595	310.49	142.264	116.939
ENSSSCG00000015604	11.7489	4.25921	17.0568	2.18059
ENSSSCG00000015607	4.89236	5.36084	5.83692	4.90641
ENSSSCG00000015606	0.133313	0.119589	0	0.0134908
ENSSSCG00000013658	7.13067	6.33473	9.39008	8.77542
ENSSSCG00000008993	4.27474	4.18722	4.52856	4.19851
ENSSSCG00000008786	1.4568	3.00613	1.51753	6.02163
ENSSSCG00000008787	10.7173	12.7861	8.07003	9.37475
ENSSSCG00000008785	24.2242	18.5291	21.9376	18.0715
ENSSSCG00000014278	0.280358	0.376146	0.0407647	0.404779
ENSSSCG00000014277	15.8445	18.3831	16.022	20.9199
ENSSSCG00000014276	2.12728	2.69376	2.83957	3.26331
ENSSSCG00000014275	1.21711	0.614752	0.266031	0.467359
ENSSSCG00000014274	59.6805	24.2904	53.8465	45.5972
ENSSSCG00000014273	0.100727	0	0	0
ENSSSCG00000014272	13.1504	3.3502	17.2863	4.98925
ENSSSCG00000008788	10.5372	13.9799	12.0102	9.13602
ENSSSCG00000008789	6.77814	7.9676	7.59113	6.94701
ENSSSCG00000025040	0.231983	0.229643	0.939226	0.120591
ENSSSCG00000025041	9.09204	17.6465	11.6674	6.61356
ENSSSCG00000025042	0.0885518	0.287469	0.0588873	0.127089
ENSSSCG00000025043	0.0691748	0.0896473	0.0318613	0
ENSSSCG00000025044	0.0240352	0.011612	0.0644264	0.0341037
ENSSSCG00000025045	0.25358	0.753848	0	0
ENSSSCG00000010969	17.9036	15.3651	22.9319	17.7771
ENSSSCG00000010968	5.33473	4.35411	8.06605	5.70479
ENSSSCG00000010967	0.506452	0.151518	0.0689407	0.0461795
ENSSSCG00000010966	7.43678	3.98348	4.72476	7.56772
ENSSSCG00000010965	313.705	188.01	288.242	286.656
ENSSSCG00000010964	0.0487116	0.360628	0.0190171	0.126864
ENSSSCG00000010962	1.00771	1.52275	0.922674	0.831763
ENSSSCG00000010960	0.0977086	1.61766	0.137942	0.219306
ENSSSCG00000005308	6.2459	6.44414	9.15761	6.80111
ENSSSCG00000020295	0	0.0881273	0	0
ENSSSCG00000005640	17.4735	24.4622	35.1533	26.2902
ENSSSCG00000016068	1.08386	1.76527	1.24029	0.847256
ENSSSCG00000016069	2.75373	2.99125	2.68082	2.21539
ENSSSCG00000017713	2.74592	3.92146	3.77389	4.56088
ENSSSCG00000016061	36.6716	45.2952	32.3931	26.459
ENSSSCG00000016062	48.0533	43.1864	33.3277	34.7036
ENSSSCG00000016063	3.03667	3.1576	3.18716	2.23119
ENSSSCG00000016064	0.266992	0.556786	0.0984075	0.290172
ENSSSCG00000016067	1.19048	7.5714	1.90044	4.13052
ENSSSCG00000019181	1.04042	2.79587	0.812197	0.471147
ENSSSCG00000025596	0.0193865	0.0379467	0	0.0087826
ENSSSCG00000025597	0.325493	0.0656518	0.288564	0.133074
ENSSSCG00000025594	1.0467	0.740945	1.02274	0.663287
ENSSSCG00000025595	0.0564901	0.0690991	0.0881974	0.0136392
ENSSSCG00000025592	0.057394	0.145401	0.218856	0.0752011
ENSSSCG00000025593	0.929452	0.591607	0.292452	0.147779
ENSSSCG00000025590	2.39872	3.0044	2.35034	2.86671
ENSSSCG00000025591	4.65423	5.60369	7.73717	8.04348
ENSSSCG00000025598	30.1856	27.446	12.049	12.002
ENSSSCG00000025599	9.53583	11.9867	15.8507	10.959
ENSSSCG00000027190	8.73713	10.7029	15.4451	11.8922
ENSSSCG00000027191	1.31713	1.07168	2.47531	1.05782
ENSSSCG00000002258	1.29797	1.87105	2.38755	1.08598
ENSSSCG00000027194	0.0412254	0.0643921	0.0267906	0.0988359
ENSSSCG00000027195	0.00407701	0	0	0
ENSSSCG00000027196	4.37759	18.1836	14.1376	42.1136
ENSSSCG00000027197	15.2871	21.5168	36.0299	30.4381
ENSSSCG00000002252	68.933	46.7825	59.9346	58.96
ENSSSCG00000005201	2.78036	4.60354	4.80633	3.52513
ENSSSCG00000002250	0	0	0.534697	0
ENSSSCG00000002251	4.67684	0.617578	3.36117	0.510927
ENSSSCG00000005204	5.45308	14.384	4.86686	6.85205
ENSSSCG00000005205	17.0429	23.0646	17.8206	27.3104
ENSSSCG00000002254	47.9095	53.3097	68.1388	50.9439
ENSSSCG00000005207	5.31452	4.35178	7.84317	2.5815
ENSSSCG00000024319	0	0.128129	0	0
ENSSSCG00000024316	175.813	159.022	163.859	126.647
ENSSSCG00000024315	39.5606	30.3643	52.3649	43.0343
ENSSSCG00000024314	0.00611077	0	0	0
ENSSSCG00000024313	402.092	366.895	277.359	250.225
ENSSSCG00000024312	4.02648	9.44062	1.6916	3.41128
ENSSSCG00000024311	0.22944	0.455194	0.0717714	0.61083
ENSSSCG00000024310	0.409928	2.20233	1.73814	2.27171
ENSSSCG00000023859	0.233134	0.45019	0.322946	0.293022
ENSSSCG00000023855	0.465431	0.558653	0.298435	0.444283
ENSSSCG00000023854	0.297404	0.478061	0.809658	0.31235
ENSSSCG00000023857	10.1813	13.3045	19.6841	14.0027
ENSSSCG00000023851	0.734027	1.00127	1.60856	0.786736
ENSSSCG00000023850	3.05666	2.97712	1.66974	2.06531
ENSSSCG00000023853	0.183646	0.208903	0.141874	0.0962555
ENSSSCG00000023852	0.0403535	2.44916	0.911655	1.49795
ENSSSCG00000012529	0.215973	0.3034	0.065372	0.344168
ENSSSCG00000006572	3.3581	5.82742	6.61315	6.10333
ENSSSCG00000006571	15.6045	22.4716	28.8798	17.9431
ENSSSCG00000003407	0.43693	1.02002	0.889976	0.411431
ENSSSCG00000006577	0.055673	0.292067	0	0
ENSSSCG00000012521	10.3647	9.15933	14.2941	9.15113
ENSSSCG00000012520	12.0252	13.9353	10.3182	10.1012
ENSSSCG00000006579	0	0.0289416	0	0.119026
ENSSSCG00000006578	1.43789	3.24268	1.96089	5.69995
ENSSSCG00000012525	38.4326	48.831	28.9263	21.1395
ENSSSCG00000012524	0	0	0.110818	0.0342746
ENSSSCG00000012527	19.4863	16.468	24.0001	26.3053
ENSSSCG00000012526	0.461545	2.08352	0.529403	1.8774
ENSSSCG00000017737	5.67645	7.70828	7.21204	9.75468
ENSSSCG00000017735	5.68211	6.57269	4.84327	4.39008
ENSSSCG00000017734	0.161641	0.244127	0.73006	0.576269
ENSSSCG00000017733	6.83141	7.59933	5.59354	5.11474
ENSSSCG00000017732	82.9337	74.8966	75.2824	58.8426
ENSSSCG00000017731	53.616	59.566	71.7945	61.7286
ENSSSCG00000017730	0.542988	0.699935	0.867671	0.545555
ENSSSCG00000029592	1.45896	1.91964	3.18446	5.69361
ENSSSCG00000008812	10.7339	8.78377	7.95359	6.2586
ENSSSCG00000029590	5.53585	5.28092	7.93456	6.24625
ENSSSCG00000029591	0.00353042	0.0202987	0	0.0100207
ENSSSCG00000029596	0.391759	1.30481	1.28388	2.77527
ENSSSCG00000029597	3.35696	3.20204	2.50151	3.7828
ENSSSCG00000029594	23.7141	40.8917	40.1076	55.6568
ENSSSCG00000008813	1.33462	2.31133	3.4705	1.24521
ENSSSCG00000008834	0.0305181	15.6293	0	1.0582
ENSSSCG00000008835	43.4338	31.0682	88.2293	49.8996
ENSSSCG00000008836	3.78989	5.2807	4.93136	4.1727
ENSSSCG00000003123	0.551077	0.538651	0.773962	0.164967
ENSSSCG00000008839	4.40992	7.79055	5.39425	7.88357
ENSSSCG00000003121	12.8895	10.6568	19.0845	14.9025
ENSSSCG00000003126	0.147182	0.0732706	0	0
ENSSSCG00000003124	0.0228222	0	0	0
ENSSSCG00000017273	23.7731	28.6467	15.54	18.7654
ENSSSCG00000001789	0.111036	0	0.00977508	0.00604662
ENSSSCG00000001788	5.11119	4.35641	3.66009	3.10452
ENSSSCG00000001781	1.50914	3.90794	6.2381	2.42414
ENSSSCG00000001780	39.0389	17.6722	30.198	23.6689
ENSSSCG00000001783	2.03549	6.52038	15.5471	3.36426
ENSSSCG00000001782	8.01514	13.557	12.3014	14.4636
ENSSSCG00000001785	8.71163	9.08409	13.0186	12.3476
ENSSSCG00000001787	0.791128	1.66874	1.42386	2.45288
ENSSSCG00000001786	0.208599	10.0655	0.106791	0.450876
ENSSSCG00000004557	343.607	315.856	508.448	325.674
ENSSSCG00000004556	53.2639	29.4576	40.4101	41.0145
ENSSSCG00000004555	0	0.0424039	0	0
ENSSSCG00000004554	42.433	12.2056	41.9925	5.64634
ENSSSCG00000004552	10.9446	14.2779	11.3091	11.4045
ENSSSCG00000004551	8.04743	9.19426	13.7638	6.32012
ENSSSCG00000015879	233.586	44.2364	393.87	38.5063
ENSSSCG00000015876	1.58641	2.39279	1.85917	1.91754
ENSSSCG00000015874	18.0296	31.5991	20.7703	21.9689
ENSSSCG00000015872	3.67417	6.6777	2.30956	3.85374
ENSSSCG00000015873	0	0.0224587	0	0
ENSSSCG00000015870	0.326864	0.641198	0.980389	1.40384
ENSSSCG00000015871	1.98152	3.00686	1.40167	1.86083
ENSSSCG00000007369	10.3326	8.5488	7.23104	3.82214
ENSSSCG00000007368	14.0381	13.5033	39.4589	7.4669
ENSSSCG00000002786	3.83811	4.89778	4.82021	4.23204
ENSSSCG00000002787	25.0038	26.0293	35.7355	29.7136
ENSSSCG00000002780	30.9077	150.168	34.8883	56.667
ENSSSCG00000002781	0.0575837	0.306175	0.268496	0.0726731
ENSSSCG00000002782	0.02716	0.0660402	0.104345	0.0444696
ENSSSCG00000002783	0.28325	0.395729	0.447483	0.441874
ENSSSCG00000007361	14.3265	13.5337	16.4625	18.224
ENSSSCG00000007360	6.99728	6.71576	8.1492	6.03991
ENSSSCG00000007362	77.1314	85.1721	78.059	82.6466
ENSSSCG00000002788	3.51421	1.70425	4.82532	2.02328
ENSSSCG00000007364	25.7728	24.5708	21.4642	20.4032
ENSSSCG00000007367	0.204815	0.123357	0.168382	0
ENSSSCG00000007366	31.6239	10.2221	81.0863	9.44547
ENSSSCG00000016529	3.20395	3.52313	3.27072	4.94165
ENSSSCG00000016528	14.3663	17.9603	14.8376	14.1865
ENSSSCG00000016527	1.13552	1.59956	0.790236	1.08811
ENSSSCG00000016521	0.140568	0.187434	0.217668	0.219855
ENSSSCG00000016520	10.6537	17.2872	32.3821	9.18695
ENSSSCG00000016523	0.0386403	0.0363674	0	0.186513
ENSSSCG00000016522	103.889	79.0051	97.8453	127.567
ENSSSCG00000028640	207.656	247.597	256.245	247.729
ENSSSCG00000028643	0.21924	0.507729	0.960267	0.469293
ENSSSCG00000028645	0.987498	0	0.616958	0
ENSSSCG00000028644	2.15542	5.35018	1.54184	2.35383
ENSSSCG00000028647	0.201152	0.363169	0.25905	0.331713
ENSSSCG00000028646	37.7219	43.8582	25.1753	31.3768
ENSSSCG00000020415	0.201535	0.389229	0	0.741921
ENSSSCG00000020412	0.940014	0.193847	0	0
ENSSSCG00000020413	0.410799	0.203539	0.320818	0.19845
ENSSSCG00000007099	0.304409	0.33407	0.137102	0.706651
ENSSSCG00000007098	35.5365	48.744	43.8803	40.4887
ENSSSCG00000007097	18.4877	20.3733	18.1416	18.7461
ENSSSCG00000007095	11.9394	14.958	9.84915	11.2636
ENSSSCG00000007094	7.68892	11.6374	8.59306	7.42871
ENSSSCG00000007093	3.30354	5.20288	4.03794	4.56061
ENSSSCG00000007092	10.5932	14.6905	14.0174	13.0849
ENSSSCG00000003789	7.86275	8.47232	4.65216	4.07799
ENSSSCG00000003788	1.44984	3.86045	1.94178	3.76502
ENSSSCG00000003787	28.8914	37.3074	27.0026	32.9584
ENSSSCG00000003784	2.89468	7.61689	1.45184	1.71009
ENSSSCG00000003783	1.86429	4.6246	2.62189	2.29355
ENSSSCG00000003782	0	0	0	0.288806
ENSSSCG00000003781	0.505514	5.71796	3.86805	2.12876
ENSSSCG00000003780	27.8556	36.6344	37.575	29.5993
ENSSSCG00000027944	1.66377	1.73759	3.65087	5.72414
ENSSSCG00000026842	0.286054	0.435476	0.287993	0.148164
ENSSSCG00000027942	2.91425	4.28459	3.36897	2.50288
ENSSSCG00000010556	0	0	0.0255836	0
ENSSSCG00000010554	68.9404	38.8697	34.3398	56.3939
ENSSSCG00000010555	0.0168929	0.0168194	0	0
ENSSSCG00000010552	0.0584462	0.236265	0.0380732	0
ENSSSCG00000010553	0.0877782	0.0859705	0	0.0202066
ENSSSCG00000010550	6.93116	8.5694	5.13899	6.53499
ENSSSCG00000010551	9.36922	16.3082	8.39667	13.5172
ENSSSCG00000018761	2.10942	1.38905	1.93459	1.98417
ENSSSCG00000010559	0.0901209	0.124126	0.111737	0.193666
ENSSSCG00000022272	2.40068	4.25852	3.2288	2.4168
ENSSSCG00000022273	14.2324	12.7553	8.15081	12.1878
ENSSSCG00000022270	20.207	23.4264	16.7517	21.704
ENSSSCG00000022271	0.0302526	0	0.0644945	0.0445063
ENSSSCG00000022276	0	0.0214703	0	0
ENSSSCG00000022274	0	0.0743853	0.0212409	1.04853
ENSSSCG00000022275	0	0	0	0.185467
ENSSSCG00000022278	0.168484	0.169715	0.281419	0
ENSSSCG00000018455	0.122262	0.121154	0	0
ENSSSCG00000008319	0.167527	0.530397	0.146359	0.178814
ENSSSCG00000008318	0.587823	1.24236	2.29907	3.75542
ENSSSCG00000008315	1.73053	3.56174	2.4386	2.11758
ENSSSCG00000008314	0.110375	5.44446	0.0737267	0.892655
ENSSSCG00000008317	55.0428	63.6406	60.1155	47.7272
ENSSSCG00000008316	61.19	99.0484	85.5716	162.995
ENSSSCG00000008311	0.027421	0.250522	0.254716	0.29279
ENSSSCG00000008310	4.14636	8.49028	7.08654	5.76616
ENSSSCG00000008313	17.143	4.27707	13.2753	8.1969
ENSSSCG00000008312	8.35533	4.12776	16.3746	3.98776
ENSSSCG00000000016	0.0491337	0	0	0
ENSSSCG00000000017	0.10106	0.247223	0.225141	0.0406361
ENSSSCG00000000014	3.93708	7.17482	4.92111	4.66343
ENSSSCG00000000015	1.06339	1.20685	0.80489	2.07685
ENSSSCG00000000013	0.219149	0.274987	0.445728	0.312361
ENSSSCG00000000010	186.58	214.962	430.575	269.724
ENSSSCG00000014943	4.37939	9.89819	3.93251	3.6714
ENSSSCG00000000018	21.7599	29.1592	26.1186	44.6118
ENSSSCG00000000019	20.7681	25.4335	22.8277	31.0562
ENSSSCG00000018494	0.533505	0	0	0
ENSSSCG00000002883	3.04944	25.2649	1.79779	3.2833
ENSSSCG00000002882	0	0	0	0.0297909
ENSSSCG00000002881	0.674661	0.311965	0.695464	0.763145
ENSSSCG00000002880	0.696946	1.08312	0.502356	0.835677
ENSSSCG00000002887	0.145439	0.0796665	0	0
ENSSSCG00000002886	0.0354749	0.066444	0.055409	0.0642844
ENSSSCG00000002885	53.1985	71.6805	83.1997	96.5915
ENSSSCG00000002884	7.89484	7.07005	13.1682	3.9118
ENSSSCG00000002889	2.34727	150.251	4.97765	216.074
ENSSSCG00000002888	1.7477	1.85742	1.70856	0.838298
ENSSSCG00000011604	8.83811	10.0591	8.44532	8.22824
ENSSSCG00000011606	0.26932	0.308104	1.12383	0.441116
ENSSSCG00000011601	69.4244	61.5995	69.4128	48.0733
ENSSSCG00000011600	0.733338	1.7272	1.70543	1.82468
ENSSSCG00000011603	6.64682	14.6266	10.5791	7.21939
ENSSSCG00000011602	16.7091	27.6877	19.0021	21.3312
ENSSSCG00000016659	0.39038	1.22874	0.576553	0.336416
ENSSSCG00000016658	7.44701	6.00242	9.76321	3.11762
ENSSSCG00000011609	15.6973	9.45447	14.6939	7.31448
ENSSSCG00000011608	3.82319	3.6599	4.54722	3.10345
ENSSSCG00000010238	36.3448	55.7657	34.7577	49.7704
ENSSSCG00000004819	0	0.0681822	0.138522	0.067483
ENSSSCG00000001868	204.917	194.026	185.156	179.277
ENSSSCG00000001869	1.9233	5.17711	4.60966	1.57804
ENSSSCG00000001864	0.075768	0	0	0
ENSSSCG00000001865	2.44962	3.80985	2.52457	3.30312
ENSSSCG00000001866	85.0577	103.318	62.9549	80.9084
ENSSSCG00000004811	0.0690055	0.455493	0	0.0689062
ENSSSCG00000001860	4.37005	5.0192	4.78131	1.80684
ENSSSCG00000001861	14.7736	15.149	16.248	16.5764
ENSSSCG00000004814	33.8416	38.016	34.5754	40.4783
ENSSSCG00000004815	0.0777291	0.149683	0.0381548	0.0725594
ENSSSCG00000025905	14.5918	18.7273	12.38	14.6589
ENSSSCG00000025907	0	0.0189907	0	0
ENSSSCG00000025906	4.63945	5.14115	3.53753	3.6125
ENSSSCG00000025901	9.08903	9.54345	8.85397	6.49809
ENSSSCG00000025900	11.4255	15.243	16.0018	14.0656
ENSSSCG00000025902	6.94748	6.73061	6.5794	5.956
ENSSSCG00000007545	10.3607	16.7567	14.9219	15.0393
ENSSSCG00000007544	2.15633	3.32708	3.94482	2.2832
ENSSSCG00000007547	1.29645	1.66331	1.03772	3.2493
ENSSSCG00000007546	16.0368	14.5367	18.3826	15.4038
ENSSSCG00000007541	2.4257	5.14072	3.20522	4.66352
ENSSSCG00000007540	5.10475	4.63689	7.75303	5.69949
ENSSSCG00000007543	2.01335	3.09117	3.52394	2.95424
ENSSSCG00000007542	1.31957	2.3025	4.48327	5.16523
ENSSSCG00000016381	0.538645	0.643005	1.43117	0.789003
ENSSSCG00000024051	0.0682958	0.0160827	0.0800045	0.0164963
ENSSSCG00000024053	0.333784	0.485	0.273124	0.385191
ENSSSCG00000007549	0.0838485	0.0283086	0.0772826	0.0418626
ENSSSCG00000007548	1.21485	1.71189	2.20813	3.44956
ENSSSCG00000024056	0.0622928	0.0812213	0.233194	0.061095
ENSSSCG00000016386	0	0	0.138882	0
ENSSSCG00000030428	4.96963	4.61606	5.89163	8.15193
ENSSSCG00000030429	0.0466405	0.0389921	0.041977	0.0188718
ENSSSCG00000005725	2.81684	3.10844	3.44908	3.54744
ENSSSCG00000017122	0.0199919	0.282088	0.0806481	0.392978
ENSSSCG00000017123	213.466	247.241	209.746	250.774
ENSSSCG00000017120	0	0.00550269	0	0
ENSSSCG00000017121	0.0111691	0.0215885	0.0151077	0.0883938
ENSSSCG00000017126	9.38963	19.9013	11.8165	19.6395
ENSSSCG00000017127	16.8638	25.0575	25.7721	44.3788
ENSSSCG00000017124	0.187567	0.473278	0.156925	0.332689
ENSSSCG00000017125	14.1467	12.9315	21.694	14.1704
ENSSSCG00000017128	4.58892	4.38336	8.94892	7.09459
ENSSSCG00000017129	4.24463	4.24675	5.96038	9.1483
ENSSSCG00000030422	87.1983	134.404	87.2969	119.24
ENSSSCG00000011819	2.60936	7.69928	4.99821	3.8398
ENSSSCG00000011810	10.8044	25.8447	13.0199	22.9759
ENSSSCG00000011812	0.239882	0.186391	0.203568	0.23557
ENSSSCG00000011813	27.712	22.421	24.7829	23.6589
ENSSSCG00000011815	0.0926581	0.150144	0	0
ENSSSCG00000011817	19.8452	37.057	25.5053	26.609
ENSSSCG00000003336	0.0450803	4.81465	0.304639	0.332743
ENSSSCG00000003334	21.805	24.1878	30.9981	37.7088
ENSSSCG00000003332	135.891	157.926	175.98	198.359
ENSSSCG00000003333	1.31038	1.1721	2.17902	1.58026
ENSSSCG00000003330	0.0698018	0.238479	0.0544683	0.266475
ENSSSCG00000003331	0.167473	0.322347	0.34382	0.469429
ENSSSCG00000003338	1.82137	1.17192	2.95374	2.19351
ENSSSCG00000003339	9.31189	9.96517	15.6851	11.4411
ENSSSCG00000020335	0.0772179	0	0	0.0699636
ENSSSCG00000030909	0.0794905	0	0	0.232876
ENSSSCG00000029465	6.4602	13.543	7.75444	6.84166
ENSSSCG00000030903	0.0133832	0.114092	0.018088	0.087842
ENSSSCG00000030902	0.0672822	0.36332	0.148305	0.0629791
ENSSSCG00000030900	40.814	9.01061	36.1605	2.22984
ENSSSCG00000030906	1.83668	1.32766	2.02456	0.977356
ENSSSCG00000030904	2.012	1.70953	0.845031	0.684473
ENSSSCG00000012890	7.15397	12.1555	10.9811	23.0438
ENSSSCG00000012893	7.34558	10.8934	11.1169	28.3216
ENSSSCG00000020088	0.184685	0	0.616958	0
ENSSSCG00000005788	0	0.154196	0	0
ENSSSCG00000012897	848.183	520.265	1166.29	831.705
ENSSSCG00000012896	54.2794	44.5643	88.1927	60.5193
ENSSSCG00000005785	2.75171	6.22452	5.19702	1.6107
ENSSSCG00000005784	2.95079	6.44945	6.86348	1.9587
ENSSSCG00000005787	11.2656	16.6833	17.3201	21.874
ENSSSCG00000005786	30.0429	30.4657	26.6865	25.057
ENSSSCG00000005781	4.3522	4.58781	2.41365	5.17868
ENSSSCG00000005780	0.925529	0.287987	0.634914	0.232767
ENSSSCG00000005782	11.1096	13.1954	14.5883	12.0038
ENSSSCG00000028998	1.44261	1.04595	5.27239	12.0725
ENSSSCG00000026760	0.247009	0.201863	0.538555	0.520335
ENSSSCG00000026761	99.6759	171.905	79.3336	88.6308
ENSSSCG00000026763	0	0	0	0.0585398
ENSSSCG00000026764	26.6985	23.6079	38.0531	27.1001
ENSSSCG00000026765	0.328388	1.22931	0.74353	1.58126
ENSSSCG00000026767	1.31029	17.4134	2.75764	4.10804
ENSSSCG00000026769	7.19437	11.8316	11.1022	7.91759
ENSSSCG00000028627	0.108914	0	0.0835209	0.0273664
ENSSSCG00000009499	0.0148517	0.278899	0.0695918	0.0134565
ENSSSCG00000009498	0	0.318622	0.0759984	0.0245325
ENSSSCG00000028626	143.182	138.571	156.866	157.54
ENSSSCG00000009495	1.31079	3.02849	2.29331	1.24956
ENSSSCG00000009494	0.0329299	0.031812	0.0514131	0
ENSSSCG00000009497	0.0123868	0.57501	0.134944	0.0344656
ENSSSCG00000009496	0.0121719	0.296666	0	0.0117936
ENSSSCG00000009491	4.723	6.42271	3.81788	6.71343
ENSSSCG00000009490	0.826385	0.563938	0.759845	0.37451
ENSSSCG00000009492	6.22741	6.47596	4.44143	5.65035
ENSSSCG00000028624	8.82591	13.2339	10.3463	13.5314
ENSSSCG00000002063	0	0	0.169927	0
ENSSSCG00000002062	0	0	0	0.0575217
ENSSSCG00000028623	452.379	1002.95	931.645	848.976
ENSSSCG00000002069	0.0681106	0.068608	0	0.0703723
ENSSSCG00000003054	7.17729	7.81406	13.2325	11.8137
ENSSSCG00000003053	1.54497	639.647	1.09613	257.384
ENSSSCG00000028620	9.73293	11.2762	8.61224	9.35523
ENSSSCG00000027422	21.1857	6.54338	25.499	2.1969
ENSSSCG00000020987	1.17282	2.26577	2.66035	1.31156
ENSSSCG00000027423	5.93896	7.03392	7.43287	6.93774
ENSSSCG00000027427	5.71519	1.34813	5.58822	1.41604
ENSSSCG00000020984	33.895	73.369	39.7571	63.1116
ENSSSCG00000005190	23.5306	17.9507	24.0124	27.5042
ENSSSCG00000027429	0.594801	0.734016	0.583641	0.396874
ENSSSCG00000027358	735.993	675.355	590.371	738.314
ENSSSCG00000020439	5.35809	6.93748	8.32505	12.4623
ENSSSCG00000026838	0.199273	0.155898	0.239706	0.241749
ENSSSCG00000026839	0.15221	0.15077	0	0
ENSSSCG00000026834	0.681828	1.41657	2.53767	1.13886
ENSSSCG00000026836	0.0658016	0.0904983	0.122123	0.115346
ENSSSCG00000026837	1.11072	0.778307	1.30061	0.536351
ENSSSCG00000026830	2.67295	4.43491	2.35211	2.1661
ENSSSCG00000026832	2.40224	3.08795	3.4454	4.8517
ENSSSCG00000026833	6.44644	9.16547	4.92055	6.26068
ENSSSCG00000024324	8.17577	6.67849	13.4253	9.8958
ENSSSCG00000027678	0.059859	2.97182	0.027211	0.041959
ENSSSCG00000004620	6.53185	13.2105	5.63288	8.62382
ENSSSCG00000014865	20.747	30.5538	16.3654	17.3722
ENSSSCG00000014860	1.27318	1.44237	2.32727	1.61547
ENSSSCG00000014861	1.37946	0.147571	0.512105	0.191026
ENSSSCG00000014868	5.38247	7.50417	7.02077	5.33821
ENSSSCG00000014869	6.96753	7.06855	10.1067	6.85306
ENSSSCG00000001468	4.23492	3.74232	2.97763	6.15557
ENSSSCG00000001469	23.5564	67.4953	40.7718	134.519
ENSSSCG00000026168	0.291347	0	0.227531	0.554222
ENSSSCG00000026169	3.06153	11.9571	6.3027	15.8396
ENSSSCG00000026166	0	0	0	0.185467
ENSSSCG00000026167	35.1478	39.137	7.16833	10.5408
ENSSSCG00000026164	0.501256	0.561178	0.494476	0.303179
ENSSSCG00000001463	0.991456	0.648402	0.967619	1.14962
ENSSSCG00000001464	0.0763241	0.0979936	0.034385	0
ENSSSCG00000001465	0.717288	0.550384	0.321589	0.371772
ENSSSCG00000026161	8.26328	8.36538	9.03827	8.93954
ENSSSCG00000009259	4.36766	6.11841	4.1307	4.08867
ENSSSCG00000009258	0.329145	0.170438	0.416926	0.236617
ENSSSCG00000006209	1.75997	5.6529	2.37428	2.34015
ENSSSCG00000006205	0.157417	0.250999	0.251857	0.136904
ENSSSCG00000006204	0.265357	0.811165	0.115483	0.112101
ENSSSCG00000009251	0	0.01787	0	0.0490175
ENSSSCG00000006206	2.47242	6.17271	2.28117	5.66531
ENSSSCG00000006201	3.17493	7.21978	3.31846	3.48224
ENSSSCG00000006200	0.0711763	0.312616	0.107157	0.15234
ENSSSCG00000006203	39.1147	35.7728	27.845	30.3086
ENSSSCG00000006202	7.32752	8.48483	7.76375	9.75759
ENSSSCG00000028784	0.759228	0.571563	0.766957	1.1968
ENSSSCG00000028785	7.10818	3.68945	4.14484	3.55723
ENSSSCG00000029646	0.695476	6.74322	0.699977	1.5985
ENSSSCG00000028787	3.99874	8.29245	5.88525	4.06331
ENSSSCG00000030477	3.36878	4.57428	2.13863	5.78845
ENSSSCG00000027920	0.0794342	0.178806	0.353723	0.407212
ENSSSCG00000008949	0.0309803	0	0	0
ENSSSCG00000011456	0.323287	1.11521	0.846757	1.10281
ENSSSCG00000028788	4.36287	7.61976	6.66835	12.6664
ENSSSCG00000028789	0	0	0.186089	0.0842675
ENSSSCG00000011678	2.16808	4.63921	2.22953	2.59714
ENSSSCG00000011679	2.79152	3.59864	3.00447	2.70747
ENSSSCG00000029750	0.0368716	0	0.0318604	0.0151175
ENSSSCG00000029751	2.18827	1.86906	2.27662	1.85709
ENSSSCG00000029752	1.73531	12.9747	5.14891	17.8213
ENSSSCG00000029753	1.17229	8.10364	1.33022	7.97408
ENSSSCG00000029754	4.86265	9.3315	7.82712	1.86082
ENSSSCG00000029756	0.0939059	0.468805	0.14738	0.210402
ENSSSCG00000029757	1.95204	2.76338	2.00411	1.6513
ENSSSCG00000019338	0	0.15077	0	0
ENSSSCG00000019333	0	0.554952	0.605317	0.962945
ENSSSCG00000019335	0	0.201524	0	0
ENSSSCG00000030529	2.72057	5.08579	5.11361	2.71132
ENSSSCG00000026947	13.6083	13.739	11.7119	12.5501
ENSSSCG00000030474	1.43853	1.78684	1.40154	2.15437
ENSSSCG00000030528	4.3205	6.65183	3.56522	4.35
ENSSSCG00000004339	8.20305	11.7189	7.1339	6.80857
ENSSSCG00000004338	0.0378268	0	0.025583	0
ENSSSCG00000004332	0.572614	0.587888	0.516241	0.951788
ENSSSCG00000004331	2.38932	2.4932	2.55099	3.06254
ENSSSCG00000004330	0.222113	0.109898	0.375539	0.261482
ENSSSCG00000004337	4.09274	5.82721	5.13989	2.09872
ENSSSCG00000004336	1.1176	1.89318	2.32216	1.53082
ENSSSCG00000004334	2.26056	3.84902	2.54597	2.77094
ENSSSCG00000007970	26.2132	21.3761	24.9594	25.3292
ENSSSCG00000007973	0.121791	0.215756	0.161835	0.139535
ENSSSCG00000007975	0.0235011	0.0465764	0.0317884	0.0475837
ENSSSCG00000007977	2.76311	1.06282	1.47076	3.41847
ENSSSCG00000007978	252.039	129.937	127.892	583.045
ENSSSCG00000007979	10.7355	11.2915	13.7554	17.7627
ENSSSCG00000030473	0.0938658	0	0	0
ENSSSCG00000025754	0.155928	0.110499	0.352811	0.273985
ENSSSCG00000025208	0.151552	0.619559	0.566206	3.91002
ENSSSCG00000025209	6.59121	14.5514	7.88278	9.16504
ENSSSCG00000025206	7.23852	14.1347	9.30581	16.3749
ENSSSCG00000025207	0.273898	0.0775386	0.122216	0.441841
ENSSSCG00000025204	0.676873	0.848864	1.2072	0.589812
ENSSSCG00000025205	0.00828896	0.00771113	0	0.0402776
ENSSSCG00000025202	9.67979	10.3292	7.25645	9.47687
ENSSSCG00000025203	20.1312	16.2831	25.205	16.4615
ENSSSCG00000025200	5.40843	5.21497	6.23839	4.41937
ENSSSCG00000025201	23.172	23.0617	39.5698	12.5792
ENSSSCG00000025757	2.59912	3.81252	3.67136	3.37058
ENSSSCG00000008504	6.84867	9.13769	9.39751	3.18965
ENSSSCG00000025975	0.0874368	0.401548	0	0.150931
ENSSSCG00000028407	0.420737	0.934136	0.649405	0.711467
ENSSSCG00000028406	2.6274	4.20306	3.69207	1.74247
ENSSSCG00000028403	0.952404	0.381422	0	0
ENSSSCG00000025976	0.89401	1.1691	1.40678	2.21179
ENSSSCG00000028401	0.0227212	0	0.106466	0.0219524
ENSSSCG00000028400	9.69997	20.484	22.9111	11.8851
ENSSSCG00000025977	22.2602	18.7135	13.5472	10.5223
ENSSSCG00000028409	0.0616815	0.122246	0	0.290557
ENSSSCG00000028408	6.91244	5.32799	7.94047	7.69269
ENSSSCG00000021259	1.32762	2.02132	3.34021	3.29765
ENSSSCG00000021258	1.45278	0.867046	2.96374	1.65531
ENSSSCG00000021251	4.95484	9.03704	13.1013	6.81102
ENSSSCG00000021250	87.29	68.6101	92.3452	48.669
ENSSSCG00000021253	3.88436	5.07687	3.98038	3.72041
ENSSSCG00000021252	10.0469	12.9051	11.6498	17.2975
ENSSSCG00000021255	4.1621	4.6222	6.57484	11.4688
ENSSSCG00000021257	2.26726	2.41537	4.01965	4.50382
ENSSSCG00000030470	7.56656	16.9498	16.9653	5.10209
ENSSSCG00000017271	0.018065	0	0	0
ENSSSCG00000004999	3.79926	4.29523	4.13141	2.97656
ENSSSCG00000004998	139.234	121.571	118.349	146.553
ENSSSCG00000004997	14.2886	18.9345	16.3027	17.6619
ENSSSCG00000004996	2.74522	5.56114	3.34868	3.95108
ENSSSCG00000004992	0	0	0.0120586	0
ENSSSCG00000004990	3.76575	2.00953	3.12958	1.15741
ENSSSCG00000008508	27.4618	20.633	21.799	17.2171
ENSSSCG00000024158	1.2167	0.540229	0.850039	0.879089
ENSSSCG00000030700	29.2141	39.0243	57.5029	38.3065
ENSSSCG00000024154	1.7623	2.30909	2.81267	2.89999
ENSSSCG00000024156	1.39972	1.66246	2.91973	0.758193
ENSSSCG00000024151	1.77056	4.19278	3.93429	3.4758
ENSSSCG00000024150	1.79364	1.9173	3.78026	2.05293
ENSSSCG00000024152	17.7263	20.2011	19.709	21.2206
ENSSSCG00000018902	0.383924	0	0	0
ENSSSCG00000002999	14.3505	12.5935	44.4758	22.5646
ENSSSCG00000030703	13.9288	10.9251	9.6397	7.32661
ENSSSCG00000028737	0.33022	0.469018	0.301623	0.379963
ENSSSCG00000004625	10.5605	13.215	9.82893	10.0053
ENSSSCG00000009007	1.8268	2.8053	4.23924	1.9602
ENSSSCG00000009004	5.25426	134.092	4.15974	170.699
ENSSSCG00000030702	0	0.0588419	0	0
ENSSSCG00000009002	2.14704	8.98394	3.64136	12.5338
ENSSSCG00000009000	0.00970224	0.515443	0.0456605	0.539358
ENSSSCG00000009001	0.00594327	0	0	0
ENSSSCG00000017294	17.7852	27.1239	28.358	24.2982
ENSSSCG00000017295	0	0.0247555	0.0103825	0.0134589
ENSSSCG00000017296	13.925	11.8368	22.0066	12.2053
ENSSSCG00000017297	31.7654	41.5272	12.4989	25.4328
ENSSSCG00000017290	8.95305	13.9545	14.6068	13.3771
ENSSSCG00000017291	15.0291	13.0953	24.061	24.4638
ENSSSCG00000009008	0.0454212	0.0449975	0.0204739	0.0153236
ENSSSCG00000009009	7.97708	5.80027	8.49617	2.72221
ENSSSCG00000026319	0.191962	0	0	0
ENSSSCG00000026318	3.70729	5.16085	3.35173	4.95592
ENSSSCG00000026311	1.6054	1.06386	1.85935	0.623363
ENSSSCG00000026310	2.02729	4.44772	2.28336	1.8541
ENSSSCG00000026315	0	0.019494	0	0
ENSSSCG00000026314	0.292809	0.162668	0.19439	0
ENSSSCG00000026316	0.0543385	0.10503	0	0.0525
ENSSSCG00000001253	0.0216158	0	0.0337348	0.0626025
ENSSSCG00000001252	3.87069	4.87008	4.32317	5.11876
ENSSSCG00000019996	0	0.391421	0	0
ENSSSCG00000019991	0.199417	0	0	0
ENSSSCG00000019990	0.494939	0.696609	1.72547	5.07931
ENSSSCG00000019992	0.439357	0	0.491694	0.0995204
ENSSSCG00000002016	3.11891	3.84371	5.17976	3.59776
ENSSSCG00000006788	1.95906	3.54343	2.57211	8.39307
ENSSSCG00000006789	164.882	170.367	133.309	139.305
ENSSSCG00000006780	1.59646	1.81261	1.64643	2.40094
ENSSSCG00000006781	13.1789	22.4365	12.4086	20.2562
ENSSSCG00000006782	1.21793	0.485439	2.98646	0.591465
ENSSSCG00000006783	14.1784	18.2875	15.3901	15.9657
ENSSSCG00000006784	2.89801	4.17261	3.40981	4.08333
ENSSSCG00000006785	49.1899	84.8621	38.8838	62.2334
ENSSSCG00000006787	0.0210621	0.120543	0.113865	0.0572039
ENSSSCG00000026377	0.103441	0	0.0646159	0
ENSSSCG00000030418	0.0945743	0.75238	0.241274	0.148183
ENSSSCG00000026375	0.318113	0.465285	0.527269	0.184109
ENSSSCG00000014004	1.04524	3.8846	1.30617	2.72361
ENSSSCG00000014005	0	0	0.106939	0.131348
ENSSSCG00000014007	3.83832	6.49807	7.75519	4.14366
ENSSSCG00000014000	0.237561	0.544246	0.403323	0.46885
ENSSSCG00000014002	0.0179377	0.0168826	0.0484871	0.051701
ENSSSCG00000014003	8.48741	8.22056	11.8301	9.21035
ENSSSCG00000029788	0.502243	0.295295	0.227295	0.25645
ENSSSCG00000014008	1.74092	0.571232	0.719849	1.03795
ENSSSCG00000014009	11.2001	11.3371	12.2297	9.57037
ENSSSCG00000026372	2.25688	6.91985	2.67222	2.2774
ENSSSCG00000010710	1.40032	1.63322	4.41281	3.30929
ENSSSCG00000010712	16.2836	16.2495	16.7501	12.4828
ENSSSCG00000026370	0.235604	2.13981	1.25985	0.751449
ENSSSCG00000010718	0.184109	0.0270839	0.327091	0.168299
ENSSSCG00000010719	4.77449	4.81455	4.41528	4.92145
ENSSSCG00000029783	26.9882	16.7168	20.5654	11.3028
ENSSSCG00000029782	0.0781655	14.1399	0.14082	0.976953
ENSSSCG00000029781	164.704	129.068	112.53	162.784
ENSSSCG00000029780	2.48352	1.28035	0.859315	2.81482
ENSSSCG00000011999	0.0770633	0.200403	0.0342108	0.0300198
ENSSSCG00000011998	7.26875	6.34681	11.9106	4.76808
ENSSSCG00000002734	0.177483	1.69355	0.0954078	0.187765
ENSSSCG00000011995	0.0248067	0.0710446	0	0
ENSSSCG00000011997	18.1936	27.4751	17.7296	21.4555
ENSSSCG00000011996	0.0270619	0.0657158	0	0.0253329
ENSSSCG00000011993	78.3877	75.0203	48.9111	66.4332
ENSSSCG00000013849	466.342	643.545	367.176	501.074
ENSSSCG00000013848	37.4682	52.5629	49.22	54.9846
ENSSSCG00000013842	0.060933	0.0356199	0	0.0772671
ENSSSCG00000028344	3.53079	12.7268	5.97772	3.54496
ENSSSCG00000028345	0.400236	1.10911	0.452277	0.491307
ENSSSCG00000028346	13.4322	13.3505	26.3059	15.0652
ENSSSCG00000028347	2.04093	1.69023	3.48255	5.76182
ENSSSCG00000028341	1.08137	2.23751	1.28087	1.84121
ENSSSCG00000028343	17.6697	22.4523	17.7451	18.0147
ENSSSCG00000028348	0	0	0	0.0246216
ENSSSCG00000029699	0	0.0141948	0.0470753	0
ENSSSCG00000029698	26.5421	23.983	28.9296	21.4494
ENSSSCG00000029691	2.99655	7.99225	5.12465	16.7326
ENSSSCG00000029692	1.13379	1.4935	1.53244	2.19308
ENSSSCG00000029695	0.0527853	0.205669	0.102508	0.184617
ENSSSCG00000029694	0	0.108259	0.0189001	0
ENSSSCG00000029697	4.36752	7.64451	6.05942	4.31118
ENSSSCG00000029696	4.51017	6.13632	5.37991	5.39423
ENSSSCG00000024524	0.041041	0	0	0.0212019
ENSSSCG00000024526	4.28433	5.53054	6.15198	10.376
ENSSSCG00000024527	3.70615	6.88453	4.00295	8.81843
ENSSSCG00000024520	0.142932	0.0949108	0.291062	0.248132
ENSSSCG00000024521	0	0	0.352547	0.409018
ENSSSCG00000024523	1.63563	3.50994	2.17995	1.14879
ENSSSCG00000024528	1.79289	2.58742	1.87896	2.31628
ENSSSCG00000024529	5.45027	6.76283	3.93503	4.88436
ENSSSCG00000002738	2.33215	3.67043	1.98606	2.15166
ENSSSCG00000014933	2.38634	3.00839	1.29641	1.15791
ENSSSCG00000018214	0.285277	0	0	0
ENSSSCG00000018210	1.37056	0	0	1.07957
ENSSSCG00000012718	99.7794	80.5851	129.915	72.3546
ENSSSCG00000012717	0.0438187	0.0592765	0.276417	0.166796
ENSSSCG00000012714	0.0191783	0	0.05991	0.0185294
ENSSSCG00000012715	0.57043	0.557576	0.887232	0.309126
ENSSSCG00000012712	0.576606	6.93625	0.90825	2.42598
ENSSSCG00000012713	5.29468	26.9844	5.49704	15.3372
ENSSSCG00000012710	0	0.148245	0.646118	0.144266
ENSSSCG00000012711	0.0133662	0	0	0.0144705
ENSSSCG00000020902	0.076144	0.0736994	0	0
ENSSSCG00000029923	0.506016	1.25034	0	0.338785
ENSSSCG00000029921	1.65368	4.27688	3.75561	2.07541
ENSSSCG00000029920	18.0835	22.3237	19.5635	18.5804
ENSSSCG00000029927	0.120947	0.150338	0.179393	0.521409
ENSSSCG00000029926	0	0	0	0.173928
ENSSSCG00000029925	0	0.248044	0	0
ENSSSCG00000023007	0	0.00899023	0.0368151	0
ENSSSCG00000007157	3.54178	5.19115	6.77557	3.90163
ENSSSCG00000029929	4.09288	6.08926	2.93558	2.64776
ENSSSCG00000007155	2.24813	5.37046	4.41706	2.4717
ENSSSCG00000007153	7.48817	12.8536	10.925	9.47376
ENSSSCG00000007150	42.2065	55.8469	69.0312	61.4635
ENSSSCG00000007151	9.38933	8.84609	20.2962	13.8106
ENSSSCG00000004626	10.3856	22.4783	11.2073	9.3425
ENSSSCG00000023003	0	0	0.0608611	0.0455511
ENSSSCG00000026032	0.266767	0.282693	0	0
ENSSSCG00000023001	5.65839	7.10688	6.16635	5.76876
ENSSSCG00000020641	0	0.372429	0	0.936084
ENSSSCG00000020642	0.584517	0.583843	0.471791	1.43683
ENSSSCG00000020647	3.15241	3.68736	6.90601	5.38905
ENSSSCG00000020648	0	0.0477715	0	0.0229757
ENSSSCG00000009112	16.8005	23.0135	22.2727	14.8298
ENSSSCG00000017166	0.0472337	0.107515	0.0571868	0.152216
ENSSSCG00000017167	7.48726	11.1408	12.8823	14.7366
ENSSSCG00000017164	288.063	437.584	416.168	471.863
ENSSSCG00000017165	4.51602	5.19312	6.78886	7.98822
ENSSSCG00000017163	0	0.0255023	0.0207247	0
ENSSSCG00000017160	10.6995	11.064	10.5499	12.5617
ENSSSCG00000017161	3.89512	5.144	5.92439	6.04492
ENSSSCG00000017168	31.4234	49.6712	80.3471	59.5292
ENSSSCG00000017169	32.7561	38.0445	59.7596	42.9404
ENSSSCG00000000779	15.7556	7.24712	8.40411	5.21805
ENSSSCG00000000778	0.875751	5.89225	0.654593	2.78685
ENSSSCG00000027758	0	0.0377143	0.0312688	0
ENSSSCG00000000774	5.68149	7.62045	5.16158	8.37511
ENSSSCG00000000773	3.03872	1.15005	3.31753	2.18525
ENSSSCG00000000770	3.17785	6.81132	8.5931	5.96493
ENSSSCG00000023951	0.431622	0.66347	0	0
ENSSSCG00000009345	12.4948	14.1311	12.7903	16.71
ENSSSCG00000023952	0	0	0.422129	0.820818
ENSSSCG00000023953	0.223351	0.209082	0	0
ENSSSCG00000009347	1.68823	1.00771	1.36513	2.23382
ENSSSCG00000029419	0.0193154	0.0184543	0.0541992	0.0347019
ENSSSCG00000027759	0.0512645	0.050877	0.0509055	0
ENSSSCG00000029417	0.295589	0.326408	0.280058	0.170797
ENSSSCG00000023954	9.86681	101.155	3.28749	6.12896
ENSSSCG00000029415	0	0.063012	0.0298743	0.0863753
ENSSSCG00000009346	12.8003	18.004	12.3141	15.7263
ENSSSCG00000029413	8.29905	8.18759	14.3333	11.2879
ENSSSCG00000029412	1.33268	2.35769	4.21833	10.2853
ENSSSCG00000029411	63.6232	95.3821	64.0223	80.9005
ENSSSCG00000023955	3.43087	2.71139	3.16912	2.57579
ENSSSCG00000021642	32.3354	36.4735	52.5477	53.0477
ENSSSCG00000021640	1.08985	1.75979	1.42629	0.692082
ENSSSCG00000021641	3.44941	1.84388	6.32815	6.07647
ENSSSCG00000021646	3.99999	22.9901	7.1017	18.3523
ENSSSCG00000021647	4.91356	2.80661	9.57232	2.969
ENSSSCG00000021644	45.5412	51.2987	48.9761	50.7118
ENSSSCG00000021645	0.0287905	0.0410219	0.0114251	0.0696919
ENSSSCG00000021649	0.333374	0.41523	0.0741209	0.159228
ENSSSCG00000027756	0.503322	0.87145	1.23203	1.9656
ENSSSCG00000018850	1.48667	0	0	0.242012
ENSSSCG00000031012	0	0.0198584	0	0
ENSSSCG00000031010	0.365194	0.125579	0.215651	0.990043
ENSSSCG00000024990	10.1705	11.3864	15.5945	12.8873
ENSSSCG00000030481	0.364653	0.362179	0	0
ENSSSCG00000031017	0.172555	0.0338242	0.0560871	0.0363533
ENSSSCG00000002029	0.024722	0.355536	0.298881	0.192551
ENSSSCG00000002028	2.22927	1.09335	2.09918	0.929347
ENSSSCG00000009904	451.286	415.107	311.35	292.745
ENSSSCG00000009903	25.4471	23.5264	23.4148	19.7159
ENSSSCG00000031014	2.18789	2.25191	1.88329	2.66703
ENSSSCG00000009901	1.77596	2.21835	1.42814	2.17351
ENSSSCG00000015068	0	0.0527188	0.0182663	0.182536
ENSSSCG00000002021	1.03538	1.2975	0.95615	1.57796
ENSSSCG00000002020	13.3266	15.5096	14.2719	18.0237
ENSSSCG00000002023	147.624	122.061	151.578	180.421
ENSSSCG00000002022	5.47086	10.6384	6.51752	6.44084
ENSSSCG00000002025	55.7422	54.4639	119.007	75.2837
ENSSSCG00000028799	0.384757	0.878083	1.82764	0.574302
ENSSSCG00000009909	472.24	269.543	344.372	302.611
ENSSSCG00000002026	4.92088	5.16988	11.7676	10.8174
ENSSSCG00000005037	9.75063	18.3384	9.84495	9.73096
ENSSSCG00000005036	0.429445	0.8742	0.504461	1.03064
ENSSSCG00000005035	0.0859382	0.0427821	0	0
ENSSSCG00000014598	4.3488	9.54915	9.95776	11.5701
ENSSSCG00000005030	36.3901	25.6236	35.7845	13.0353
ENSSSCG00000014592	0.0417817	0	0	0
ENSSSCG00000031018	0	0	0	0.176971
ENSSSCG00000005039	5.45674	10.24	5.85441	7.64523
ENSSSCG00000014591	0.0218223	0	0	0
ENSSSCG00000023648	0.957289	1.0675	1.15511	2.15874
ENSSSCG00000023649	0.0691581	0.238166	0.0467729	0
ENSSSCG00000023646	1.16194	0.985278	1.24121	0.427177
ENSSSCG00000023647	0.0157394	0.24955	0	0.0461291
ENSSSCG00000023640	0	0.643493	0	0.0550107
ENSSSCG00000023642	1.80832	1.86348	2.07302	1.14158
ENSSSCG00000023643	20.5239	23.1644	18.0417	18.5574
ENSSSCG00000004070	9.75837	14.8787	12.2543	10.7889
ENSSSCG00000004071	3.45852	10.3779	4.32193	9.46925
ENSSSCG00000004072	0.166644	0.230271	0.0706787	0.122751
ENSSSCG00000004074	0.0842757	0.0160827	0.0230948	0
ENSSSCG00000004075	0.428389	0.64656	0.501712	0.613675
ENSSSCG00000004076	6.6502	7.24924	5.56253	8.61373
ENSSSCG00000004077	6.60128	3.33005	6.88077	1.80345
ENSSSCG00000015065	17.3869	20.1719	20.3311	19.4022
ENSSSCG00000013223	5.53614	5.96456	6.67891	4.6351
ENSSSCG00000015064	0.0311464	0	0	0
ENSSSCG00000030257	0.116393	0.0583262	0.163643	0.139468
ENSSSCG00000030256	0.692877	1.23765	1.72309	1.1972
ENSSSCG00000030255	49.4296	64.8408	90.2204	45.4978
ENSSSCG00000013222	1.73493	4.76407	2.64557	1.86733
ENSSSCG00000030253	7.14175	8.67815	9.62335	9.50327
ENSSSCG00000030252	16.274	21.2016	18.6837	20.1686
ENSSSCG00000030251	3.73596	11.8814	7.98419	8.38306
ENSSSCG00000026081	0.0167199	0.0111929	0.00787726	0
ENSSSCG00000030259	0.023683	0.035169	0.0191077	0
ENSSSCG00000004718	1.16985	2.87356	1.5743	1.22882
ENSSSCG00000026083	5.9087	7.4515	5.17171	4.95992
ENSSSCG00000026082	27.0907	33.6374	26.07	26.9799
ENSSSCG00000001546	2.38302	2.78115	3.57147	3.87911
ENSSSCG00000022029	0.530059	0.397658	0.593556	0.350595
ENSSSCG00000022028	1.0555	2.59167	1.43446	0.831354
ENSSSCG00000022023	4.89611	7.02091	6.14231	7.03195
ENSSSCG00000026089	0.378201	0.202609	0.176159	0.0614686
ENSSSCG00000022021	0.715611	0.778433	1.60187	1.18196
ENSSSCG00000022020	0	0	0	0.388674
ENSSSCG00000022027	0.0147924	0.0288016	0.0238793	0.0138521
ENSSSCG00000022026	1.07834	0.259253	3.02316	0.751836
ENSSSCG00000022025	19.0911	19.6563	26.0618	28.9147
ENSSSCG00000022024	0.178753	0	0	0
ENSSSCG00000024292	32.0451	32.9352	26.8869	26.903
ENSSSCG00000004713	4.66969	3.39048	1.95202	1.55859
ENSSSCG00000024293	13.4471	5.9616	9.50997	4.96309
ENSSSCG00000024290	1.20813	1.11002	1.34466	0.301206
ENSSSCG00000024291	0	0.0399975	0	0
ENSSSCG00000024296	21.6198	12.1708	9.66608	9.72021
ENSSSCG00000013278	5.51655	7.71778	14.3834	4.51956
ENSSSCG00000013272	0.226635	0.145485	0	0
ENSSSCG00000013273	4.12753	3.55509	9.35512	3.92863
ENSSSCG00000013270	3.54807	4.96914	6.44993	4.95976
ENSSSCG00000024295	5.77734	7.05519	4.91685	6.21436
ENSSSCG00000013276	0.892102	0.939907	2.12833	0.794091
ENSSSCG00000013277	9.24311	9.26204	15.4564	7.68449
ENSSSCG00000013275	0.118935	1.99966	0.0665742	0.368531
ENSSSCG00000010922	0.312368	11.2561	0.0562021	1.26431
ENSSSCG00000025086	0	0	0.044642	0.0155064
ENSSSCG00000025087	26.3873	25.5463	17.8456	17.2103
ENSSSCG00000006829	0.0258364	0.227889	0.0349473	0.0702276
ENSSSCG00000006828	4.25811	4.86641	6.78348	7.81278
ENSSSCG00000010925	0.800103	1.64595	1.7716	0.855181
ENSSSCG00000010924	14.4109	9.48203	17.7753	8.92925
ENSSSCG00000006825	0.0151475	0	0	0.0292699
ENSSSCG00000006824	41.1217	62.5806	35.5056	41.976
ENSSSCG00000006827	1.18487	2.36902	1.54883	2.37765
ENSSSCG00000006826	1.92914	2.57658	5.08176	1.81877
ENSSSCG00000006821	33.3481	27.8095	18.4569	19.3184
ENSSSCG00000006820	0.0897156	0.143553	0.528225	0.164536
ENSSSCG00000006823	0.353354	0.799051	1.11589	0.978404
ENSSSCG00000006822	8.35135	7.3069	3.48495	6.55575
ENSSSCG00000012693	1.13955	1.20799	0.768256	1.1709
ENSSSCG00000012691	4.00853	4.91671	4.44929	3.058
ENSSSCG00000012695	6.44704	8.83219	7.93835	7.64472
ENSSSCG00000012699	69.574	104.237	79.6782	101.621
ENSSSCG00000012698	13.2123	14.2117	14.8026	12.7732
ENSSSCG00000008748	1.47669	3.51002	2.25972	2.00948
ENSSSCG00000008749	6.25128	5.01983	2.64866	1.61442
ENSSSCG00000005598	0.470672	0.49823	0.736655	0.44671
ENSSSCG00000005599	13.624	15.0771	11.3277	11.942
ENSSSCG00000005594	0.215328	4.08591	0.152862	0.500089
ENSSSCG00000005595	1326.87	1306.66	1624.85	1149.14
ENSSSCG00000005596	46.8426	50.7502	36.5801	37.9459
ENSSSCG00000005597	3.86246	4.35822	3.13467	3.7152
ENSSSCG00000005590	206.056	144.785	161.245	159.597
ENSSSCG00000005591	0.226315	0.142794	0.19908	0.0305146
ENSSSCG00000005592	56.2802	35.2309	130.62	34.4111
ENSSSCG00000005593	11.6919	14.5257	16.8551	10.8832
ENSSSCG00000014233	0.0878699	2.09461	0.212947	0.405529
ENSSSCG00000014232	14.4775	25.2037	13.2752	9.59402
ENSSSCG00000014231	0	0	0.442811	0
ENSSSCG00000014230	0.0276299	0	0.0431207	0
ENSSSCG00000019644	20.065	15.13	9.11715	13.2044
ENSSSCG00000014235	1.45482	2.84513	2.33134	3.40898
ENSSSCG00000014239	7.7847	19.9144	8.06356	12.1011
ENSSSCG00000014238	2.74392	1.54878	3.16886	1.58884
ENSSSCG00000022689	49.1589	72.588	41.129	58.4276
ENSSSCG00000022687	14.0162	11.9625	21.066	12.7617
ENSSSCG00000022685	3.31095	3.97897	3.96759	4.96679
ENSSSCG00000022683	9.0786	10.7572	8.50756	10.795
ENSSSCG00000022682	0	0	2.9578	1.12689
ENSSSCG00000022681	5.79328	9.47788	19.839	13.1192
ENSSSCG00000022680	1.52815	2.63456	0.943534	1.98573
ENSSSCG00000011344	1.95846	1.09679	1.29196	2.20661
ENSSSCG00000011346	1.24837	3.4258	3.70729	1.75123
ENSSSCG00000011347	18.3069	30.5362	24.5498	30.9769
ENSSSCG00000011340	3.1019	4.80962	4.50233	3.32346
ENSSSCG00000011342	13.9295	16.7197	23.1628	16.0415
ENSSSCG00000011343	76.8164	87.6283	148.849	77.2038
ENSSSCG00000011349	0	0.0438205	0	0
ENSSSCG00000010699	3.96482	8.71957	6.17737	4.58679
ENSSSCG00000010698	0.563311	2.79958	1.07394	0.947886
ENSSSCG00000025558	0	0.135708	0.0683389	0.152941
ENSSSCG00000025559	0	0.150105	0	0
ENSSSCG00000010691	0.385323	0.738163	1.42201	1.77721
ENSSSCG00000010690	7.0377	12.3005	12.2546	5.3915
ENSSSCG00000025550	6.63933	4.25916	3.2782	4.26724
ENSSSCG00000010692	3.53656	5.20641	4.6075	3.64965
ENSSSCG00000004704	2.31089	4.25574	2.60028	2.82804
ENSSSCG00000025557	0.685422	0.505425	0.887829	0.435152
ENSSSCG00000025554	7.84486	10.0391	18.8202	11.3703
ENSSSCG00000003505	63.2619	54.9904	69.0094	44.4392
ENSSSCG00000003506	5.44309	9.14254	8.90224	10.1052
ENSSSCG00000003503	0.0109859	0.0218847	0	0.0154314
ENSSSCG00000003509	0.148498	0.176264	0.0984078	0.158765
ENSSSCG00000003508	0.0311552	0.376863	0.0971045	0.108659
ENSSSCG00000001011	17.1003	26.3982	25.7338	21.1587
ENSSSCG00000001010	25.8131	34.8854	40.1531	41.0228
ENSSSCG00000001016	23.8918	22.634	19.9986	16.1096
ENSSSCG00000027317	0	0.209834	0	0.204588
ENSSSCG00000027314	5.31107	9.25201	7.96665	6.61823
ENSSSCG00000027315	0.0577685	0.22163	0.115715	0.191632
ENSSSCG00000027312	8.78229	4.74177	21.3645	4.0151
ENSSSCG00000027311	0.592342	0.956773	0.689791	0.742171
ENSSSCG00000027318	0.246246	2.43886	2.15553	0.397656
ENSSSCG00000023193	6.34737	11.4029	7.21646	5.22958
ENSSSCG00000013100	4.94974	5.80963	8.41453	16.8708
ENSSSCG00000013101	4.54636	4.22727	4.0788	8.59988
ENSSSCG00000013102	2.8587	4.93159	2.46268	5.60266
ENSSSCG00000013105	2.11496	2.33887	3.21437	2.06501
ENSSSCG00000013107	38.0754	41.5059	65.3456	37.6014
ENSSSCG00000029382	1.49807	3.42397	1.78726	2.64452
ENSSSCG00000029381	4.03677	2.40796	7.19512	0.626254
ENSSSCG00000029380	17.8336	24.7135	16.4767	22.9059
ENSSSCG00000020898	9.45627	10.5335	9.83325	8.23674
ENSSSCG00000020899	10.8652	15.2977	9.56607	11.7283
ENSSSCG00000029385	13.6741	10.194	9.17254	7.80688
ENSSSCG00000020891	0.300182	0.100596	0.334562	0.0960466
ENSSSCG00000020892	0.289668	0	0.0916623	0.0531723
ENSSSCG00000020893	2.67354	2.36583	2.39469	3.07471
ENSSSCG00000020894	1.7776	2.16274	2.57416	3.11689
ENSSSCG00000020895	0.0538047	0.781524	0.0784085	0.370039
ENSSSCG00000009753	0.0130684	0.243292	0.0407906	0.0635019
ENSSSCG00000009751	0.617475	1.28633	0.991555	0.594796
ENSSSCG00000009757	3.48035	2.32634	3.63778	2.25845
ENSSSCG00000009754	0.0457673	0.105417	0.0945941	0.0659233
ENSSSCG00000009755	13.7671	6.31421	8.6126	4.25625
ENSSSCG00000009758	3.72557	4.7287	7.39836	4.94188
ENSSSCG00000009759	952.997	61.0573	462.567	66.9176
ENSSSCG00000017904	6.91896	9.3761	7.57825	5.43676
ENSSSCG00000017906	16.2484	18.4997	24.2861	23.0349
ENSSSCG00000017907	53.2326	44.2733	69.2215	60.1461
ENSSSCG00000017900	15.2981	46.9354	26.0148	49.7201
ENSSSCG00000017901	1.06201	0.733774	0.861736	0.880258
ENSSSCG00000017902	7.10422	12.6017	13.06	13.1326
ENSSSCG00000017903	44.4314	44.8815	46.2881	39.5825
ENSSSCG00000005628	59.3429	41.1769	52.2605	61.8312
ENSSSCG00000005629	0.117427	0.199479	0.126299	0.15151
ENSSSCG00000017908	0.0346076	0.527765	0.0621107	0.0568107
ENSSSCG00000017909	0.38225	0.381199	1.23584	0.967055
ENSSSCG00000021005	52.3177	56.0186	44.4848	44.9546
ENSSSCG00000011489	0.0188861	0.754471	0.119137	0.0906875
ENSSSCG00000024079	0.903193	0.919713	1.06552	0.966297
ENSSSCG00000026445	4.06631	7.46359	11.2186	5.43079
ENSSSCG00000011487	0	0.030674	0.0249276	0.032314
ENSSSCG00000026447	0	0	0.0335233	0
ENSSSCG00000026446	24.8769	27.4702	19.5174	21.8054
ENSSSCG00000026440	0.0900875	0	0.211064	0.0435197
ENSSSCG00000026443	2.56391	3.21062	5.97605	4.05617
ENSSSCG00000011486	3.91582	3.32164	4.92904	3.29822
ENSSSCG00000026449	7.82625	11.1112	16.2459	8.3201
ENSSSCG00000024072	0.166612	0.110256	0.111226	0.305184
ENSSSCG00000011482	3.72977	5.46349	3.14963	3.18974
ENSSSCG00000024070	22.1287	22.5926	31.055	27.2564
ENSSSCG00000014450	4.88267	6.03392	12.1123	10.6786
ENSSSCG00000008353	10.5094	8.79018	6.86199	6.27805
ENSSSCG00000008352	10.8184	13.4389	8.40306	8.63965
ENSSSCG00000008355	17.1127	44.6388	18.9384	33.1845
ENSSSCG00000008354	15.1288	22.1884	12.4936	11.0346
ENSSSCG00000008357	3.75439	5.02552	5.99677	3.60923
ENSSSCG00000008356	3.02372	9.44835	3.49659	3.757
ENSSSCG00000008359	101.171	160.076	78.6252	131.417
ENSSSCG00000008358	68.2399	119.784	50.1849	93.5546
ENSSSCG00000010599	4.95876	5.87202	11.8529	5.6197
ENSSSCG00000010592	12.7353	1.15593	4.40174	1.23528
ENSSSCG00000010593	8.31347	5.02579	8.16128	4.41393
ENSSSCG00000010591	425.003	9.16584	591.97	12.9361
ENSSSCG00000010597	4.73724	5.90439	5.42149	5.79558
ENSSSCG00000010594	19.1542	25.5209	24.2756	22.5322
ENSSSCG00000010595	0.0483804	0.0471499	0.0755104	0.0666531
ENSSSCG00000004672	1.77768	6.16481	4.04285	8.52264
ENSSSCG00000013481	11.8643	13.2477	20.4852	17.5965
ENSSSCG00000013480	0.0493749	0	0.0771197	0
ENSSSCG00000013482	0	0.0632652	0	0
ENSSSCG00000013489	4.5424	7.25974	7.9834	5.87767
ENSSSCG00000022236	93.9425	223.09	173.905	577.489
ENSSSCG00000022237	3.79591	7.778	4.27885	13.7952
ENSSSCG00000022234	196.743	169.514	179.054	176.108
ENSSSCG00000004671	1.93939	2.25676	2.48078	1.4758
ENSSSCG00000022232	0.171305	0	0	0
ENSSSCG00000022233	0.0105151	0.021006	0	0.0310978
ENSSSCG00000022230	32.0511	63.6493	20.595	60.0838
ENSSSCG00000022231	0	0.239457	0	0.685886
ENSSSCG00000022239	0.191962	0	0	0.583011
ENSSSCG00000002847	42.3533	17.0576	51.8864	9.6863
ENSSSCG00000002846	43.5733	47.6263	42.7684	47.7211
ENSSSCG00000002844	15.5496	19.068	12.302	13.0917
ENSSSCG00000002843	33.8653	28.9179	25.3712	32.0329
ENSSSCG00000004674	7.94512	4.39418	8.39845	7.73454
ENSSSCG00000002841	7.79275	10.4064	8.94048	10.7465
ENSSSCG00000004675	2.37163	0.547916	0.838216	0.378897
ENSSSCG00000002849	8.9235	3.58242	9.62931	1.73277
ENSSSCG00000015553	4.87793	13.5194	13.4407	3.62
ENSSSCG00000004679	44.4716	3.8469	12.5013	2.92664
ENSSSCG00000015555	26.7539	35.7677	58.6683	19.023
ENSSSCG00000016409	6.90336	14.0757	12.216	9.51208
ENSSSCG00000011649	2.19584	4.127	2.41301	2.48314
ENSSSCG00000011648	2.67835	5.50471	2.57794	4.09596
ENSSSCG00000011641	14.8143	10.9873	22.5127	7.47282
ENSSSCG00000011640	0.331854	0.184704	0.350518	0.368047
ENSSSCG00000011643	5.25709	4.32131	11.8935	4.44957
ENSSSCG00000011642	119.912	69.2249	139.213	54.1564
ENSSSCG00000011645	9.40669	13.4641	8.97356	10.8286
ENSSSCG00000011644	124.59	129.876	114.864	150.62
ENSSSCG00000011647	0.139564	0.217742	0.417468	0.108591
ENSSSCG00000011646	0	0	0.0129919	0
ENSSSCG00000003080	0.653506	6.33182	1.0169	6.03991
ENSSSCG00000003081	0.116399	0.20562	0.172525	0.296321
ENSSSCG00000008977	12.8964	9.54571	4.03589	14.0609
ENSSSCG00000003083	0.0408459	0.172384	0	0
ENSSSCG00000019418	0.424674	0.819857	0.677785	0.401871
ENSSSCG00000003085	77.5592	69.329	113.196	83.3477
ENSSSCG00000008973	14.6907	45.3574	16.3624	76.1026
ENSSSCG00000003087	0.041574	0.0413931	0.0601366	0.0859091
ENSSSCG00000019414	2.90152	1.41145	0.629055	1.79041
ENSSSCG00000003089	42.8305	36.0103	62.9251	43.6224
ENSSSCG00000008979	24.2222	28.6573	21.2296	18.586
ENSSSCG00000019411	0	0.251283	0	0
ENSSSCG00000025765	3.15945	7.05032	3.22032	3.77302
ENSSSCG00000025940	24.2463	31.5415	21.0887	29.963
ENSSSCG00000025942	24.0499	15.2968	15.9102	9.84103
ENSSSCG00000025944	5.88208	8.05036	6.62126	4.90143
ENSSSCG00000025946	0.150782	4.84936	0.156879	0.144864
ENSSSCG00000025949	0.0274271	0.0650566	0	0.0525742
ENSSSCG00000025948	0.0372402	0.069694	0.209114	0
ENSSSCG00000025769	0.2579	0.364308	0.298838	0.0474364
ENSSSCG00000025768	171.218	227.076	121.692	185.715
ENSSSCG00000001820	15.8474	17.3324	25.0224	18.5899
ENSSSCG00000001821	21.1312	22.7151	35.4528	24.9014
ENSSSCG00000001822	0.958597	1.59118	1.86615	1.72241
ENSSSCG00000001823	0.0208796	0.368009	0.0579259	0.0753621
ENSSSCG00000001824	5.70951	6.99798	8.9626	7.15011
ENSSSCG00000001825	2.22089	3.03448	5.75777	2.77168
ENSSSCG00000001826	0.636799	4.45118	0.207032	0.655985
ENSSSCG00000004859	1.07453	3.03752	2.92072	1.58295
ENSSSCG00000004854	35.1018	43.4402	45.4336	31.2668
ENSSSCG00000004852	11.8239	14.6032	11.6863	17.412
ENSSSCG00000030731	737.062	693.281	419.906	603.715
ENSSSCG00000004850	0.100777	0.238007	0.774576	0
ENSSSCG00000004851	0.116099	1.08177	0.558648	0.556673
ENSSSCG00000016349	54.2769	42.4194	77.9215	51.54
ENSSSCG00000016348	0.907894	0.77992	1.64041	1.09444
ENSSSCG00000016345	0.0349177	0.0214526	1.1336	0.44663
ENSSSCG00000016344	0.326769	0.201405	0.0742634	0.0470359
ENSSSCG00000016346	0.150361	0.285676	0.0705113	0.132014
ENSSSCG00000016341	2.96827	5.21579	4.5613	3.33164
ENSSSCG00000016340	2.56764	2.96078	4.47567	2.91199
ENSSSCG00000016343	1.45206	1.51475	1.26545	1.61866
ENSSSCG00000016342	4.64721	8.20006	6.49821	10.7804
ENSSSCG00000013324	0.632194	2.06908	0.64343	0.28612
ENSSSCG00000013326	0.385306	1.88656	0.306999	0.330575
ENSSSCG00000026886	0	0.0188247	0.130792	0.0663177
ENSSSCG00000026881	9.25673	15.7099	13.2767	20.315
ENSSSCG00000026880	0.293428	0.29077	1.37493	0.265862
ENSSSCG00000007509	18.787	59.3355	30.6923	93.9211
ENSSSCG00000007508	2.71454	2.3371	2.44749	3.0908
ENSSSCG00000030080	0.200455	0.191644	0.165075	0.305736
ENSSSCG00000030081	0.712577	1.06574	0.321854	1.47595
ENSSSCG00000030086	0.116449	0	0	0.0383108
ENSSSCG00000030084	0	0	0	0.0802169
ENSSSCG00000007501	0.179556	0.541242	0.105281	0.249479
ENSSSCG00000007503	14.1738	18.2771	19.3221	17.5411
ENSSSCG00000007502	2.76946	1.96932	4.43933	7.5749
ENSSSCG00000007505	0	0.0107014	0	0
ENSSSCG00000007504	6.06248	9.85007	9.96619	13.146
ENSSSCG00000007507	0.151918	0.00487096	0.0452152	0
ENSSSCG00000029658	0	0.0130557	0	0
ENSSSCG00000029654	5.14845	6.83298	4.70241	4.62685
ENSSSCG00000029657	60.5525	57.5867	87.5825	32.1339
ENSSSCG00000029656	16.0257	11.6849	22.0579	16.5102
ENSSSCG00000029651	0.877954	17.9799	0.447842	3.08782
ENSSSCG00000029650	0	0.103582	0	0
ENSSSCG00000029652	182.309	225.506	168.558	215.02
ENSSSCG00000008983	0.894072	3.11959	0.837337	2.38521
ENSSSCG00000028301	8.4308	3.20046	17.1087	3.05255
ENSSSCG00000028303	0.119828	0.25276	0.169535	0.517756
ENSSSCG00000028304	122.848	156.49	135.782	206.052
ENSSSCG00000001523	0.0578113	0.0560973	0.133534	0.101279
ENSSSCG00000024568	0	7.38901	0.272243	1.29348
ENSSSCG00000015316	1.01289	0.736309	0.972955	1.04578
ENSSSCG00000015315	3.46536	4.58159	3.53451	4.84716
ENSSSCG00000015314	7.24644	11.4874	7.74166	6.83548
ENSSSCG00000015313	9.02992	12.961	8.37824	11.6795
ENSSSCG00000007830	23.1344	27.4222	26.8946	38.5261
ENSSSCG00000015311	83.6309	24.4624	30.5443	18.2106
ENSSSCG00000015310	10.1228	17.6787	11.4547	16.4136
ENSSSCG00000024560	0.17486	0.25559	0.0927349	0.353039
ENSSSCG00000024561	5.88178	9.40671	8.07066	8.68843
ENSSSCG00000024562	0.104303	0.271557	0.203426	0.378327
ENSSSCG00000024563	6.51229	12.5851	5.04543	9.73529
ENSSSCG00000007839	6.62967	13.5472	12.4636	10.3887
ENSSSCG00000024566	10.8876	4.89853	9.61149	1.1738
ENSSSCG00000015318	8.08552	14.5029	7.67742	12.9247
ENSSSCG00000011407	13.4244	19.9021	14.3565	20.6175
ENSSSCG00000011406	25.6056	25.6218	20.0707	25.4236
ENSSSCG00000011405	34.1584	35.4595	51.8401	35.8808
ENSSSCG00000011404	1.11602	1.97063	1.45968	1.5459
ENSSSCG00000011403	11.1294	11.3354	17.8417	15.1116
ENSSSCG00000011402	3.28039	7.63463	3.0455	7.35418
ENSSSCG00000011400	8.44248	7.12589	5.08841	7.27543
ENSSSCG00000011409	16.8914	17.7003	19.9505	20.4795
ENSSSCG00000011408	1.13284	30.7865	1.81779	4.73977
ENSSSCG00000018259	0	0.189681	0	0
ENSSSCG00000004730	25.2353	28.2226	20.9119	28.4355
ENSSSCG00000003928	2.8587	4.25303	3.36077	8.25957
ENSSSCG00000004739	0.956819	1.96307	1.09141	1.17949
ENSSSCG00000004738	4.04182	5.14434	8.11227	4.51746
ENSSSCG00000027836	1.95666	4.20971	3.64965	2.5272
ENSSSCG00000027834	0	0	0	0.025184
ENSSSCG00000027832	0.133383	0	0	0.129238
ENSSSCG00000027831	843.789	1066	507.09	989.457
ENSSSCG00000027830	0.0334527	0	0	0
ENSSSCG00000030433	0.166243	0.375593	0.243242	0.18092
ENSSSCG00000011832	0	0.0187766	0	0
ENSSSCG00000030431	12.3846	10.2664	13.9864	10.579
ENSSSCG00000030437	0.132518	0.0339231	0.14608	0.033075
ENSSSCG00000027839	1.2922	2.3128	1.73808	2.18003
ENSSSCG00000011833	8.96502	16.9815	11.6375	9.31429
ENSSSCG00000028865	102.116	89.9461	103.684	85.7662
ENSSSCG00000011830	14.5584	22.6257	14.0634	15.6434
ENSSSCG00000011831	188.345	212.12	489.788	484.467
ENSSSCG00000028867	4.43948	5.8091	3.30055	4.58226
ENSSSCG00000030805	0.0126697	0.013426	0.0578153	0.0523615
ENSSSCG00000028860	3.1892	5.09383	2.37858	1.89598
ENSSSCG00000001204	1.43613	1.84251	2.23275	1.79689
ENSSSCG00000016979	0.161641	0.0393241	0	0.0756517
ENSSSCG00000016970	39.0843	36.9821	36.6873	38.3622
ENSSSCG00000016971	4.53991	6.47595	7.02482	3.15182
ENSSSCG00000016976	2.9421	2.07569	3.73256	2.45242
ENSSSCG00000016977	0	0.0551596	0.0869425	0.107561
ENSSSCG00000016974	55.1755	108.856	31.5942	83.9936
ENSSSCG00000016975	12.1183	14.491	10.6418	9.51192
ENSSSCG00000026871	0	0	0.0341659	0
ENSSSCG00000026872	4.34711	17.3853	7.91952	38.3012
ENSSSCG00000026873	1.28297	0.43846	0.218745	0.199112
ENSSSCG00000026874	2.27863	0.730583	0	0.173928
ENSSSCG00000013339	2.98614	23.9377	2.91946	6.23729
ENSSSCG00000013338	0.00417987	0.0360881	0.01957	0.0889275
ENSSSCG00000013337	1.77484	5.53028	2.45614	2.85633
ENSSSCG00000013336	14.2009	10.1935	15.9211	14.0179
ENSSSCG00000013335	28.4823	12.7949	32.5955	9.63945
ENSSSCG00000013333	0.270445	2.27062	0.681335	1.35179
ENSSSCG00000013332	2.64241	1.56987	2.62831	0.838039
ENSSSCG00000013331	1.83508	2.44024	1.33759	1.54497
ENSSSCG00000013330	0.63677	0.262598	1.12488	0.14965
ENSSSCG00000006240	5.49775	7.90187	9.88419	7.1009
ENSSSCG00000006243	27.139	37.7873	4.45718	29.5767
ENSSSCG00000006242	25.9833	31.67	25.1868	19.7048
ENSSSCG00000006245	0.157332	0.121639	0	0.0806597
ENSSSCG00000006247	0.145317	0.462101	0.286428	0.0504506
ENSSSCG00000006246	168.31	90.8956	127.157	77.2584
ENSSSCG00000006249	2326.93	2757.52	2421.12	2646.5
ENSSSCG00000006248	0.996009	1.14005	2.66963	2.03456
ENSSSCG00000001206	2.96981	4.62102	4.65435	4.63026
ENSSSCG00000019890	0.374639	0.0618659	0.292539	0.252815
ENSSSCG00000019894	2.65936	2.24862	1.65371	0.520969
ENSSSCG00000019896	0.662848	1.28069	1.86179	0.670776
ENSSSCG00000023334	5.77236	8.09897	5.57523	6.43643
ENSSSCG00000023335	21.0092	25.3466	13.0047	8.06185
ENSSSCG00000023336	6.23793	7.55543	4.81559	6.9228
ENSSSCG00000023330	0	0	0.00972765	0.0542701
ENSSSCG00000023331	216.452	186.922	200.594	194.722
ENSSSCG00000023332	0	0.0775907	0.0717909	0.0256395
ENSSSCG00000023333	1.2537	10.3086	2.81511	21.1464
ENSSSCG00000023338	1.8231	0.0874536	3.86782	0.0561863
ENSSSCG00000020919	2.4062	12.2153	2.94038	2.34211
ENSSSCG00000020915	26.2028	37.1064	34.534	27.2594
ENSSSCG00000020914	1.2827	2.95906	3.58922	2.06219
ENSSSCG00000020916	1.57293	2.74837	2.53396	4.17147
ENSSSCG00000020911	0.0216666	0.0429407	0.0338416	0.0392623
ENSSSCG00000020910	1.09294	3.30761	2.76122	2.88139
ENSSSCG00000020913	0.0816977	1.70459	0.126494	0.289183
ENSSSCG00000020912	1.62288	4.05219	1.0155	2.85188
ENSSSCG00000027654	0.0174653	0.596895	0.0980723	0.28429
ENSSSCG00000021055	0.191962	0.190223	0	0
ENSSSCG00000029967	4.21192	4.90009	4.28963	4.09738
ENSSSCG00000021053	0.0327591	0.194774	0.0886223	0
ENSSSCG00000029963	0	0	1.06881	0
ENSSSCG00000029962	0	0.190223	0	0
ENSSSCG00000029961	0.0406932	0.0409904	0	0.0394286
ENSSSCG00000029960	3.67628	2.70634	6.21017	3.18999
ENSSSCG00000023811	4.47425	3.36771	2.84602	2.67023
ENSSSCG00000023812	1.1375	3.47683	2.92582	1.55649
ENSSSCG00000023814	48.9328	26.779	34.641	19.8527
ENSSSCG00000023818	23.5586	23.6035	18.4568	18.3014
ENSSSCG00000013042	0.361313	1.03638	0.379587	1.9655
ENSSSCG00000015142	0.0298248	0.0831234	0.126169	0.0102717
ENSSSCG00000015140	71.4856	92.5664	71.2044	59.2362
ENSSSCG00000015146	0.021892	0	0	0.0211342
ENSSSCG00000015144	26.0492	4.96792	16.0245	3.42603
ENSSSCG00000015145	2.65874	3.49171	3.1789	3.04984
ENSSSCG00000015148	0.021892	0	0	0.0396386
ENSSSCG00000015149	0	0	0	0.0638103
ENSSSCG00000024353	0.0202608	0	0	0
ENSSSCG00000024352	1.22627	0.098574	0.0230374	0.13534
ENSSSCG00000024351	0.871849	3.25301	1.01194	2.01145
ENSSSCG00000024350	0.162081	0.383075	0.258976	0.121986
ENSSSCG00000024357	1.09036	7.83965	0.846153	1.01092
ENSSSCG00000024356	5.74037	11.9377	15.9737	10.9682
ENSSSCG00000024355	18.9005	16.7117	22.0974	16.7033
ENSSSCG00000024359	12.1526	15.5008	10.0746	13.8963
ENSSSCG00000024358	0.179293	4.65085	0.198871	0.761069
ENSSSCG00000000504	5.17933	5.96278	6.24043	2.76814
ENSSSCG00000000500	4.70748	6.37981	3.42676	3.2747
ENSSSCG00000000501	0.240789	0.17678	0.0417732	0.0783834
ENSSSCG00000000502	26.1228	39.8232	24.7152	29.5065
ENSSSCG00000000508	2.46926	4.80765	2.69101	3.4042
ENSSSCG00000000509	6.35143	8.02428	6.13662	9.94333
ENSSSCG00000017779	10.8556	12.3096	14.0463	12.0978
ENSSSCG00000017778	0.476656	0.298548	0.577198	0.653375
ENSSSCG00000017773	12.0119	18.2059	20.7126	14.6058
ENSSSCG00000017772	40.4357	43.0834	42.9202	43.5342
ENSSSCG00000017770	0.245412	0.157594	0.0810817	0.321192
ENSSSCG00000017777	25.6381	27.2434	45.754	36.0005
ENSSSCG00000017776	11.1428	10.6602	17.5321	11.4086
ENSSSCG00000017775	6.35327	5.511	9.30815	7.18853
ENSSSCG00000017774	8.84208	9.66713	11.1869	10.3368
ENSSSCG00000024689	0	0.259696	0	0.337394
ENSSSCG00000029226	150.781	157.677	296.7	358.859
ENSSSCG00000029227	16.2928	16.2728	23.6855	22.686
ENSSSCG00000029220	0.965717	0	0.305541	0
ENSSSCG00000029221	5.51172	10.9096	6.8479	5.3093
ENSSSCG00000029222	0	0	0	0.049
ENSSSCG00000024681	0.0511359	0	0.279319	0.0493656
ENSSSCG00000024680	4.02761	7.1982	5.81081	4.53043
ENSSSCG00000024683	3.7658	2.09429	4.17776	0.824902
ENSSSCG00000024682	0.396356	0.505569	3.05092	0.964717
ENSSSCG00000024687	4.14584	3.08136	7.05832	4.83548
ENSSSCG00000024686	0	0	0	0.521785
ENSSSCG00000005846	14.9193	17.5296	24.3096	21.8315
ENSSSCG00000005847	0	0.0179488	0	0
ENSSSCG00000005844	5.83936	3.52003	7.66472	2.96191
ENSSSCG00000005845	1.80292	4.24223	2.9525	8.88524
ENSSSCG00000005842	34.3652	27.0362	44.0291	42.0011
ENSSSCG00000005843	0.649621	2.41804	0.970782	1.1146
ENSSSCG00000005840	2.73963	1.74597	5.10253	3.44816
ENSSSCG00000005841	26.1415	27.2829	44.5952	38.413
ENSSSCG00000021419	2.46517	5.09441	4.82019	2.31492
ENSSSCG00000005849	130.401	173.288	213.321	103.459
ENSSSCG00000016561	0.452155	0.841387	0.596089	0.610027
ENSSSCG00000016563	4.94071	4.86999	4.29502	5.33195
ENSSSCG00000016562	0.0541004	0.109096	0.125098	0.0536114
ENSSSCG00000016565	14.446	14.9767	21.5271	17.646
ENSSSCG00000016564	14.9454	32.0744	18.4751	21.8697
ENSSSCG00000016567	0.51093	3.9624	0.778822	3.0984
ENSSSCG00000016566	4.58424	5.67251	6.09466	6.01962
ENSSSCG00000016569	18.3699	17.5167	38.5365	20.4975
ENSSSCG00000016568	3.52537	4.81448	4.33524	3.02474
ENSSSCG00000026683	0.110795	0.0214631	0.0311819	0.062661
ENSSSCG00000026682	0.312974	0.889007	0.391823	1.54091
ENSSSCG00000026681	2.38453	7.75594	5.27083	2.66668
ENSSSCG00000004518	14.5097	7.2741	20.6464	8.24714
ENSSSCG00000001749	0.161754	0.0250966	0	0
ENSSSCG00000026686	0.600829	1.02294	0.714267	0.734283
ENSSSCG00000001745	0.0126555	0.0244617	0.019767	0.0122274
ENSSSCG00000004511	1.53138	2.37219	1.58259	1.38459
ENSSSCG00000026688	0	0	0	0.057796
ENSSSCG00000004517	13.6209	17.185	23.5202	19.6322
ENSSSCG00000004516	10.3658	13.8511	12.7452	11.6217
ENSSSCG00000020452	0.305875	0.895536	1.97426	0.429469
ENSSSCG00000020455	0.191962	0.371041	0.29983	0.185467
ENSSSCG00000027486	34.5505	51.0685	53.7124	56.0783
ENSSSCG00000027487	7.78976	34.8686	12.415	60.6346
ENSSSCG00000027484	13.1956	15.9292	17.401	21.9813
ENSSSCG00000027480	0.691054	1.5948	0.508843	0.28069
ENSSSCG00000027481	12.2384	14.3665	13.0762	21.5283
ENSSSCG00000016926	0.261091	1.02055	0.277765	0.691581
ENSSSCG00000028689	0.743273	0.301355	1.40377	1.5011
ENSSSCG00000028688	5.16267	8.43034	4.63818	7.60386
ENSSSCG00000028685	0.0207853	0.0986045	0.0842763	0.260659
ENSSSCG00000028686	6.26314	7.82235	5.4026	8.21402
ENSSSCG00000028680	0.0616815	0.0574283	0.0963417	0.0558869
ENSSSCG00000028683	0.0870337	1.89218	0.4709	0.324682
ENSSSCG00000028682	4.16718	9.48146	4.54352	3.79067
ENSSSCG00000027154	1.34374	0.178725	0	0
ENSSSCG00000027155	0.89396	1.07217	1.29795	1.13777
ENSSSCG00000027156	185.081	52.496	70.2249	85.1026
ENSSSCG00000027157	0.0693749	0.137307	0	0.00418868
ENSSSCG00000027150	1.62022	1.54401	2.65499	2.09935
ENSSSCG00000027151	1.69322	1.03818	1.22347	1.02934
ENSSSCG00000027152	0.0171882	0.0323807	0	0.0467205
ENSSSCG00000027153	5.63579	5.09483	3.95246	4.22593
ENSSSCG00000027158	0.700369	1.37865	0.791291	0.060847
ENSSSCG00000027159	0.00664379	0	0	0
ENSSSCG00000025529	0.195991	14.6622	0.526641	1.35664
ENSSSCG00000025528	32.6847	29.6357	37.4607	39.3995
ENSSSCG00000006018	0.0919799	0.261323	0.0381724	0.220891
ENSSSCG00000006014	30.6505	35.2165	32.0791	29.9465
ENSSSCG00000006015	0.0109722	0.0217456	0.0171377	0.0316503
ENSSSCG00000006016	380.552	416.281	283.358	423.059
ENSSSCG00000006011	0.13373	0	0	0.58573
ENSSSCG00000006013	0.472931	1.80381	0.384725	0.700335
ENSSSCG00000002929	0.0506189	0.0837587	0.107747	0.0333249
ENSSSCG00000010643	0.727374	3.56743	0.810271	1.08772
ENSSSCG00000002925	37.212	41.0923	32.3615	43.7682
ENSSSCG00000002926	59.3772	61.9197	75.0918	81.5922
ENSSSCG00000002927	1.25927	1.7931	2.94628	3.08659
ENSSSCG00000002921	25.3333	34.765	46.9249	40.0839
ENSSSCG00000002922	5.13344	5.22723	9.2712	7.61616
ENSSSCG00000002923	2.77317	2.04826	6.70623	2.69678
ENSSSCG00000010647	1.26406	2.69824	0.500887	0.996385
ENSSSCG00000025525	41.0553	35.3618	54.1819	53.5358
ENSSSCG00000023109	19.0169	21.952	19.2966	23.9039
ENSSSCG00000023108	2.63477	5.45107	10.1977	0.707871
ENSSSCG00000023107	1.42511	3.23597	2.51814	3.91628
ENSSSCG00000023105	53.4431	72.1241	70.7313	77.396
ENSSSCG00000023103	0.0314323	0.102097	0	0.0517336
ENSSSCG00000023102	1.10386	4.61305	3.18713	3.95669
ENSSSCG00000023100	1.35281	5.32191	1.92919	2.31913
ENSSSCG00000009591	17.2896	20.0097	16.8497	21.9229
ENSSSCG00000009592	11.2058	25.9203	10.9729	19.5486
ENSSSCG00000009593	4.07863	4.49747	5.96162	4.84034
ENSSSCG00000009594	10.0407	16.3328	9.68908	10.8606
ENSSSCG00000009595	0.740469	0.582323	0.587459	0.534102
ENSSSCG00000009598	0.773943	0.754605	0.570851	0.434168
ENSSSCG00000023130	28.3228	30.5226	23.4026	28.3691
ENSSSCG00000019813	1.90185	0	0.297054	0
ENSSSCG00000014048	2.5011	15.9562	3.64523	37.6862
ENSSSCG00000014049	1.14712	1.88499	2.34377	1.77259
ENSSSCG00000018136	0.604116	1.32886	0.81715	0
ENSSSCG00000014040	161.972	136.691	236.981	178.414
ENSSSCG00000014041	13.5834	6.79951	26.6489	12.2544
ENSSSCG00000014042	144.418	154.061	165.433	165.03
ENSSSCG00000014043	21.7356	30.3714	24.0192	41.393
ENSSSCG00000014044	6.98859	10.3707	10.9232	6.84212
ENSSSCG00000014045	1.38299	1.68942	2.29378	1.27467
ENSSSCG00000014046	5.85862	5.75551	5.69164	4.2612
ENSSSCG00000014047	1.87531	1.32608	2.15703	0.696003
ENSSSCG00000010759	80.601	66.7446	98.0715	75.8342
ENSSSCG00000010753	0.017335	0.195811	0.025075	0
ENSSSCG00000010755	4.81998	4.60815	3.49757	5.03019
ENSSSCG00000010756	32.8575	37.3239	50.7186	52.4653
ENSSSCG00000010757	0.405886	0.377695	0.443673	0.576569
ENSSSCG00000023137	9.87817	11.3609	19.4555	15.8021
ENSSSCG00000023472	0.00553203	0.309639	0	0.00536012
ENSSSCG00000023471	0.450412	0.643794	0.406129	0.78437
ENSSSCG00000023958	4.61223	3.59403	3.9916	2.47111
ENSSSCG00000010224	2.4579	5.58137	3.06442	5.22653
ENSSSCG00000010226	12.3145	20.5297	14.7078	13.7956
ENSSSCG00000010220	4.61453	1.5674	4.29799	1.02473
ENSSSCG00000010221	38.016	48.081	39.1681	25.1015
ENSSSCG00000010222	2.18513	1.37348	2.16575	1.11523
ENSSSCG00000010223	8.05197	10.8434	12.6949	11.8677
ENSSSCG00000010229	70.6103	102.838	62.5478	57.4417
ENSSSCG00000004135	2.22736	1.96817	2.56943	1.86401
ENSSSCG00000004134	13.4962	9.92096	7.14449	7.33491
ENSSSCG00000004136	164.333	56.4994	39.1383	56.1996
ENSSSCG00000004130	8.26755	11.2587	5.36529	7.39207
ENSSSCG00000004133	20.3035	27.1561	14.8409	21.7543
ENSSSCG00000004132	7.72225	19.0121	6.32759	10.841
ENSSSCG00000004139	1.0782	10.1106	1.27491	3.18043
ENSSSCG00000004138	1.54157	3.43514	1.78431	1.84504
ENSSSCG00000002809	0.0266753	0	0.0416647	0.339973
ENSSSCG00000002808	2.47895	4.13403	5.50033	3.72253
ENSSSCG00000002803	0.601562	3.90493	0.184058	0.519347
ENSSSCG00000002802	7.14833	10.0208	11.3801	7.58531
ENSSSCG00000002801	2.28623	7.04234	3.05151	6.35152
ENSSSCG00000002807	8.96183	10.96	12.1391	13.4005
ENSSSCG00000002806	6.67755	6.18631	9.56874	5.63276
ENSSSCG00000002805	25.9923	28.2828	23.1771	22.9756
ENSSSCG00000002804	11.0432	17.5632	11.7543	13.0922
ENSSSCG00000000096	20.1649	36.9208	22.1611	24.3426
ENSSSCG00000000097	139.652	170.388	146.175	154.335
ENSSSCG00000000094	51.0081	51.0481	104.456	40.7374
ENSSSCG00000000095	15.6273	18.6591	28.5309	18.2747
ENSSSCG00000000092	0.173626	0.341618	0.25225	0.0884944
ENSSSCG00000000093	13.3191	19.3596	19.8968	18.6383
ENSSSCG00000000090	1.91791	4.53359	4.84659	4.19103
ENSSSCG00000000091	7.31567	8.24277	7.38596	10.5181
ENSSSCG00000022182	7.66436	8.15395	12.0627	13.0285
ENSSSCG00000015766	2.63331	13.5336	1.59076	8.03604
ENSSSCG00000015767	0.431835	0.993086	0.206314	0.252693
ENSSSCG00000015765	0.662236	5.90085	0.277676	2.06216
ENSSSCG00000022188	0	0.0206296	0	0
ENSSSCG00000022189	0.0413058	0	0.0597486	0.0400222
ENSSSCG00000015769	100.038	94.6395	59.1198	72.0985
ENSSSCG00000029189	6.40712	10.6016	15.4746	8.24956
ENSSSCG00000030775	0.830764	2.39261	7.09708	0.220043
ENSSSCG00000030776	1.1435	4.40153	2.38472	2.16452
ENSSSCG00000023475	0.95288	0.569148	1.44044	0.477835
ENSSSCG00000029181	7.77114	17.799	26.1973	14.1081
ENSSSCG00000029180	3.66864	6.36009	6.84533	6.11163
ENSSSCG00000029183	106.375	128.497	98.9093	106.477
ENSSSCG00000029182	0.346761	0.432925	0.578157	1.14934
ENSSSCG00000029185	17.9102	30.3859	24.8044	30.159
ENSSSCG00000029184	0.27951	0.65267	0.207649	0.401927
ENSSSCG00000029187	0.178642	0.0438689	0.101599	0.214873
ENSSSCG00000029186	0.945962	0.692122	0.488716	0.825412
ENSSSCG00000008939	4.16166	29.9333	7.00603	9.72084
ENSSSCG00000008938	0.0105414	0.0415254	0.00823244	0.0320155
ENSSSCG00000011689	21.1389	24.3603	23.4894	10.3762
ENSSSCG00000011684	18.3345	22.3196	18.7354	24.5829
ENSSSCG00000008933	0.0593731	0.151936	0	0
ENSSSCG00000011680	6.91261	2.96878	2.99916	1.21869
ENSSSCG00000008937	4.00873	34.3777	3.60437	22.0134
ENSSSCG00000025729	9.6517	10.324	26.6678	9.23515
ENSSSCG00000027009	0.123399	0	0	0
ENSSSCG00000025721	9.27343	0.0313945	1.1475	0.149596
ENSSSCG00000025720	42.0145	48.3976	91.5089	58.2368
ENSSSCG00000025722	9.22677	5.70356	14.3105	8.02299
ENSSSCG00000025725	6.83762	5.783	3.55778	6.22331
ENSSSCG00000025724	0.0396081	0.0392175	0	0.112332
ENSSSCG00000016301	2.22185	2.09477	0.780247	1.1443
ENSSSCG00000016300	5.40082	8.63666	8.60212	6.19576
ENSSSCG00000016303	0	0.0188637	0	0
ENSSSCG00000016302	3.77766	8.27296	6.65051	10.2471
ENSSSCG00000016305	0	0	0.00721101	0.0128266
ENSSSCG00000016306	3.00573	5.04151	3.59286	4.37588
ENSSSCG00000016309	0.136743	0.492604	0.0363739	0.818491
ENSSSCG00000016308	0.419489	0.13603	0.353284	0.0665895
ENSSSCG00000012334	16.5542	25.0806	20.0742	26.6605
ENSSSCG00000012335	8.0932	8.3958	15.1814	9.33017
ENSSSCG00000012336	19.1615	20.7919	22.3804	19.4696
ENSSSCG00000012330	0.948622	2.21259	3.04127	0.600562
ENSSSCG00000012332	0.453432	0.710298	1.02697	0.246122
ENSSSCG00000002392	24.5126	31.3998	32.7465	27.6812
ENSSSCG00000002391	0.0141168	0.0279779	0	0
ENSSSCG00000002390	1.76235	2.78292	5.53026	2.1128
ENSSSCG00000002397	3.58163	4.72409	5.17836	2.96387
ENSSSCG00000002396	9.45599	6.50726	11.081	8.45099
ENSSSCG00000002395	1.07653	1.87003	1.77972	1.04777
ENSSSCG00000002399	0	0.0556878	0	0
ENSSSCG00000002398	0.0545845	0.128798	0.179154	0.0836165
ENSSSCG00000021606	23.7135	12.479	33.7471	21.9114
ENSSSCG00000021607	0	0.0560713	0.0765375	0
ENSSSCG00000021604	0.316586	0.793529	0.95989	0.305321
ENSSSCG00000021605	0	0	0.0338416	0
ENSSSCG00000021602	0.165614	0	0.410137	0
ENSSSCG00000021603	0.271315	0.164976	0.27701	0.0893806
ENSSSCG00000021600	0.294067	0.854914	0.160226	0.125819
ENSSSCG00000021601	3.99119	3.65266	4.49276	2.60059
ENSSSCG00000021608	0.349384	0.592736	0.309667	0.374631
ENSSSCG00000000732	0	0.140712	0.0326093	0.0695415
ENSSSCG00000000730	0.927346	0.518865	0.719595	0.714144
ENSSSCG00000000737	16.5151	21.912	23.0975	20.2458
ENSSSCG00000000736	4.16812	3.71231	6.81691	4.08126
ENSSSCG00000000735	13.5107	12.2699	20.6271	15.7264
ENSSSCG00000000734	2.04171	2.87102	5.97672	5.961
ENSSSCG00000031027	0.20107	0.233407	0.450648	0.117013
ENSSSCG00000023499	1.92387	2.35958	2.68428	0.703318
ENSSSCG00000000739	5.15492	1.98504	12.8523	1.30125
ENSSSCG00000000738	19.0719	11.5281	24.5778	10.8818
ENSSSCG00000031023	125.711	581.628	58.5727	364.305
ENSSSCG00000023150	5.1343	10.7282	27.7881	11.8471
ENSSSCG00000031021	0	0.0449313	0	0
ENSSSCG00000023498	0.947688	1.47004	0.761117	0.531351
ENSSSCG00000012482	11.0716	4.81373	6.47729	1.98264
ENSSSCG00000012483	4.23391	4.22904	2.78263	1.85897
ENSSSCG00000012480	0.895499	0.05011	1.15511	0.245728
ENSSSCG00000012481	95.1708	51.4956	49.5576	38.6239
ENSSSCG00000012486	3.60894	5.42057	3.99239	3.68342
ENSSSCG00000012487	0.267035	0.256831	0.102651	0.218299
ENSSSCG00000012484	3.99437	4.00983	2.66292	1.81584
ENSSSCG00000012485	1.09341	1.24898	0.930466	0.978608
ENSSSCG00000012488	0.0468719	0.0913388	0	0.16463
ENSSSCG00000012489	2.04254	3.03602	1.84464	2.39728
ENSSSCG00000029453	0.0211163	0.0530294	0	0.0539413
ENSSSCG00000029452	0.0270976	0.0504581	0	0
ENSSSCG00000029451	0.303438	0.344437	0.488859	0.565942
ENSSSCG00000029450	2.15386	2.26948	2.03336	1.4857
ENSSSCG00000029457	18.4472	25.7075	22.561	26.2869
ENSSSCG00000029456	2.6505	3.39857	7.39772	2.04002
ENSSSCG00000029459	2.15981	4.7645	2.62971	3.02873
ENSSSCG00000023151	0.0405299	0.0132972	0.260052	0.052011
ENSSSCG00000003045	0.270919	0.0444113	0.135896	0.012911
ENSSSCG00000003046	236.722	255.084	333.355	359.441
ENSSSCG00000003047	0.730309	4.8044	0.731054	1.59175
ENSSSCG00000003040	11.6186	15.5074	23.6862	18.9858
ENSSSCG00000003041	0.837169	0.993403	0.770244	1.73524
ENSSSCG00000019457	0	0	0.401023	0.259926
ENSSSCG00000003048	0.0729379	9.481	0.0230804	1.72454
ENSSSCG00000003049	0.511317	0.629277	0.914893	0.807316
ENSSSCG00000006678	1.63962	4.22708	1.35857	7.24678
ENSSSCG00000006679	0.343627	0.259928	0.779944	0.470728
ENSSSCG00000023152	0	0.0918911	0.0868556	0.0298645
ENSSSCG00000030633	24.8761	24.3215	27.5825	23.1966
ENSSSCG00000015976	2.9501	4.51869	3.21058	3.67088
ENSSSCG00000015973	144.914	99.9033	128.073	69.6361
ENSSSCG00000015972	8.474	14.5623	9.64069	8.35628
ENSSSCG00000015979	0	0	0.0242958	0.0235449
ENSSSCG00000007243	0.114338	0.0965844	0.247547	0.137933
ENSSSCG00000007240	2.82299	8.45767	5.7011	16.7175
ENSSSCG00000007246	36.6719	36.825	50.2145	28.7224
ENSSSCG00000007247	4.95768	7.50942	5.01138	4.76173
ENSSSCG00000007244	15.8133	15.8775	19.2797	15.4768
ENSSSCG00000007248	7.21161	11.2781	12.0404	10.6012
ENSSSCG00000007249	9.29223	10.254	10.414	8.76996
ENSSSCG00000016486	0.0213109	0.0105809	0.0383849	0.0468778
ENSSSCG00000016487	0.105239	0.167259	0.20868	0.089336
ENSSSCG00000016485	0.0281984	0	0	0
ENSSSCG00000003956	0	0	0.0341659	0
ENSSSCG00000016480	0.175402	0.341811	0	0.330371
ENSSSCG00000003955	0	0	0.033949	0
ENSSSCG00000016488	34.7303	34.8162	29.6891	28.7028
ENSSSCG00000016489	1.62438	1.62745	2.95742	3.59224
ENSSSCG00000028723	5.91028	4.48674	9.57991	6.45036
ENSSSCG00000028720	24.7032	23.4575	25.7856	22.4042
ENSSSCG00000009948	1.02588	0.559173	1.43686	0.240249
ENSSSCG00000028726	32.3016	54.1783	33.2082	35.9169
ENSSSCG00000028727	13.6318	17.2243	20.8779	29.2462
ENSSSCG00000028724	6.36926	5.96575	3.91256	4.97279
ENSSSCG00000028725	1.97046	3.4412	3.52632	3.99379
ENSSSCG00000009943	3.41571	6.04421	9.49272	4.04536
ENSSSCG00000009942	1.66777	1.92084	4.98769	0.564949
ENSSSCG00000009941	0.0124812	0	0.106434	0.0373
ENSSSCG00000009940	8.22565	10.2338	10.3411	9.20817
ENSSSCG00000009947	3.19752	7.14106	7.02805	7.55621
ENSSSCG00000009946	7.81697	11.2716	11.6645	7.10334
ENSSSCG00000009945	4.53059	3.63659	3.8572	4.07189
ENSSSCG00000009944	6.44687	10.9853	7.83648	10.5855
ENSSSCG00000020555	1.54937	1.38417	3.68399	1.07368
ENSSSCG00000005078	8.76695	13.652	12.0677	6.17035
ENSSSCG00000023957	10.0024	45.9191	8.52296	12.438
ENSSSCG00000005072	57.161	53.9569	38.8825	38.3509
ENSSSCG00000005071	26.2835	11.2833	47.6832	9.65413
ENSSSCG00000005076	5.92292	5.33965	6.60825	5.06814
ENSSSCG00000005075	0.0895713	0.0860076	0.190954	0.471654
ENSSSCG00000023600	30.6081	35.053	52.7658	32.5408
ENSSSCG00000023601	0	0.201527	0	0
ENSSSCG00000023603	19.5854	25.7426	30.4897	41.958
ENSSSCG00000023604	30.4578	53.509	43.187	45.8518
ENSSSCG00000023605	0.851017	1.21639	2.83903	1.51922
ENSSSCG00000023607	0.0747336	0.0484899	0.0576107	0.152184
ENSSSCG00000023608	2.07786	0.337506	10.8558	5.89265
ENSSSCG00000023609	10.958	34.6588	13.032	31.9415
ENSSSCG00000010416	23.3751	22.9892	22.5415	25.2738
ENSSSCG00000010414	35.0878	24.6634	24.2914	30.8245
ENSSSCG00000010411	0.159911	0.0616809	0.576326	2.97207
ENSSSCG00000018642	0.384236	0	0	0
ENSSSCG00000018641	0	0.239045	0	0.259926
ENSSSCG00000018648	0.948254	1.2276	1.41456	0.904228
ENSSSCG00000018649	0.28953	1.63656	0.843168	0
ENSSSCG00000004013	0.702018	0.915945	0.876819	0.24042
ENSSSCG00000018536	0.371469	0.749395	0	1.26098
ENSSSCG00000008096	9.18898	12.5878	9.78987	9.45445
ENSSSCG00000008097	5.01511	7.35814	6.91384	6.17058
ENSSSCG00000008094	33.5857	31.564	36.7951	26.15
ENSSSCG00000008092	0.0460036	0.0447858	0.148527	0.0646192
ENSSSCG00000008090	1.38178	1.03088	0.849176	0.651107
ENSSSCG00000009397	10.4896	26.2328	8.53022	17.0924
ENSSSCG00000004016	0.27551	0.377426	0.491852	0.658157
ENSSSCG00000016160	0.0583726	0.600449	0.309056	0.143767
ENSSSCG00000008098	9.07852	10.3758	9.38035	7.73092
ENSSSCG00000008099	17.9843	18.9035	12.2974	20.2984
ENSSSCG00000004014	0.00594282	0.0314881	0.0257888	0
ENSSSCG00000027870	0.623815	0.0751388	0.985764	0
ENSSSCG00000012925	1.91608	2.09726	10.4039	2.41711
ENSSSCG00000012927	13.8466	16.5656	25.1936	19.1232
ENSSSCG00000012926	10.7408	5.30854	31.5905	10.5561
ENSSSCG00000012920	43.3951	56.5035	69.0372	83.4924
ENSSSCG00000000159	0	0.036847	0	0
ENSSSCG00000000158	22.8934	26.1283	31.4521	23.6396
ENSSSCG00000000157	0.304785	0.293282	0.565096	0.415738
ENSSSCG00000000156	17.7568	19.487	23.0826	19.778
ENSSSCG00000000155	78.6549	81.6232	128.351	54.795
ENSSSCG00000000154	0.0451924	0.17335	0	0.171937
ENSSSCG00000000153	0	0	0.0441898	0
ENSSSCG00000000152	17.4764	25.1623	24.1928	34.025
ENSSSCG00000000150	0	0.0364359	0	0.0756394
ENSSSCG00000022017	0.0364184	0	0	0
ENSSSCG00000028448	46.3344	64.2492	42.3721	76.6216
ENSSSCG00000028443	1.7009	1.26882	2.2001	3.82538
ENSSSCG00000028442	0.391661	0.95216	0.374289	0.0847115
ENSSSCG00000028441	1.07058	2.35062	1.51019	0.505002
ENSSSCG00000028447	2.985	5.012	4.43937	2.7599
ENSSSCG00000028446	4.12139	6.01134	5.81622	7.5383
ENSSSCG00000028445	3.30463	4.71556	5.20252	5.97007
ENSSSCG00000028444	24.7073	30.9908	16.024	28.0493
ENSSSCG00000016158	22.0475	24.8956	19.1424	19.14
ENSSSCG00000016159	3.93159	0.0214178	0.347644	0.00366144
ENSSSCG00000021295	0.0657642	0.608936	0.506852	0.121569
ENSSSCG00000016155	0.0547732	0.0529351	0	0
ENSSSCG00000021297	0.017134	0.0172591	0	0
ENSSSCG00000021296	79.7645	109.735	123.698	152.166
ENSSSCG00000021291	0.694914	2.61646	1.11395	2.00846
ENSSSCG00000016151	5.33649	2.20962	4.77824	1.76554
ENSSSCG00000016153	0.0416979	0.0416304	0.0827851	0.0647729
ENSSSCG00000005425	17.7889	32.8319	14.8834	20.9132
ENSSSCG00000022405	0.0747453	0.759139	0.181281	0.222625
ENSSSCG00000022404	35.9475	38.8747	36.738	51.9752
ENSSSCG00000022401	20.0549	20.5009	19.9751	24.4759
ENSSSCG00000022400	2.29109	0.939618	0.89949	1.27519
ENSSSCG00000022403	2.09739	1.30842	0.64211	2.94592
ENSSSCG00000022402	24.9823	23.6454	23.0167	16.788
ENSSSCG00000022409	17.0741	50.701	19.7553	80.4487
ENSSSCG00000022408	2.05838	5.8265	8.66627	2.47862
ENSSSCG00000008540	100.61	193.211	82.2279	109.95
ENSSSCG00000008541	3.86362	12.9796	3.5543	4.43283
ENSSSCG00000008542	41.5799	26.0179	47.1329	60.5302
ENSSSCG00000008543	27.002	23.5921	22.1488	24.6656
ENSSSCG00000008544	0	0.0152635	0	0
ENSSSCG00000008545	6.95054	8.76553	9.71915	7.17411
ENSSSCG00000008546	6.70159	8.95864	6.84452	6.71547
ENSSSCG00000008547	2.14329	2.78688	2.21727	1.37144
ENSSSCG00000024119	62.4633	64.8122	66.6701	52.1264
ENSSSCG00000024118	1.36947	2.61051	2.47511	1.421
ENSSSCG00000003549	23.2326	10.9318	24.6941	11.1607
ENSSSCG00000004432	46.7595	52.2827	41.7631	40.8411
ENSSSCG00000007806	6.50277	9.14034	9.07861	11.19
ENSSSCG00000003541	0.761219	3.41095	0.541685	0.542694
ENSSSCG00000003540	0.0837133	0.126432	0.0675406	0.0391796
ENSSSCG00000003543	5.33294	7.50923	9.00692	5.91599
ENSSSCG00000024804	0	0.0202804	0	0
ENSSSCG00000024802	0.186613	0.425111	0.311835	0.189053
ENSSSCG00000003547	1.29985	0.827358	1.59164	0.511013
ENSSSCG00000003546	73.9159	1.28442	18.4303	0.672445
ENSSSCG00000004433	0.0720409	0.285862	0.07675	0.0401314
ENSSSCG00000021448	0.591477	6.74857	0.0866867	1.05418
ENSSSCG00000020128	0	0.599043	0.799536	0
ENSSSCG00000007474	37.069	54.9166	26.8941	32.379
ENSSSCG00000020125	0	0.143787	0	0.298421
ENSSSCG00000020126	2.41647	1.59989	2.2646	4.22253
ENSSSCG00000020127	1.50813	0.911091	1.47164	2.34418
ENSSSCG00000020121	0.372955	0	0.269739	0
ENSSSCG00000013463	118.258	96.1797	101.534	68.9601
ENSSSCG00000013462	0	0	0.111737	0.0338384
ENSSSCG00000013461	0.0430553	0.219997	0.0854602	0.4143
ENSSSCG00000007800	1.83542	2.6207	3.04329	3.14409
ENSSSCG00000026204	16.3614	21.927	9.87887	12.5966
ENSSSCG00000026203	0.0894528	0.140383	0.253084	0.0753905
ENSSSCG00000001344	2.74327	2.92098	4.45554	4.43279
ENSSSCG00000024652	0.154314	0.337638	1.57043	0.70851
ENSSSCG00000026201	13.7029	22.1468	18.8787	20.4937
ENSSSCG00000013464	8.98553	12.2197	16.3667	12.0321
ENSSSCG00000024650	0	0.102694	0.0966369	0
ENSSSCG00000007801	4.30849	5.3606	6.76218	6.00219
ENSSSCG00000024651	17.2102	10.8312	53.2055	11.8523
ENSSSCG00000024125	15.9425	28.0833	13.0254	26.3621
ENSSSCG00000021446	0.0871922	0.101713	0.271868	0.0879205
ENSSSCG00000009118	0.380447	0.0885353	0.148527	0.264193
ENSSSCG00000011596	0.113214	0.266647	0.120727	0.458014
ENSSSCG00000004192	132.045	214.601	181.831	201.41
ENSSSCG00000005666	12.2357	19.3243	16.7415	17.4515
ENSSSCG00000005667	12.583	29.4063	26.299	22.7595
ENSSSCG00000005664	11.0381	14.8061	16.8427	14.918
ENSSSCG00000005665	7.0696	4.88088	5.8307	7.5509
ENSSSCG00000005662	3.30431	2.77383	3.60742	2.42918
ENSSSCG00000005663	4.51915	3.72554	7.17074	3.84096
ENSSSCG00000005660	12.4855	16.1373	25.166	15.3149
ENSSSCG00000005661	1.49662	1.72583	3.49266	1.94626
ENSSSCG00000005668	16.5465	20.4439	24.3617	39.7005
ENSSSCG00000005669	5.98544	6.84764	8.00258	8.23243
ENSSSCG00000017948	8.91758	5.15383	10.5289	7.36273
ENSSSCG00000009717	6.25368	7.42047	4.93147	5.10172
ENSSSCG00000009714	5.5252	9.2808	5.09815	6.20701
ENSSSCG00000009713	6.63286	13.1511	8.39985	6.95338
ENSSSCG00000009711	38.9349	35.3047	31.8604	37.4692
ENSSSCG00000017940	56.2623	59.719	75.0976	89.4156
ENSSSCG00000017941	3.65206	5.14857	7.91376	6.31288
ENSSSCG00000017943	0.607523	1.07331	0.988167	1.54486
ENSSSCG00000017945	0.038713	0.0766625	0.0604177	0.0373729
ENSSSCG00000017947	0.0756174	0.012487	0	0.0365245
ENSSSCG00000014412	0	0.0188039	0.0273187	0
ENSSSCG00000014411	24.6386	25.9233	22.0089	18.2687
ENSSSCG00000014410	1.88063	3.93053	1.41703	1.43243
ENSSSCG00000014416	17.8674	18.8847	18.3074	17.1903
ENSSSCG00000014415	0.10992	0.076598	0.200282	0.227052
ENSSSCG00000014414	4.77764	7.05682	5.37757	7.64814
ENSSSCG00000014418	0	0	0	0.0815051
ENSSSCG00000026409	0.0120346	0.0121225	0.0603041	0.0736527
ENSSSCG00000022045	0.402349	0.386378	0.539864	0.456297
ENSSSCG00000022044	0.01696	0.00898626	0.0264304	0.0265777
ENSSSCG00000026401	0	0	0	0.0140446
ENSSSCG00000026403	0.180053	2.12593	0.399122	0.843906
ENSSSCG00000026402	0.730525	0.202924	0.306923	0.223255
ENSSSCG00000026405	0	0.922636	0.148527	0.091875
ENSSSCG00000026407	4.16059	2.4187	4.69065	3.08316
ENSSSCG00000026406	0.284027	0.974562	0.824508	2.14725
ENSSSCG00000010466	0.184507	0.125576	0.192827	0.170291
ENSSSCG00000022041	5.62734	7.91468	6.1798	10.2138
ENSSSCG00000022040	0.63378	0.567848	0.875781	0.538458
ENSSSCG00000022042	0	0	0	0.0538266
ENSSSCG00000017214	0.614614	0.689881	0.650878	0.425017
ENSSSCG00000017215	4.83951	5.68326	7.45801	5.95052
ENSSSCG00000002962	1.61489	6.48908	4.03006	11.8176
ENSSSCG00000017217	15.4254	22.4881	27.6215	21.4262
ENSSSCG00000017210	45.1315	36.9958	66.2707	35.5729
ENSSSCG00000017211	6.39982	9.05885	9.88429	9.20404
ENSSSCG00000017212	463.215	453.241	405.946	468.882
ENSSSCG00000002967	0.297374	0.225639	0.918644	0.365277
ENSSSCG00000002968	0	0.0226047	0.0656811	0
ENSSSCG00000017218	19.5765	22.6652	31.6911	23.5952
ENSSSCG00000017219	9.24795	11.2639	13.7744	13.2787
ENSSSCG00000023143	4.76949	3.60391	1.29502	3.0799
ENSSSCG00000023142	22.9231	21.5408	41.8073	22.975
ENSSSCG00000023141	3.70564	3.51903	1.72461	2.66541
ENSSSCG00000023140	14.9637	25.4908	24.3648	21.497
ENSSSCG00000026930	3.70518	2.81828	2.77529	3.12392
ENSSSCG00000023145	2.69481	2.52237	3.2148	1.78894
ENSSSCG00000026399	0.234234	0.396422	1.18182	0.741468
ENSSSCG00000023149	5.36937	0.674629	0.955807	0.643742
ENSSSCG00000023148	39.0687	27.9963	35.718	24.7902
ENSSSCG00000026939	14.5337	17.8574	16.2998	18.5181
ENSSSCG00000006050	0.238722	0.472526	0.0963417	0.712562
ENSSSCG00000006051	2.43045	14.204	2.68171	12.9985
ENSSSCG00000006052	6.97458	10.0078	7.21891	6.73477
ENSSSCG00000006053	0.285045	2.60867	0.674524	1.47327
ENSSSCG00000006054	26.4408	36.149	21.4999	36.8934
ENSSSCG00000010468	0.384587	0.532562	0.386597	0.311253
ENSSSCG00000009089	0.49731	0.472015	1.09606	0.492969
ENSSSCG00000006058	4.15275	5.27565	3.40958	3.15903
ENSSSCG00000009087	0	0.0148352	0.0116916	0.0207965
ENSSSCG00000009084	3.96339	4.84435	3.60874	3.83044
ENSSSCG00000009085	6.67662	8.77029	6.69067	8.36556
ENSSSCG00000009082	11.0152	11.8111	6.97594	10.5435
ENSSSCG00000009083	11.624	5.20109	5.65077	3.57123
ENSSSCG00000009080	1.72722	4.71309	3.61197	1.52455
ENSSSCG00000019918	3.22771	2.10791	1.18265	1.62855
ENSSSCG00000019916	0	0	0	0.373353
ENSSSCG00000019911	0.440173	0.297137	0.702521	3.52775
ENSSSCG00000026647	212.492	79.9743	299.249	89.261
ENSSSCG00000026646	13.4865	27.79	17.7453	22.6535
[truncated: 18,913 more rows]
