# Supplementary material for: Genome-wide differential mRNA expression profiles in follicles of two breeds and at two stages of estrus cycle of gilts
Source: Sci Rep. 2017 Jul 11;7:5052. doi: 10.1038/s41598-017-04336-x (PMC5506030; doi:10.1038/s41598-017-04336-x)
Supplement: Supplementary file 3 — Table S5 [file 41598_2017_4336_MOESM3_ESM.xls]

## Sheet: LD vs MD
Supplementary Table S5 The differential expression genes in LD vs MD, LE vs ME, LE vs LD, ME vs MD comparison groups.
Gene name	LD_normalize	MD_normalize	Log2FoldChange	padj	Up/Down	KEGG:KO	KEGG:Description
ENSSSCG00000017797	2511.64	253.926	3.30615	0.00290794	up	K05037	SLC6A4; solute carrier family 6 (neurotransmitter transporter, serotonin) member 4
ENSSSCG00000012517	217.2	7.34872	4.88539	2.93318e-05	up	.	.
ENSSSCG00000030888	106.831	9.55486	3.48295	0.0201428	up	K02373	FADD; FAS-associated death domain protein
ENSSSCG00000020756	4153.89	329.342	3.65681	0.00297134	up	.	.
ENSSSCG00000030198	137.544	2.15494	5.9961	3.10503e-05	up	.	.
ENSSSCG00000000047	115.477	6.29685	4.19683	0.0120177	up	K03950	NDUFA6; NADH dehydrogenase (ubiquinone) 1 alpha subcomplex subunit 6
ENSSSCG00000002297	7367.32	983.631	2.90495	0.0441994	up	K11153	RDH12; retinol dehydrogenase 12 [EC:1.1.1.300]
ENSSSCG00000026850	394.566	27.6343	3.83574	0.00437726	up	.	.
ENSSSCG00000021903	78.4186	0	Inf	2.55953e-05	up	K06566	IFITM; interferon induced transmembrane protein
ENSSSCG00000015903	687.857	82.239	3.06421	0.0364517	up	K14997	SLC38A11; solute carrier family 38 (sodium-coupled neutral amino acid transporter), member 11
ENSSSCG00000021357	31.6737	0	Inf	0.0161383	up	K04550	LRP1, CD91; low-density lipoprotein receptor-related protein 1 (alpha-2-macroglobulin receptor)
ENSSSCG00000028691	11426.4	314.551	5.18293	1.11284e-06	up	K01025	E2.8.2.-
ENSSSCG00000030790	5719.65	10.9939	9.02308	2.056e-15	up	.	.
ENSSSCG00000028112	407.721	16.1805	4.65526	0.0125269	up	K05026	CLIC6; chloride intracellular channel protein 6
ENSSSCG00000029574	36.0625	0.496741	6.18186	0.0224093	up	K06519	SLC3A2, MDU1; solute carrier family 3, member 2
ENSSSCG00000009882	390.43	40.6152	3.26497	0.00906188	up	K14216	OAS; 2'-5'-oligoadenylate synthetase
ENSSSCG00000026923	81.8686	0	Inf	1.99255e-05	up	.	.
ENSSSCG00000003746	752.347	5.24498	7.16432	0.0161383	up	K02998	RP-SAe, RPSA; small subunit ribosomal protein SAe
ENSSSCG00000027363	747.893	85.2994	3.13222	0.0302605	up	.	.
ENSSSCG00000022737	33.1237	0	Inf	0.0146672	up	K04729	MYD88; myeloid differentiation primary response protein MyD88
ENSSSCG00000007391	169.691	3.92273	5.43491	6.46721e-05	up	.	.
ENSSSCG00000009526	108.846	8.67817	3.64875	0.0146981	up	.	.
ENSSSCG00000022485	83.7656	0.496741	7.39772	3.10503e-05	up	K11225	STAT6; signal transducer and activator of transcription 6
ENSSSCG00000002453	86.4764	0.387154	7.80326	8.40217e-05	up	K01369	LGMN; legumain [EC:3.4.22.34]
ENSSSCG00000024084	0.31642	67.5856	-7.73873	1.3769e-06	down	.	.
ENSSSCG00000021283	90.6736	1568.83	-4.11286	1.12615e-11	down	K12484	RAB11FIP1_2_5; Rab11 family-interacting protein 1/2/5
ENSSSCG00000027402	172.148	1748.51	-3.34441	0.00346395	down	K06255	HSPG2; heparan sulfate proteoglycan 2 (perlecan)
ENSSSCG00000026992	0.776056	63.7932	-6.3611	6.1354e-06	down	K11292	SUPT6H, SPT6; transcription elongation factor SPT6
ENSSSCG00000023287	0.320203	38.0587	-6.89309	0.00148574	down	K12751	MYL6; myosin light chain 6
ENSSSCG00000003514	6272.7	24414.3	-1.96057	0.0476236	down	K06255	HSPG2; heparan sulfate proteoglycan 2 (perlecan)
ENSSSCG00000028235	0	34.8079	#NAME?	0.000687631	down	.	.
ENSSSCG00000017511	83.5997	363.406	-2.12001	0.0271458	down	.	.
ENSSSCG00000004181	28.6414	310.284	-3.43742	1.65237e-06	down	K08069	VNN; pantetheine hydrolase [EC:3.5.1.92]
ENSSSCG00000017244	118.619	638.157	-2.42758	0.00420297	down	K16353	SDK; protein sidekick
ENSSSCG00000021536	15.4562	130.012	-3.07238	0.00421573	down	K06087	CLDN; claudin
ENSSSCG00000015125	0	26.9256	#NAME?	0.00745935	down	K06081	PVRL1; poliovirus receptor-related protein 1
ENSSSCG00000025153	34.0513	187.115	-2.45814	0.0111015	down	.	.
ENSSSCG00000022129	68.8584	388.566	-2.49646	0.00621046	down	K18222	ARSE; arylsulfatase E [EC:3.1.6.-]
ENSSSCG00000012759	12.375	316.464	-4.67654	1.85407e-11	down	.	.
ENSSSCG00000023150	937.557	4038.1	-2.1067	0.0103203	down	K04550	LRP1, CD91; low-density lipoprotein receptor-related protein 1 (alpha-2-macroglobulin receptor)
ENSSSCG00000024919	59.4869	610.973	-3.36047	1.02161e-07	down	K11154	RDH16; retinol dehydrogenase 16 [EC:1.1.1.-]
ENSSSCG00000021404	0	43.9972	#NAME?	3.21159e-05	down	K11448	JMJD3; histone demethylase JMJD3 [EC:1.14.11.-]
ENSSSCG00000026732	11.6289	230.277	-4.30758	1.48226e-07	down	K06252	TN; tenascin
ENSSSCG00000007436	18.3646	221.558	-3.59269	0.0146981	down	.	.
ENSSSCG00000008427	17.3588	174.163	-3.3267	7.61543e-05	down	K04921	KCNK12; potassium channel subfamily K member 12
ENSSSCG00000011129	1055.29	4203.79	-1.99405	0.0177812	down	.	.
ENSSSCG00000000382	57.6442	873.063	-3.92084	3.31387e-11	down	K11649	SMARCC; SWI/SNF related-matrix-associated actin-dependent regulator of chromatin subfamily C
ENSSSCG00000014894	290.982	1247.3	-2.09981	0.0120177	down	.	.
ENSSSCG00000021119	0.455853	65.3634	-7.16377	0.00234715	down	K03950	NDUFA6; NADH dehydrogenase (ubiquinone) 1 alpha subcomplex subunit 6
ENSSSCG00000008718	4.87466	65.0202	-3.73751	0.0120177	down	.	.
ENSSSCG00000029040	0	81.1431	#NAME?	2.72923e-09	down	K07852	RASL11A; Ras-like protein family member 11A
ENSSSCG00000009856	8.61551	83.0269	-3.26857	0.00745935	down	K13240	NOS1; nitric-oxide synthase, brain [EC:1.14.13.39]
ENSSSCG00000024011	0	261.143	#NAME?	1.78674e-22	down	.	.
ENSSSCG00000013612	133.748	654.632	-2.29116	0.00364113	down	K14379	ACP5; tartrate-resistant acid phosphatase type 5 [EC:3.1.3.2]
ENSSSCG00000003278	7.18013	76.7749	-3.41855	0.00745935	down	K06264	GP6; platelet glycoprotein VI
ENSSSCG00000029388	7.23282	106.658	-3.8823	0.000105986	down	K18283	PDE2A; cGMP-dependent 3',5'-cyclic phosphodiesterase [EC:3.1.4.17]
ENSSSCG00000023383	0	555.277	#NAME?	3.38236e-32	down	K05291	PIGS; phosphatidylinositol glycan, class S
ENSSSCG00000016780	23.7029	136.287	-2.52351	0.0155382	down	.	.
ENSSSCG00000001428	26.1286	184.841	-2.82258	0.00745935	down	K00513	CYP21A; steroid 21-monooxygenase [EC:1.14.99.10]
ENSSSCG00000001429	16.3755	207.406	-3.66284	2.68362e-05	down	K06252	TN; tenascin

## Sheet: LE vs LD
Gene name	LE_normalize	LD_normalize	Log2FoldChange	padj	Up/Down	KEGG:KO	KEGG:Description
ENSSSCG00000029646	119.485	17.4783	2.77319	0.00404516	up	K10352	MYH; myosin heavy chain
ENSSSCG00000000679	149.629	22.8774	2.7094	0.00030185	up	.	.
ENSSSCG00000003336	61.0655	0.684977	6.47816	0.027191	up	.	.
ENSSSCG00000011408	539.304	26.596	4.34182	7.21104e-14	up	.	.
ENSSSCG00000010384	69.5739	2.49127	4.80359	2.90797e-06	up	.	.
ENSSSCG00000010383	519.048	108.959	2.25208	0.000104415	up	.	.
ENSSSCG00000023942	159.164	22.3845	2.82995	6.31379e-05	up	K07945	ARL4; ADP-ribosylation factor-like protein 4
ENSSSCG00000006321	963.33	92.4802	3.38081	1.63312e-13	up	.	.
ENSSSCG00000020990	263.336	10.9338	4.59003	1.64008e-05	up	.	.
ENSSSCG00000020998	34.5667	0.677638	5.67272	0.000471929	up	.	.
ENSSSCG00000007453	70.0872	15.1224	2.21246	0.040732	up	K17620	EYA2; eyes absent homolog 2 [EC:3.1.3.48]
ENSSSCG00000026232	145.287	13.2054	3.4597	1.08297e-07	up	.	.
ENSSSCG00000027745	127.488	35.3904	1.84893	0.0146982	up	K05679	ABCG1; ATP-binding cassette, subfamily G (WHITE), member 1
ENSSSCG00000004894	79.1878	2.68587	4.88182	8.17735e-07	up	K10139	SERPINB5; serpin B5
ENSSSCG00000023084	80.9552	2.32136	5.12408	6.38643e-06	up	K05850	ATP2B; Ca2+ transporting ATPase, plasma membrane [EC:3.6.3.8]
ENSSSCG00000015841	45.7013	2.53797	4.17049	0.000257617	up	.	.
ENSSSCG00000009412	2231.94	452.441	2.3025	6.20406e-06	up	K17276	LCP1, PLS2; plastin-2
ENSSSCG00000013144	5386.83	1286.11	2.06643	0.0183869	up	.	.
ENSSSCG00000011561	42.5089	7.33593	2.53471	0.0227278	up	.	.
ENSSSCG00000004234	26.4015	2.00089	3.72191	0.0238289	up	K08756	FABP7; fatty acid-binding protein 7, brain
ENSSSCG00000004232	202.191	4.39097	5.52503	1.49045e-09	up	.	.
ENSSSCG00000004233	1914.37	89.9735	4.41122	0.000110955	up	K01128	E3.1.4.-
ENSSSCG00000009333	18.717	0.335149	5.8034	0.0164832	up	.	.
ENSSSCG00000008939	613.394	108.339	2.50126	0.00298877	up	.	.
ENSSSCG00000008937	983.491	149.534	2.71744	1.6899e-07	up	.	.
ENSSSCG00000030206	110.41	14.8587	2.8935	0.00486229	up	K08813	STK33; serine/threonine kinase 33 [EC:2.7.11.1]
ENSSSCG00000030638	651.272	124.959	2.38181	0.00174305	up	K06259	CD36; CD36 antigen
ENSSSCG00000003105	3814.21	1267.77	1.58908	0.000335479	up	K05616	SLC1A5; solute carrier family 1 (neutral amino acid transporter), member 5
ENSSSCG00000001791	163.006	15.9553	3.35282	5.49124e-06	up	.	.
ENSSSCG00000010960	56.702	4.98254	3.50845	0.000794687	up	K11536	SLC28A; pyrimidine nucleoside transport protein
ENSSSCG00000022064	413.144	5.83276	6.14632	4.90067e-21	up	K05266	MLNR; motilin receptor
ENSSSCG00000029993	472.858	10.0291	5.55914	2.93796e-19	up	.	.
ENSSSCG00000010478	69.6929	0.677638	6.68435	5.4505e-08	up	K08425	GPR120; G protein-coupled receptor 120
ENSSSCG00000004082	3908.28	1323.52	1.56215	0.00095466	up	.	.
ENSSSCG00000016626	74.4168	1.50317	5.62955	1.87162e-07	up	K05031	CFTR; cystic fibrosis transmembrane conductance regulator [EC:3.6.3.49]
ENSSSCG00000000759	42.1286	6.90693	2.60868	0.0215381	up	K00444	WNT5; wingless-type MMTV integration site family, member 5
ENSSSCG00000029231	212.992	41.5652	2.35735	0.000193763	up	.	.
ENSSSCG00000004109	72.3875	17.2319	2.07066	0.0138211	up	.	.
ENSSSCG00000017900	4722.12	1882.01	1.32716	0.00738757	up	K10392	KIF1; kinesin family member 1
ENSSSCG00000007410	25.1595	2.48393	3.3404	0.0241653	up	.	.
ENSSSCG00000026279	289.631	112.678	1.36201	0.0282317	up	K08803	DAPK; death-associated protein kinase [EC:2.7.11.1]
ENSSSCG00000010433	1391.53	463.173	1.58705	0.00170891	up	K04714	SGMS; shingomyelin synthase [EC:2.7.8.27]
ENSSSCG00000010609	351.711	9.17892	5.25992	1.29414e-15	up	.	.
ENSSSCG00000028204	145.833	17.7978	3.03454	0.0130048	up	K01194	E3.2.1.28, treA, treF; alpha,alpha-trehalase [EC:3.2.1.28]
ENSSSCG00000029557	66.9217	19.0848	1.81005	0.0419016	up	K04446	NFATC1, NFAT2, NFATC; nuclear factor of activated T-cells, cytoplasmic 1
ENSSSCG00000005762	162.615	23.523	2.78932	3.96429e-06	up	K04946	KCNT1; potassium channel subfamily T member 1
ENSSSCG00000005760	327.345	64.2288	2.34952	0.000464462	up	.	.
ENSSSCG00000030385	9383.87	1680.9	2.48095	5.82153e-07	up	K03990	C3; complement component 3
ENSSSCG00000006495	128.81	30.7604	2.06609	0.00621106	up	K06521	SEMA4; semaphorin 4
ENSSSCG00000014127	154.207	45.5652	1.75887	0.0275537	up	K12326	RASGRF2; Ras-specific guanine nucleotide-releasing factor 2
ENSSSCG00000014128	77.9899	3.99444	4.28722	5.46141e-07	up	K00933	E2.7.3.2; creatine kinase [EC:2.7.3.2]
ENSSSCG00000029782	200.56	1.65106	6.9245	4.79959e-17	up	K01326	CELA1; pancreatic elastase I [EC:3.4.21.36]
ENSSSCG00000004415	149.328	24.0187	2.63625	0.000544612	up	.	.
ENSSSCG00000004413	187.393	8.0576	4.53957	2.53476e-08	up	K12739	PPIL6; peptidyl-prolyl cis-trans isomerase-like 6 [EC:5.2.1.8]
ENSSSCG00000004410	28.8524	0	Inf	0.000192102	up	.	.
ENSSSCG00000010922	258.058	10.1744	4.66469	6.67196e-05	up	K09429	K09429, ELF3; E74-like factor 3
ENSSSCG00000013553	710.198	144.2	2.30015	2.99322e-05	up	K05730	VAV; guanine nucleotide exchange factor VAV
ENSSSCG00000013551	7905.9	819.621	3.2699	6.49789e-11	up	K03990	C3; complement component 3
ENSSSCG00000031031	55.6252	7.32592	2.92466	0.0059071	up	K17495	CSMD; CUB and sushi domain-containing protein
ENSSSCG00000004179	145.357	19.9455	2.86546	0.000160641	up	K08069	VNN; pantetheine hydrolase [EC:3.5.1.92]
ENSSSCG00000004170	196.667	42.5137	2.20976	0.00412249	up	.	.
ENSSSCG00000005594	68.9902	5.29568	3.7035	0.0012886	up	.	.
ENSSSCG00000030543	1424.54	296.051	2.26658	2.46506e-07	up	.	.
ENSSSCG00000003690	585.239	237.956	1.29833	0.0139481	up	K15008	DLGAP1, GKAP; discs, large-associated protein 1
ENSSSCG00000015401	222.546	94.6001	1.23419	0.0427271	up	K16882	PCLO; protein piccolo
ENSSSCG00000015405	3810.37	218.274	4.12572	2.95257e-09	up	K06259	CD36; CD36 antigen
ENSSSCG00000005224	93.8744	10.8153	3.11766	2.11426e-05	up	K09232	GLIS1_3; zinc finger protein GLIS1/3
ENSSSCG00000005225	33.7301	4.55621	2.88813	0.0479894	up	.	.
ENSSSCG00000024666	87.8613	4.84466	4.18076	5.78922e-06	up	K13361	FXYD3, MAT8; FXYD domain-containing ion transport regulator 3
ENSSSCG00000007327	78.303	19.3562	2.01628	0.0470546	up	.	.
ENSSSCG00000025390	11243.7	3028.28	1.89254	0.000474244	up	.	.
ENSSSCG00000006506	200.224	48.4733	2.04635	0.000579051	up	.	.
ENSSSCG00000021732	585.562	95.3871	2.61796	3.17083e-05	up	.	.
ENSSSCG00000020858	209.259	74.6103	1.48784	0.0171081	up	K17914	KIF13; kinesin family member 13
ENSSSCG00000030406	48.3734	2.5233	4.26083	0.000563166	up	.	.
ENSSSCG00000016636	1219.45	571.919	1.09235	0.045823	up	.	.
ENSSSCG00000016633	63.4195	15.6008	2.02331	0.0306348	up	K05099	MET, HGFR; proto-oncogene tyrosine-protein kinase Met [EC:2.7.10.1]
ENSSSCG00000008601	3642.34	887.987	2.03625	0.000671563	up	K06257	SDC1; syndecan 1
ENSSSCG00000024598	1131.58	449.061	1.33335	0.0402547	up	K07198	PRKAA, AMPK; 5'-AMP-activated protein kinase, catalytic alpha subunit [EC:2.7.11.11]
ENSSSCG00000021073	43.8941	6.3625	2.78636	0.0300496	up	.	.
ENSSSCG00000005727	66.8391	1.16802	5.83855	3.43906e-07	up	.	.
ENSSSCG00000021242	125.517	10.3051	3.60645	0.0115515	up	.	.
ENSSSCG00000005494	1487.32	118.481	3.64998	7.39263e-12	up	K06252	TN; tenascin
ENSSSCG00000003810	52.5595	7.01546	2.90534	0.00988372	up	K10584	UBE2U; ubiquitin-conjugating enzyme E2 U [EC:6.3.2.19]
ENSSSCG00000022292	978.935	206.785	2.24308	7.05758e-05	up	K01639	E4.1.3.3, nanA, NPL; N-acetylneuraminate lyase [EC:4.1.3.3]
ENSSSCG00000008834	431.812	1.16802	8.5302	1.00798e-27	up	.	.
ENSSSCG00000028501	213.461	85.9524	1.31236	0.0470546	up	K00129	E1.2.1.5; aldehyde dehydrogenase (NAD(P)+) [EC:1.2.1.5]
ENSSSCG00000015197	484.034	55.9302	3.11341	6.31482e-08	up	.	.
ENSSSCG00000002960	113.419	34.6463	1.71089	0.0192847	up	K12363	RASGRP4; RAS guanyl-releasing protein 4
ENSSSCG00000002962	257.142	80.5578	1.67447	0.00777817	up	K04408	MAP4K1, HPK1; mitogen-activated protein kinase kinase kinase kinase 1 [EC:2.7.11.1]
ENSSSCG00000014310	4995.12	298.675	4.06387	4.85572e-19	up	K10033	CXCL14, SCYB14; C-X-C motif chemokine 14
ENSSSCG00000001549	3632.4	537.442	2.75674	3.5999e-10	up	K09571	FKBP4_5; FK506-binding protein 4/5 [EC:5.2.1.8]
ENSSSCG00000016802	20.3614	0.832871	4.6116	0.0219234	up	K06802	CDH10; cadherin 10, type 2, T2-cadherin
ENSSSCG00000005952	313.715	20.6797	3.92317	0.0068063	up	.	.
ENSSSCG00000013244	152.871	50.6932	1.59245	0.0137467	up	.	.
ENSSSCG00000014988	434.844	2.18081	7.63949	1.12905e-25	up	K07994	MMP13; matrix metalloproteinase-13 (collagenase 3) [EC:3.4.24.-]
ENSSSCG00000014985	172.049	9.10241	4.24043	5.59858e-09	up	K01388	MMP1; matrix metalloproteinase-1 (interstitial collagenase) [EC:3.4.24.7]
ENSSSCG00000026173	2216.64	697.928	1.66723	0.00368252	up	K05641	ABCA1; ATP-binding cassette, subfamily A (ABC1), member 1
ENSSSCG00000026175	220.783	1.65106	7.06309	3.88709e-18	up	.	.
ENSSSCG00000024552	54.966	7.35061	2.9026	0.00899067	up	.	.
ENSSSCG00000024556	287.996	116.911	1.30064	0.0412814	up	K09229	ZKSCAN; KRAB and SCAN domains-containing zinc finger protein
ENSSSCG00000009517	242.225	70.5951	1.77871	0.00748968	up	K04305	EBI2; Epstein-Barr virus induced gene 2
ENSSSCG00000023666	37159.4	15101.8	1.29901	0.0138211	up	K01363	CTSB; cathepsin B [EC:3.4.22.1]
ENSSSCG00000025704	238.505	34.7448	2.77915	4.93884e-07	up	.	.
ENSSSCG00000030305	332.057	36.4132	3.1889	2.26328e-07	up	K14637	SLC15A2, PEPT2; solute carrier family 15 (oligopeptide transporter), member 2
ENSSSCG00000022250	202.806	17.3998	3.54296	3.38032e-07	up	.	.
ENSSSCG00000011103	1442.81	586.948	1.29758	0.0106027	up	K04237	PARD3; partitioning defective protein 3
ENSSSCG00000001750	663.569	205.468	1.69134	0.011408	up	.	.
ENSSSCG00000015939	626.794	116.702	2.42516	1.32066e-05	up	K11978	UBR3; E3 ubiquitin-protein ligase UBR3 [EC:6.3.2.19]
ENSSSCG00000015938	8324.87	3492.74	1.25307	0.00792378	up	K11090	LA, SSB; lupus La protein
ENSSSCG00000007485	215.446	9.93573	4.43856	7.07422e-05	up	.	.
ENSSSCG00000017791	1171.03	437.441	1.42062	0.0160572	up	K05766	SSH; protein phosphatase slingshot [EC:3.1.3.16 3.1.3.48]
ENSSSCG00000025167	153.936	44.0225	1.80602	0.0220227	up	K05750	NCKAP1, NAP125; NCK-associated protein 1
ENSSSCG00000026718	111.238	9.25031	3.58801	1.73097e-05	up	.	.
ENSSSCG00000016216	270.102	12.9736	4.37985	4.41222e-11	up	K07374	TUBA; tubulin alpha
ENSSSCG00000013418	1140.29	443.218	1.36332	0.0210102	up	.	.
ENSSSCG00000004643	49.6447	7.35061	2.75571	0.018281	up	K08746	SLC27A2, FACVL1, FATP2; solute carrier family 27 (fatty acid transporter), member 2 [EC:6.2.1.- 6.2.1.3]
ENSSSCG00000004646	37.1761	2.99166	3.63536	0.0408174	up	K01530	E3.6.3.1; phospholipid-translocating ATPase [EC:3.6.3.1]
ENSSSCG00000028241	662.912	192.902	1.78095	0.00194446	up	.	.
ENSSSCG00000004071	459.646	196.228	1.228	0.0249377	up	.	.
ENSSSCG00000002889	1406.48	29.3215	5.58399	8.89893e-06	up	.	.
ENSSSCG00000002883	752.068	118.967	2.66031	0.0134473	up	.	.
ENSSSCG00000002734	65.6824	9.67664	2.76293	0.00823889	up	.	.
ENSSSCG00000029371	1686.84	286.855	2.55594	7.85117e-07	up	K04010	C5AR1; C5a anaphylatoxin chemotactic receptor
ENSSSCG00000029377	28.3793	2.5233	3.49146	0.030012	up	K10352	MYH; myosin heavy chain
ENSSSCG00000003208	112.058	19.7676	2.50304	0.0283534	up	K10352	MYH; myosin heavy chain
ENSSSCG00000003205	515.989	189.117	1.44806	0.00571518	up	K09228	KRAB; KRAB domain-containing zinc finger protein
ENSSSCG00000007510	482.167	6.3158	6.25442	1.91901e-22	up	.	.
ENSSSCG00000021956	70.8443	8.39542	3.07698	0.000331763	up	K06559	LY75; lymphocyte antigen 75
ENSSSCG00000013333	50.8421	7.41199	2.77809	0.0126682	up	K04355	BDNF; brain-derived neurotrophic factor
ENSSSCG00000028421	52.5657	11.5964	2.18045	0.0340906	up	K13751	SLC24A3, NCKX3; solute carrier family 24 (sodium/potassium/calcium exchanger), member 3
ENSSSCG00000012950	115.232	32.3868	1.83107	0.0283534	up	K17638	RIN1; Ras and Rab interactor 1
ENSSSCG00000008908	29.1038	0.490382	5.89116	0.00316852	up	.	.
ENSSSCG00000004302	104.096	4.56355	4.51161	3.9434e-07	up	.	.
ENSSSCG00000007849	576.841	172.662	1.74022	0.00507279	up	K18258	CRYM; thiomorpholine-carboxylate dehydrogenase [EC:1.5.1.25]
ENSSSCG00000002265	1636.78	240.492	2.7668	1.99885e-07	up	.	.
ENSSSCG00000021176	511.214	93.5341	2.45036	1.86207e-05	up	.	.
ENSSSCG00000022389	20.6748	1.16802	4.14574	0.0358419	up	.	.
ENSSSCG00000001873	2326.9	170.523	3.77037	2.21333e-15	up	K08115	CSPG4; chondroitin sulfate proteoglycan 4
ENSSSCG00000021585	129.478	25.4373	2.34769	0.000762944	up	K04229	OXTR; oxytocin receptor
ENSSSCG00000016256	93.8107	1.83832	5.67329	8.46776e-09	up	.	.
ENSSSCG00000016255	107.631	2.48393	5.43732	1.27352e-09	up	.	.
ENSSSCG00000027407	221.939	21.4356	3.37208	4.14636e-07	up	K10352	MYH; myosin heavy chain
ENSSSCG00000009796	24.9488	0.342488	6.18677	0.00265579	up	.	.
ENSSSCG00000007236	52.6757	0.490382	6.74709	0.000368275	up	K16603	TTLL9; tubulin polyglutamylase TTLL9 [EC:6.-.-.-]
ENSSSCG00000015126	336.475	12.3976	4.76236	0.00063641	up	K12010	TRIM29, ATDC; tripartite motif-containing protein 29
ENSSSCG00000003797	894.006	29.2766	4.93247	3.55125e-19	up	K07842	DIRAS3, NOEY2; DIRAS family, GTP-binding Ras-like 3
ENSSSCG00000005309	213.294	6.27644	5.08676	0.00031346	up	.	.
ENSSSCG00000017610	27.7148	0.335149	6.36971	0.00119031	up	.	.
ENSSSCG00000023333	239.541	34.5068	2.79532	0.0139672	up	K10104	FCN; ficolin
ENSSSCG00000003823	210.066	1.02747	7.67561	0.0283265	up	.	.
ENSSSCG00000003073	148.559	0	Inf	5.17785e-17	up	.	.
ENSSSCG00000003872	4736.99	2151.84	1.1384	0.0296177	up	K12472	EPS15; epidermal growth factor receptor substrate 15
ENSSSCG00000003875	1610.97	714.593	1.17274	0.0210386	up	.	.
ENSSSCG00000003927	267.464	1.47115	7.50626	0.043243	up	.	.
ENSSSCG00000008169	3193.04	498.414	2.67951	5.80303e-10	up	.	.
ENSSSCG00000008162	3970.32	1463.16	1.44017	0.00216413	up	K04386	IL1R1; interleukin 1 receptor type I
ENSSSCG00000028525	114.596	22.7152	2.33483	0.0216824	up	.	.
ENSSSCG00000027678	97.532	2.82642	5.10883	2.53476e-08	up	.	.
ENSSSCG00000008388	263.269	86.9612	1.59809	0.00412748	up	K09254	REL; c-Rel proto-oncogene protein
ENSSSCG00000028804	375.178	73.0517	2.36058	0.000355716	up	.	.
ENSSSCG00000028803	161.109	48.2887	1.73828	0.00696255	up	K08810	TRIO; triple functional domain protein [EC:2.7.11.1]
ENSSSCG00000001052	137.67	45.8265	1.58696	0.0213045	up	.	.
ENSSSCG00000002803	71.7154	14.8811	2.2688	0.026929	up	.	.
ENSSSCG00000003756	219.716	6.51774	5.07513	6.69166e-13	up	K04294	LPAR3, EDG7; lysophosphatidic acid receptor 3
ENSSSCG00000017008	91.0764	26.3122	1.79134	0.0430517	up	K12367	DOCK2; dedicator of cytokinesis protein 2
ENSSSCG00000011892	207.689	10.0465	4.36967	4.78825e-10	up	.	.
ENSSSCG00000011727	10635.8	1996.61	2.4133	4.21399e-05	up	.	.
ENSSSCG00000007189	812.974	16.4383	5.62807	2.52084e-22	up	.	.
ENSSSCG00000004567	140.076	33.6608	2.05707	0.00185361	up	K06172	APH1; anterior pharynx defective 1
ENSSSCG00000010850	2252.92	698.422	1.68962	0.000454495	up	K05746	ENAH, MENA; enabled
ENSSSCG00000015399	175.294	40.84	2.10172	0.0118055	up	K06840	SEMA3; semaphorin 3
ENSSSCG00000004779	207.366	50.4882	2.03816	0.000656665	up	K05858	PLCB; phosphatidylinositol phospholipase C, beta [EC:3.1.4.11]
ENSSSCG00000015531	200.484	67.9159	1.56167	0.0360061	up	K16768	CEP350; centrosomal protein CEP350
ENSSSCG00000022933	679.681	99.9667	2.76534	3.19902e-05	up	.	.
ENSSSCG00000002639	76.5832	6.24663	3.61588	0.000106545	up	K07375	TUBB; tubulin beta
ENSSSCG00000003455	254.143	62.5157	2.02335	0.00519766	up	.	.
ENSSSCG00000026992	27.8049	0.832871	5.0611	0.00114683	up	K11292	SUPT6H, SPT6; transcription elongation factor SPT6
ENSSSCG00000006864	268.664	74.9114	1.84255	0.00808464	up	K06639	CDC14; cell division cycle 14 [EC:3.1.3.16 3.1.3.48]
ENSSSCG00000011069	296.391	21.6228	3.77688	2.3682e-09	up	.	.
ENSSSCG00000028339	71.8674	20.1717	1.83301	0.0454226	up	.	.
ENSSSCG00000010643	107.187	28.0714	1.93296	0.0402626	up	.	.
ENSSSCG00000027487	932.069	261.283	1.83482	0.00105702	up	.	.
ENSSSCG00000003710	726.702	308.72	1.23507	0.0421872	up	.	.
ENSSSCG00000015765	90.1047	13.0942	2.78268	0.00211146	up	.	.
ENSSSCG00000014221	49.9414	8.41276	2.56959	0.0171631	up	K13724	AQPEP; aminopeptidase Q [EC:3.4.11.-]
ENSSSCG00000011850	699.306	8.73569	6.32286	0.0012184	up	.	.
ENSSSCG00000011855	103.974	4.19638	4.63094	1.31583e-07	up	.	.
ENSSSCG00000009011	86.0839	15.3468	2.4878	0.000987415	up	.	.
ENSSSCG00000021084	1037.41	264.736	1.97036	0.00203801	up	.	.
ENSSSCG00000022554	24.338	1.31591	4.20908	0.0143526	up	.	.
ENSSSCG00000022971	401.259	159.803	1.32824	0.0350218	up	.	.
ENSSSCG00000015579	4331.49	26.1543	7.37167	4.13495e-45	up	K11987	PTGS2, COX2; prostaglandin-endoperoxide synthase 2 [EC:1.14.99.1]
ENSSSCG00000023834	175.49	2.20282	6.31589	0.00220942	up	.	.
ENSSSCG00000006462	232.873	11.3697	4.35628	1.30411e-10	up	.	.
ENSSSCG00000006464	501.114	26.4548	4.24354	4.54081e-09	up	K03176	NTRK1, TRKA; neurotrophic tyrosine kinase receptor type 1 [EC:2.7.10.1]
ENSSSCG00000017861	182.222	18.252	3.31958	1.20801e-06	up	K01437	ASPA, aspA; aspartoacylase [EC:3.5.1.15]
ENSSSCG00000008029	79.0511	14.9823	2.39952	0.0101791	up	K15621	BAIAP3; BAI1-associated protein 3
ENSSSCG00000002235	1786.86	653.276	1.45166	0.00196556	up	K13512	LPCAT4, AGPAT7; lysophospholipid acyltransferase [EC:2.3.1.23 2.3.1.-]
ENSSSCG00000015048	143.941	34.5326	2.05945	0.0282645	up	K04145	DRD2; dopamine receptor D2
ENSSSCG00000015045	4185.25	1554.15	1.42919	0.0413501	up	K06491	NCAM; neural cell adhesion molecule
ENSSSCG00000010404	96.1256	26.3543	1.86688	0.0490129	up	K00461	ALOX5; arachidonate 5-lipoxygenase [EC:1.13.11.34]
ENSSSCG00000006372	654.008	142.549	2.19785	2.75498e-05	up	.	.
ENSSSCG00000006379	478.922	142.924	1.74454	0.00310807	up	K06479	CD48, BCM1; CD48 antigen
ENSSSCG00000017994	150.218	6.62627	4.50272	7.44956e-06	up	.	.
ENSSSCG00000017990	168.962	62.2818	1.43982	0.0320904	up	.	.
ENSSSCG00000017956	1969.31	684.847	1.52384	0.0214317	up	K06501	CD68; CD68 antigen
ENSSSCG00000016567	298.769	46.9381	2.6702	2.75995e-05	up	.	.
ENSSSCG00000002504	433.818	12.6143	5.10396	5.56026e-10	up	K00939	E2.7.4.3, adk; adenylate kinase [EC:2.7.4.3]
ENSSSCG00000003437	55.0309	3.01368	4.19065	4.96551e-05	up	K05145	TNFRSF8, CD30; tumor necrosis factor receptor superfamily member 8
ENSSSCG00000009428	562.491	5.42623	6.69574	0.00704896	up	.	.
ENSSSCG00000023351	2148.54	467.2	2.20124	7.48787e-07	up	K16342	PLA2G4, CPLA2; cytosolic phospholipase A2 [EC:3.1.1.4]
ENSSSCG00000007100	737.889	261.557	1.49628	0.00424245	up	K13751	SLC24A3, NCKX3; solute carrier family 24 (sodium/potassium/calcium exchanger), member 3
ENSSSCG00000007105	43.6916	6.47838	2.75365	0.0238289	up	.	.
ENSSSCG00000005618	107.538	11.5795	3.2152	0.0187321	up	.	.
ENSSSCG00000002954	659.681	210.884	1.64532	0.0115515	up	.	.
ENSSSCG00000006651	590.908	157.972	1.90326	0.00115435	up	.	.
ENSSSCG00000008903	154.242	49.6829	1.63438	0.0178062	up	.	.
ENSSSCG00000027565	667.345	226.113	1.56139	0.0163748	up	.	.
ENSSSCG00000013313	457.426	115.61	1.98428	0.000637807	up	.	.
ENSSSCG00000022014	182.387	3.99444	5.51286	4.05107e-13	up	.	.
ENSSSCG00000005423	381.692	57.9575	2.71934	8.57106e-06	up	K05641	ABCA1; ATP-binding cassette, subfamily A (ABC1), member 1
ENSSSCG00000024718	166.213	3.01368	5.78536	6.6106e-13	up	.	.
ENSSSCG00000024716	128.272	22.2124	2.52977	0.000594023	up	K02599	NOTCH; Notch
ENSSSCG00000024714	71.4278	15.1549	2.2367	0.0275537	up	.	.
ENSSSCG00000014196	61.8341	8.81441	2.81047	0.00608899	up	.	.
ENSSSCG00000003908	808.855	18.1984	5.474	2.17244e-05	up	K17348	TSPAN1; tetraspanin-1
ENSSSCG00000017269	51.063	6.61159	2.94921	0.0154411	up	K04870	CACNG5; voltage-dependent calcium channel gamma-5
ENSSSCG00000008578	2882.61	1135.1	1.34456	0.00674646	up	K08043	ADCY3; adenylate cyclase 3 [EC:4.6.1.1]
ENSSSCG00000005992	98.0468	12.5478	2.96604	0.000427184	up	K00752	E2.4.1.212, hasA; hyaluronan synthase [EC:2.4.1.212]
ENSSSCG00000004485	1571.88	359.675	2.12772	2.12881e-06	up	K06530	CD109; CD109 antigen
ENSSSCG00000018032	296.807	81.8793	1.85795	0.000414741	up	K04971	TRPV2; transient receptor potential cation channel subfamily V member 2
ENSSSCG00000009462	111.392	23.9199	2.21937	0.0174797	up	K09206	KLF5; krueppel-like factor 5
ENSSSCG00000006336	230.817	1.51785	7.24858	1.25356e-11	up	.	.
ENSSSCG00000016067	138.656	27.4289	2.33774	0.000344214	up	K08804	STK17; serine/threonine kinase 17 [EC:2.7.11.1]
ENSSSCG00000005171	969.88	340.28	1.51108	0.00560121	up	.	.
ENSSSCG00000024200	53.9697	8.4201	2.68024	0.00806228	up	K10593	EDD1, UBR5; E3 ubiquitin-protein ligase EDD1 [EC:6.3.2.19]
ENSSSCG00000025679	62.4244	4.02646	3.95452	9.65325e-05	up	.	.
ENSSSCG00000030232	225.399	6.41655	5.13454	4.39597e-13	up	.	.
ENSSSCG00000003954	266.146	1.16068	7.8411	3.8435e-21	up	.	.
ENSSSCG00000006950	697.371	130.353	2.4195	3.15023e-05	up	.	.
ENSSSCG00000010767	143.284	34.7862	2.04229	0.0104968	up	.	.
ENSSSCG00000028184	485.876	23.6064	4.36334	7.28349e-14	up	K10408	DNAH; dynein heavy chain, axonemal
ENSSSCG00000010894	5015.07	1702.11	1.55894	0.0041229	up	K16823	TP53BP2, ASPP2; apoptosis-stimulating of p53 protein 2
ENSSSCG00000030006	25.5904	1.31591	4.28146	0.00495088	up	.	.
ENSSSCG00000017728	1004.53	203.053	2.30659	5.53932e-05	up	K10356	MYO1; myosin I
ENSSSCG00000025058	65.5778	15.3075	2.09897	0.0131628	up	K12347	SLC11A, NRAMP; natural resistance-associated macrophage protein
ENSSSCG00000001786	242.266	6.25397	5.27567	5.94163e-08	up	.	.
ENSSSCG00000006848	1890.89	361.292	2.38783	1.10055e-07	up	K14684	SLC25A23S; solute carrier family 25 (mitochondrial phosphate transporter), member 23/24/25/41
ENSSSCG00000010188	1354.84	466.674	1.53763	0.00907743	up	K05657	ABCB10; ATP-binding cassette, subfamily B (MDR/TAP), member 10
ENSSSCG00000016996	141.097	50.4028	1.48511	0.0301203	up	K08837	STK10, LOK; serine/threonine kinase 10 [EC:2.7.11.1]
ENSSSCG00000004147	227.522	2.33604	6.6058	2.26294e-17	up	.	.
ENSSSCG00000027348	678.997	293.487	1.21011	0.0488751	up	.	.
ENSSSCG00000004149	674.106	197.383	1.77198	0.000450872	up	.	.
ENSSSCG00000013297	4762.78	995.523	2.25828	0.000441205	up	K06256	CD44; CD44 antigen
ENSSSCG00000021571	196.414	38.4902	2.35133	0.00107107	up	K10395	KIF4S; kinesin family member 4/7/21/27
ENSSSCG00000025266	87.0451	0.825531	6.7203	8.82204e-10	up	.	.
ENSSSCG00000003498	662.608	24.4052	4.76289	5.94515e-17	up	.	.
ENSSSCG00000022360	66.0795	6.32314	3.38549	0.000229625	up	K06462	ITGAX; integrin alpha X
ENSSSCG00000022979	155.498	8.51129	4.19137	2.05654e-08	up	K10410	DNALI; dynein light intermediate chain, axonemal
ENSSSCG00000005132	88.1599	7.05749	3.6429	0.000372538	up	K04685	CDKN2B, P15, INK4B; cyclin-dependent kinase inhibitor 2B
ENSSSCG00000002356	36.6097	3.81453	3.26265	0.018791	up	.	.
ENSSSCG00000026890	278.838	24.2126	3.5256	1.67886e-08	up	K00710	GALNT; polypeptide N-acetylgalactosaminyltransferase [EC:2.4.1.41]
ENSSSCG00000016237	216.685	78.9214	1.45711	0.0164832	up	.	.
ENSSSCG00000016187	81.9186	2.14878	5.2526	1.71377e-06	up	.	.
ENSSSCG00000014118	61.922	8.58267	2.85095	0.00948858	up	K04659	THBS2S; thrombospondin 2/3/4/5
ENSSSCG00000016608	114.673	29.511	1.9582	0.0196955	up	.	.
ENSSSCG00000008982	4530.25	671.272	2.75462	2.03424e-07	up	.	.
ENSSSCG00000008983	173.882	63.3673	1.4563	0.0354493	up	.	.
ENSSSCG00000028494	142.675	24.965	2.51476	0.000951862	up	K04345	PKA; protein kinase A [EC:2.7.11.11]
ENSSSCG00000005755	93.5342	12.318	2.92472	0.000454495	up	.	.
ENSSSCG00000000477	130.8	41.7116	1.64884	0.0281431	up	K15254	HELB; DNA helicase B [EC:3.6.4.12]
ENSSSCG00000025013	90.3821	19.7111	2.19703	0.0183522	up	.	.
ENSSSCG00000027684	56.3513	4.08784	3.78504	0.0376595	up	K10655	TRIM63, MURF1; tripartite motif-containing protein 63 [EC:6.3.2.19]
ENSSSCG00000016451	624.063	252.9	1.30313	0.0150392	up	.	.
ENSSSCG00000011436	269.356	39.8532	2.75674	6.38643e-06	up	.	.
ENSSSCG00000004181	153.148	30.5684	2.32481	0.000222594	up	K08069	VNN; pantetheine hydrolase [EC:3.5.1.92]
ENSSSCG00000017495	86.5735	7.75448	3.48082	0.000574488	up	.	.
ENSSSCG00000015433	416.107	23.0404	4.17472	9.88231e-05	up	K16503	CDHR3, CDH28; cadherin-related family member 3
ENSSSCG00000009877	193.618	43.8032	2.1441	0.00351326	up	.	.
ENSSSCG00000009875	113.299	5.16246	4.45593	8.40856e-08	up	.	.
ENSSSCG00000009874	4702.7	1085.79	2.11474	7.85117e-07	up	K17632	RASAL1; RAS protein activator-like 1
ENSSSCG00000009873	941.142	412.508	1.18999	0.0177234	up	K06058	DTX; deltex
ENSSSCG00000028828	1778.08	849.972	1.06484	0.0489011	up	.	.
ENSSSCG00000000668	15.5714	0.342488	5.5067	0.043243	up	K16932	APOBEC1; mRNA(cytosine6666) deaminase [EC:3.5.4.36]
ENSSSCG00000012160	2530.14	938.024	1.43152	0.00148479	up	K12470	SH3KBP1, CIN85; SH3 domain-containing kinase-binding protein 1
ENSSSCG00000021536	201.154	16.473	3.61012	3.16348e-07	up	K06087	CLDN; claudin
ENSSSCG00000025226	132.384	13.8559	3.25615	0.00106077	up	K00699	UGT; glucuronosyltransferase [EC:2.4.1.17]
ENSSSCG00000015085	880.265	273.781	1.68492	0.000365137	up	K05134	IL10RA; interleukin 10 receptor alpha
ENSSSCG00000015082	21.6463	1.66574	3.69989	0.0399145	up	K06768	DSCAML1; Down syndrome cell adhesion molecule-like protein 1
ENSSSCG00000015081	17.8657	0.342488	5.70499	0.021379	up	K06768	DSCAML1; Down syndrome cell adhesion molecule-like protein 1
ENSSSCG00000010445	1477.99	66.3623	4.47713	1.60581e-05	up	.	.
ENSSSCG00000017236	168.918	50.0498	1.75488	0.00856257	up	K06719	CD300; CD300 antigen
ENSSSCG00000006238	213.054	1.35528	7.29649	6.54739e-18	up	K00489	CYP7A1; cholesterol 7alpha-monooxygenase [EC:1.14.13.17]
ENSSSCG00000020847	65.7784	1.35528	5.60096	1.27083e-06	up	K17570	HYDIN; hydrocephalus-inducing protein
ENSSSCG00000028451	58.8615	0	Inf	2.07737e-08	up	.	.
ENSSSCG00000009542	95.7624	26.2095	1.86937	0.0295685	up	K05476	TNFSF13B, TNFSF20; tumor necrosis factor ligand superfamily member 13B
ENSSSCG00000024568	44.997	0	Inf	5.48647e-07	up	K06499	CEACAM; carcinoembryonic antigen-related cell adhesion molecule
ENSSSCG00000015942	89.8369	10.6156	3.08112	0.000955077	up	.	.
ENSSSCG00000015940	2128.22	761.271	1.48316	0.00636653	up	K11978	UBR3; E3 ubiquitin-protein ligase UBR3 [EC:6.3.2.19]
ENSSSCG00000024826	20.6276	0	Inf	0.00287359	up	.	.
ENSSSCG00000004390	1509.7	427.318	1.82088	0.0011671	up	K10141	SESN; sestrin
ENSSSCG00000028023	21.8908	1.16068	4.23728	0.0148899	up	.	.
ENSSSCG00000009150	7643.85	2529.12	1.59567	0.00559002	up	K00022	HADH; 3-hydroxyacyl-CoA dehydrogenase [EC:1.1.1.35]
ENSSSCG00000009152	1418.52	126.79	3.48388	2.5743e-11	up	K04714	SGMS; shingomyelin synthase [EC:2.7.8.27]
ENSSSCG00000010102	74.5811	8.20082	3.18497	0.000519901	up	K13866	SLC7A4; solute carrier family 7 (cationic amino acid transporter), member 4
ENSSSCG00000002979	15.7581	0	Inf	0.0152279	up	.	.
ENSSSCG00000030655	322.413	111.668	1.52969	0.00948425	up	.	.
ENSSSCG00000000623	63.8476	17.7322	1.84826	0.0455177	up	.	.
ENSSSCG00000001572	328.425	146.009	1.16951	0.0420763	up	K05721	FGD2; FYVE, RhoGEF and PH domain containing 2
ENSSSCG00000006709	4368.36	1522.63	1.52053	0.00361012	up	K02599	NOTCH; Notch
ENSSSCG00000001064	308.365	117.493	1.39206	0.0455031	up	K00364	E1.7.1.7, guaC; GMP reductase [EC:1.7.1.7]
ENSSSCG00000004028	127.523	3.47204	5.19884	0.000898768	up	.	.
ENSSSCG00000013116	104.858	2.38274	5.45968	0.00219865	up	.	.
ENSSSCG00000003080	80.6406	9.80473	3.03996	0.0012929	up	.	.
ENSSSCG00000003088	30885.9	6936.31	2.15471	0.000200521	up	K04524	APOE; apolipoprotein E
ENSSSCG00000003558	612.79	197.062	1.63674	0.00132874	up	K04373	RPS6KA, RSK2; p90 ribosomal S6 kinase [EC:2.7.11.1]
ENSSSCG00000029032	341.149	113.013	1.59391	0.0163147	up	K08797	HUNK; hormonally upregulated Neu-associated kinase [EC:2.7.11.1]
ENSSSCG00000021902	226.187	16.7955	3.75137	2.58407e-08	up	K05189	GABRP; gamma-aminobutyric acid receptor subunit pi
ENSSSCG00000015907	162.433	6.68031	4.60379	6.81786e-10	up	K00710	GALNT; polypeptide N-acetylgalactosaminyltransferase [EC:2.4.1.41]
ENSSSCG00000000907	8120.68	1855.06	2.13014	0.00328405	up	K06572	PLXNC; plexin C
ENSSSCG00000005081	57.9628	10.1597	2.51227	0.0165187	up	.	.
ENSSSCG00000007817	1252.72	445.947	1.49012	0.00116035	up	K05071	IL4R; interleukin 4 receptor
ENSSSCG00000004672	397.034	140.028	1.50355	0.00744168	up	K00613	GATM; glycine amidinotransferase [EC:2.1.4.1]
ENSSSCG00000021350	191.268	69.5125	1.46025	0.0288756	up	K18464	KIAA0196; WASH complex subunit strumpellin
ENSSSCG00000021353	3533.1	940.625	1.90924	2.48554e-05	up	.	.
ENSSSCG00000003668	102.141	25.7558	1.98759	0.0111079	up	K09110	LMYC, MYCL; L-myc proto-oncogene protein
ENSSSCG00000025924	3157.34	1211.78	1.38158	0.0131785	up	.	.
ENSSSCG00000026492	745.593	81.0582	3.20136	6.44449e-09	up	K06252	TN; tenascin
ENSSSCG00000026767	82.828	8.28734	3.32114	0.00166387	up	.	.
ENSSSCG00000016599	83.3249	6.88224	3.5978	9.65325e-05	up	K04243	GPR37; G protein-coupled receptor 37 (endothelin receptor type B-like)
ENSSSCG00000016224	16.1334	0	Inf	0.0117767	up	K00864	glpK, GK; glycerol kinase [EC:2.7.1.30]
ENSSSCG00000011026	1535.51	593.921	1.37037	0.0412892	up	.	.
ENSSSCG00000010339	94.7064	0.677638	7.1268	1.63905e-10	up	.	.
ENSSSCG00000003047	58.0772	10.8693	2.41771	0.0268602	up	K06499	CEACAM; carcinoembryonic antigen-related cell adhesion molecule
ENSSSCG00000003048	184.465	2.14878	6.42368	1.96813e-09	up	.	.
ENSSSCG00000003590	982.204	326.713	1.588	0.00102386	up	K16662	PTPRU; receptor-type tyrosine-protein phosphatase U [EC:3.1.3.48]
ENSSSCG00000021724	500.493	7.31391	6.09656	3.21323e-11	up	K10401	KIF18_19; kinesin family member 18/19
ENSSSCG00000000001	114.854	16.4704	2.80186	0.00083074	up	K04600	CELSR1; cadherin EGF LAG seven-pass G-type receptor 1
ENSSSCG00000002668	134.077	0.335149	8.64404	9.33791e-15	up	.	.
ENSSSCG00000023010	303.414	98.1038	1.62891	0.00651857	up	K10370	TMOD; tropomodulin
ENSSSCG00000002259	1032.48	449.537	1.1996	0.0171506	up	K16529	AKAP13; A-kinase anchor protein 13
ENSSSCG00000031023	15882.7	4816.8	1.72131	0.0206376	up	.	.
ENSSSCG00000006025	335.922	41.2846	3.02445	7.73877e-07	up	.	.
ENSSSCG00000028813	36.8489	0.677638	5.76496	0.000170774	up	.	.
ENSSSCG00000001841	1039.62	91.6664	3.50351	3.98295e-06	up	K06580	SLC42A, RHAG, RHBG, RHCG; ammonium transporter Rh
ENSSSCG00000001846	73.0709	10.3029	2.82625	0.00310807	up	.	.
ENSSSCG00000027646	1217.56	253.618	2.26327	4.25821e-05	up	K15259	PARP7S; poly [ADP-ribose] polymerase 7/11/12/13 [EC:2.4.2.30]
ENSSSCG00000027641	125.863	0.980764	7.00373	0.0343337	up	.	.
ENSSSCG00000023852	18.5638	0.490382	5.24244	0.0105302	up	K05514	CCLX; C-C motif chemokine, other
ENSSSCG00000007850	52.6838	5.54431	3.24828	0.0046222	up	.	.
ENSSSCG00000007857	915.855	97.447	3.23243	0.045823	up	K01896	ACSM; medium-chain acyl-CoA synthetase [EC:6.2.1.2]
ENSSSCG00000021311	219.823	9.54876	4.52489	8.88334e-11	up	.	.
ENSSSCG00000029163	142.343	26.7884	2.40969	0.000116743	up	K00826	E2.6.1.42, ilvE; branched-chain amino acid aminotransferase [EC:2.6.1.42]
ENSSSCG00000007038	110.017	1.51785	6.17956	2.08735e-09	up	.	.
ENSSSCG00000023404	279.706	64.2433	2.12229	0.000214708	up	.	.
ENSSSCG00000002780	2317.63	645.487	1.84419	0.00746262	up	.	.
ENSSSCG00000003832	417.866	10.5762	5.30414	3.49776e-17	up	K17288	TACSTD2; tumor-associated calcium signal transducer 2
ENSSSCG00000025119	30.8805	3.34149	3.20814	0.0385309	up	K05201	GRIK1; glutamate receptor, ionotropic kainate 1
ENSSSCG00000009250	98.8989	6.06672	4.02697	4.00429e-06	up	K07376	PRKG; protein kinase, cGMP-dependent [EC:2.7.11.12]
ENSSSCG00000001065	235.38	71.0837	1.7274	0.00328747	up	.	.
ENSSSCG00000001067	37.8894	0.490382	6.27174	0.00123921	up	.	.
ENSSSCG00000006555	240.564	2.18081	6.78542	4.71839e-18	up	.	.
ENSSSCG00000011775	877.262	372.524	1.23567	0.040732	up	K10461	KLHL24_35; kelch-like protein 24/35
ENSSSCG00000025427	250.961	96.8207	1.37408	0.0217148	up	K10593	EDD1, UBR5; E3 ubiquitin-protein ligase EDD1 [EC:6.3.2.19]
ENSSSCG00000022126	291.312	100.648	1.53324	0.0161806	up	.	.
ENSSSCG00000010375	70.9108	0.342488	7.69381	4.54081e-09	up	K05503	BMP9_10; bone morphogenetic protein 9/10
ENSSSCG00000010379	102.822	0	Inf	4.02468e-13	up	.	.
ENSSSCG00000012547	36.8449	1.65106	4.48	0.00119863	up	.	.
ENSSSCG00000002669	8441.82	509.219	4.0512	7.92809e-17	up	.	.
ENSSSCG00000017814	540.719	23.0651	4.5511	2.40613e-07	up	.	.
ENSSSCG00000003007	18.3995	0.677638	4.763	0.0394757	up	K00166	BCKDHA, bkdA1; 2-oxoisovalerate dehydrogenase E1 component alpha subunit [EC:1.2.4.4]
ENSSSCG00000012474	219.388	88.9305	1.30273	0.0283534	up	K05741	DIAPH2; diaphanous 2
ENSSSCG00000004124	387.27	120.204	1.68786	0.0231282	up	.	.
ENSSSCG00000003256	175.933	13.3978	3.71497	0.0471126	up	K02677	CPKC; classical protein kinase C [EC:2.7.11.13]
ENSSSCG00000006858	3421.19	690.015	2.3098	9.31549e-08	up	.	.
ENSSSCG00000016746	30.8482	2.33604	3.72305	0.0143094	up	K14461	NPC1L1; Niemann-Pick C1-like protein 1
ENSSSCG00000023772	373.751	74.8046	2.32088	0.000131175	up	K06477	SPN, CD43; sialophorin
ENSSSCG00000014803	245.853	69.5094	1.82252	0.00923127	up	.	.
ENSSSCG00000026418	3486.35	1222.03	1.51244	0.00677267	up	K01379	CTSD; cathepsin D [EC:3.4.23.5]
ENSSSCG00000009216	11907.1	747.452	3.9937	0.00279626	up	K06250	SPP1, BNSP, OPN; secreted phosphoprotein 1
ENSSSCG00000010614	218.605	24.6959	3.14598	5.87105e-06	up	.	.
ENSSSCG00000027458	55.2077	6.14323	3.1678	0.000639414	up	K00653	E2.3.1.48; histone acetyltransferase [EC:2.3.1.48]
ENSSSCG00000011738	49.8327	0	Inf	2.83275e-07	up	.	.
ENSSSCG00000011737	21.495	0.490382	5.45395	0.00824412	up	.	.
ENSSSCG00000004578	25264.7	5057.52	2.32062	1.19281e-05	up	K17092	ANXA2; annexin A2
ENSSSCG00000013360	749.438	235.467	1.67029	0.00174386	up	.	.
ENSSSCG00000022167	28.0795	0	Inf	0.000227021	up	.	.
ENSSSCG00000027561	20.0979	0.490382	5.357	0.0108305	up	.	.
ENSSSCG00000030800	31.4385	0	Inf	7.58693e-05	up	.	.
ENSSSCG00000025686	664.531	138.277	2.26478	2.15111e-05	up	K00486	KMO; kynurenine 3-monooxygenase [EC:1.14.13.9]
ENSSSCG00000025685	26.2095	1.34794	4.28127	0.0163695	up	.	.
ENSSSCG00000002620	700.813	207.463	1.75618	0.0248526	up	.	.
ENSSSCG00000003975	62.6232	10.85	2.529	0.0183228	up	K04929	KCNQ4; potassium voltage-gated channel KQT-like subfamily member 4
ENSSSCG00000025306	562.973	210.428	1.41974	0.0385309	up	.	.
ENSSSCG00000001560	17.8045	0	Inf	0.00443232	up	.	.
ENSSSCG00000028976	57.0102	5.19182	3.45691	0.02418	up	K04354	PPP2R2; serine/threonine-protein phosphatase 2A regulatory subunit B
ENSSSCG00000016853	276.312	99.7507	1.4699	0.018691	up	K08267	RICTOR; rapamycin-insensitive companion of mTOR
ENSSSCG00000012941	37.315	3.02836	3.62315	0.00368547	up	K15014	SLC29A1_2_3, ENT1_2_3; solute carrier family 29 (equilibrative nucleoside transporter), member 1/2/3
ENSSSCG00000010698	79.4901	20.7286	1.93915	0.0255328	up	K05093	FGFR2; fibroblast growth factor receptor 2 [EC:2.7.10.1]
ENSSSCG00000012364	641.646	150.2	2.09489	0.000169279	up	.	.
ENSSSCG00000006452	189.096	30.7308	2.62136	0.00721172	up	K06448	CD1; CD1 antigen
ENSSSCG00000021448	181.785	21.4723	3.08169	0.000110955	up	.	.
ENSSSCG00000007509	4287.98	1708.39	1.32766	0.0266895	up	.	.
ENSSSCG00000030559	200.893	31.0284	2.69477	0.000133403	up	.	.
ENSSSCG00000022208	2721.67	1100.27	1.30663	0.0223513	up	K05141	TNFRSF1B, TNFR2; tumor necrosis factor receptor superfamily member 1B
ENSSSCG00000015247	550.859	239.291	1.20292	0.0314811	up	K10515	ZBTB44, BTBD15; zinc finger and BTB domain-containing protein 44
ENSSSCG00000015246	502.726	53.8537	3.22265	8.92543e-06	up	K08670	ST14, PRSS14; suppressor of tumorigenicity protein 14 [EC:3.4.21.109]
ENSSSCG00000015249	185.318	38.2313	2.27718	0.00559592	up	K08623	ADAMTS8; a disintegrin and metalloproteinase with thrombospondin motifs 8 [EC:3.4.24.-]
ENSSSCG00000021940	210.298	49.8768	2.076	0.00626154	up	K07418	CYP2J; cytochrome P450, family 2, subfamily J [EC:1.14.14.1]
ENSSSCG00000002558	266.647	87.9936	1.59946	0.0182398	up	K16463	CEP170; centrosomal protein CEP170
ENSSSCG00000002554	765.279	254.575	1.58789	0.0130646	up	K16860	PLD3_4; phospholipase D3/4 [EC:3.1.4.4]
ENSSSCG00000011205	41.674	0.342488	6.92695	1.86207e-05	up	.	.
ENSSSCG00000021646	1521.04	336.822	2.175	1.05297e-06	up	K09208	KLF9S, BTEB; krueppel-like factor 9/13/14/16
ENSSSCG00000017306	1503.31	469.664	1.67844	0.00381728	up	K06493	ITGB3; integrin beta 3
ENSSSCG00000023732	48.3287	0	Inf	3.93066e-07	up	.	.
ENSSSCG00000003442	30.6482	0.490382	5.96575	0.00244066	up	.	.
ENSSSCG00000015776	836.679	346.339	1.27249	0.0248526	up	.	.
ENSSSCG00000015545	10979.8	3366.78	1.70541	0.000906191	up	K01915	glnA, GLUL; glutamine synthetase [EC:6.3.1.2]
ENSSSCG00000014233	61.149	3.96242	3.94788	0.0475337	up	.	.
ENSSSCG00000027558	186.942	31.4542	2.57126	0.000403937	up	K04615	GABBR; gamma-aminobutyric acid type B receptor
ENSSSCG00000004703	67.7416	5.11576	3.72702	0.0226205	up	.	.
ENSSSCG00000005472	213.136	69.4998	1.61669	0.00808479	up	K14614	SLC46A2; MFS transporter, PCFT/HCP family, solute carrier family 46 (thymic stromal cotransporter), member 2
ENSSSCG00000015205	54.6364	4.135	3.7239	0.00092835	up	.	.
ENSSSCG00000008572	122.776	38.2242	1.68347	0.0134316	up	.	.
ENSSSCG00000027964	66.5182	13.5112	2.2996	0.00780358	up	K16684	NF2; merlin
ENSSSCG00000010240	175.889	38.2142	2.20249	0.00127116	up	.	.
ENSSSCG00000028717	140.234	18.3114	2.93703	0.000230413	up	.	.
ENSSSCG00000011587	233.446	4.50951	5.69398	4.30147e-15	up	.	.
ENSSSCG00000004218	228.201	62.3367	1.87215	0.0400365	up	.	.
ENSSSCG00000007436	99.2482	19.6068	2.33969	0.0217148	up	.	.
ENSSSCG00000012050	2679.87	861.762	1.6368	0.0112342	up	K17901	RCAN1, MCIP1; calcipressin-1
ENSSSCG00000012054	438.084	130.772	1.74415	0.0023811	up	.	.
ENSSSCG00000024729	23.8192	0	Inf	0.000949848	up	.	.
ENSSSCG00000015589	198.566	55.8797	1.82922	0.00459032	up	.	.
ENSSSCG00000009354	199.684	19.8806	3.32829	2.61885e-06	up	K06627	CCNA; cyclin A
ENSSSCG00000011802	77.8037	12.481	2.6401	0.00403142	up	.	.
ENSSSCG00000027510	74.4463	1.6584	5.48833	1.63229e-07	up	.	.
ENSSSCG00000020725	186.51	47.3902	1.97659	0.0112902	up	K05084	ERBB3, HER3; receptor tyrosine-protein kinase erbB-3 [EC:2.7.10.1]
ENSSSCG00000011638	305.122	79.4002	1.94217	0.0238289	up	K07894	RAB6B; Ras-related protein Rab-6B
ENSSSCG00000029414	534.214	23.4318	4.51088	3.81282e-15	up	K10104	FCN; ficolin
ENSSSCG00000023848	39.4468	5.53697	2.83274	0.0152224	up	.	.
ENSSSCG00000005981	574.687	139.551	2.04198	0.000298994	up	K10305	FBXO25_32; F-box protein 25/32
ENSSSCG00000016916	2419.93	689.715	1.81089	0.000127968	up	K05060	IL6ST, GP130; interleukin 6 signal transducer
ENSSSCG00000029333	3653.78	336.12	3.44234	9.23785e-12	up	K07843	RASD1; RAS, dexamethasone-induced Ras-related protein 1
ENSSSCG00000013248	276.101	110.015	1.32749	0.0243532	up	.	.
ENSSSCG00000021036	2656.63	422.39	2.65295	3.9434e-07	up	K06108	RAB3B; Ras-related protein Rab-3B
ENSSSCG00000012118	110.944	23.799	2.22087	0.0109405	up	K10170	TLR8; toll-like receptor 8
ENSSSCG00000030092	154.448	21.5599	2.8407	0.00371211	up	K06107	EPB41, 4.1R; erythrocyte membrane protein band 4.1
ENSSSCG00000012117	255.173	84.7306	1.59052	0.031396	up	K05404	TLR7; toll-like receptor 7
ENSSSCG00000030861	49.7544	7.68576	2.69457	0.0074927	up	.	.
ENSSSCG00000001025	763.724	291.953	1.38731	0.0417273	up	K10381	DSP; desmoplakin
ENSSSCG00000016452	188.251	60.7101	1.63265	0.0156175	up	.	.
ENSSSCG00000016401	46.0101	4.14967	3.47088	0.00184242	up	K10392	KIF1; kinesin family member 1
ENSSSCG00000028038	23.1938	0.490382	5.56369	0.00646302	up	K04668	LEFTY; left-right determination factor
ENSSSCG00000023522	16581.3	6260.64	1.40517	0.0242618	up	K05625	TGM2; transglutaminase 2 [EC:2.3.2.13]
ENSSSCG00000025644	341.952	55.5376	2.62226	0.00591698	up	K06448	CD1; CD1 antigen
ENSSSCG00000017520	356.266	22.4443	3.98853	0.0108036	up	.	.
ENSSSCG00000006153	1572.78	637.39	1.30307	0.0347286	up	K08754	FABP5; fatty acid-binding protein 5, epidermal
ENSSSCG00000011391	398.361	47.8986	3.05602	0.000661311	up	K16504	CDHR4, CDH29; cadherin-related family member 4
ENSSSCG00000022593	72.2232	1.32325	5.7703	1.52228e-05	up	K04249	TSHR; thyroid stimulating hormone receptor
ENSSSCG00000022590	206.107	45.4594	2.18074	0.00157056	up	K04620	GPRC5C; G protein-coupled receptor family C group 5 member C
ENSSSCG00000006498	56.6185	6.78884	3.06004	0.040732	up	K07906	RAB25; Ras-related protein Rab-25
ENSSSCG00000013532	231.098	39.3324	2.55471	0.000717686	up	.	.
ENSSSCG00000015671	106.572	33.567	1.66671	0.0489883	up	.	.
ENSSSCG00000030831	274.753	45.9615	2.57963	9.88231e-05	up	.	.
ENSSSCG00000000795	310.904	9.33682	5.05739	1.48788e-15	up	.	.
ENSSSCG00000028760	52.6499	8.55799	2.62109	0.0255727	up	K09206	KLF5; krueppel-like factor 5
ENSSSCG00000027826	1004.92	281.6	1.83535	0.00146467	up	.	.
ENSSSCG00000001705	166.519	0.980764	7.40757	0.0238331	up	.	.
ENSSSCG00000008429	875.39	72.2491	3.59887	0.000115672	up	K06737	TACSTD1; tumor-associated calcium signal transducer 1
ENSSSCG00000009889	4917.51	2047.38	1.26415	0.00756375	up	K00128	E1.2.1.3; aldehyde dehydrogenase (NAD+) [EC:1.2.1.3]
ENSSSCG00000009885	1824.94	663.776	1.45908	0.0019101	up	.	.
ENSSSCG00000009880	511.477	185.503	1.46323	0.00640255	up	K13754	SLC24A6, NCKX6; solute carrier family 24 (sodium/potassium/calcium exchanger), member 6
ENSSSCG00000006797	54.6985	7.03014	2.95988	0.00311482	up	.	.
ENSSSCG00000006791	21319.1	88.9354	7.90518	4.84105e-47	up	K17526	OVGP1; oviduct-specific glycoprotein
ENSSSCG00000000136	871.827	180.562	2.27154	2.67795e-05	up	K04738	CSF2RB, IL3RB; cytokine receptor common subunit beta
ENSSSCG00000015074	8220.18	1952.07	2.07417	4.45448e-06	up	.	.
ENSSSCG00000012712	376.426	37.0092	3.34641	5.27805e-09	up	.	.
ENSSSCG00000012713	2449.51	592.7	2.04712	3.59661e-05	up	K01530	E3.6.3.1; phospholipid-translocating ATPase [EC:3.6.3.1]
ENSSSCG00000017343	130.843	28.6514	2.19116	0.00625405	up	K05640	GFAP; glial fibrillary acidic protein
ENSSSCG00000005260	109.687	25.7978	2.08807	0.02702	up	.	.
ENSSSCG00000016030	47.3992	2.81908	4.07156	0.00060691	up	K15716	ZSWIM2; E3 ubiquitin-protein ligase ZSWIM2 [EC:6.3.2.19]
ENSSSCG00000016614	396.672	29.1927	3.76427	2.04104e-10	up	K08114	PTPRZ; receptor-type tyrosine-protein phosphatase zeta [EC:3.1.3.48]
ENSSSCG00000001483	383.45	106.244	1.85165	0.00092835	up	.	.
ENSSSCG00000010908	828.26	298.863	1.4706	0.0159888	up	.	.
ENSSSCG00000010904	253.2	102.971	1.29804	0.0445552	up	K08857	NEK; NIMA (never in mitosis gene a)-related kinase [EC:2.7.11.1]
ENSSSCG00000010907	202.818	43.1402	2.23308	0.00132874	up	.	.
ENSSSCG00000012437	378.529	117.644	1.68597	0.00203024	up	K17686	copA, ATP7; Cu+-exporting ATPase [EC:3.6.3.54]
ENSSSCG00000005240	392.672	74.7292	2.39358	6.91317e-05	up	.	.
ENSSSCG00000005249	1037.71	248.941	2.05952	2.67795e-05	up	.	.
ENSSSCG00000009106	234.897	83.4527	1.493	0.0327005	up	K13762	PDE5; cGMP-specific 3',5'-cyclic phosphodiesterase [EC:3.1.4.35]
ENSSSCG00000023904	241.05	4.20638	5.84061	7.0838e-14	up	.	.
ENSSSCG00000012399	1895.24	540.643	1.80964	0.0014959	up	K12358	FOXO4; forkhead box protein O4
ENSSSCG00000004193	2466.6	467.68	2.39893	2.90797e-06	up	K01513	ENPP1_3; ectonucleotide pyrophosphatase/phosphodiesterase family member 1/3 [EC:3.1.4.1 3.6.1.9]
ENSSSCG00000010281	33698.6	14132.1	1.25372	0.0145529	up	K12382	PSAP, SGP1; saposin
ENSSSCG00000024310	135.339	31.7758	2.09058	0.00172053	up	K03917	F13A1; coagulation factor XIII A1 polypeptide [EC:2.3.2.13]
ENSSSCG00000008461	6028.29	1542.18	1.96678	0.00297581	up	.	.
ENSSSCG00000021006	675.56	33.7227	4.32429	9.19509e-15	up	.	.
ENSSSCG00000007476	41.9726	6.19259	2.76083	0.0399645	up	K04900	KCNG1; potassium voltage-gated channel subfamily G member 1
ENSSSCG00000013839	118.384	25.6938	2.20398	0.00251842	up	K17634	RASAL3; RAS protein activator-like 3
ENSSSCG00000004167	155.987	28.5918	2.44775	0.0023811	up	K09420	MYB; myb proto-oncogene protein
ENSSSCG00000023393	209.146	18.0378	3.53541	0.0467483	up	.	.
ENSSSCG00000003633	165.156	3.67397	5.49035	2.08878e-05	up	.	.
ENSSSCG00000011574	30.0252	1.34794	4.47735	0.00670235	up	K05850	ATP2B; Ca2+ transporting ATPase, plasma membrane [EC:3.6.3.8]
ENSSSCG00000016858	182.894	35.0008	2.38555	7.07422e-05	up	K07198	PRKAA, AMPK; 5'-AMP-activated protein kinase, catalytic alpha subunit [EC:2.7.11.11]
ENSSSCG00000004621	120.51	4.42299	4.76799	0.0171712	up	K10357	MYO5; myosin V
ENSSSCG00000029879	236.21	6.69031	5.14185	1.92607e-13	up	K17283	LTF; lactotransferrin [EC:3.4.21.-]
ENSSSCG00000015175	1714.44	622.886	1.4607	0.00148119	up	.	.
ENSSSCG00000009802	89.2257	13.1536	2.76201	0.00385485	up	.	.
ENSSSCG00000009809	204.588	4.47748	5.51389	5.47593e-14	up	.	.
ENSSSCG00000017144	221.067	80.3823	1.45954	0.0172064	up	.	.
ENSSSCG00000021713	223.22	6.92427	5.01066	1.51485e-06	up	.	.
ENSSSCG00000001042	200.029	35.2196	2.50576	0.0031577	up	K08829	MAK; male germ cell-associated kinase [EC:2.7.11.22]
ENSSSCG00000026294	5419.66	1452.81	1.89935	0.000622575	up	.	.
ENSSSCG00000006381	97.7094	16.9559	2.52671	0.0226526	up	K06511	CD84; CD84 antigen
ENSSSCG00000020837	497.924	29.8439	4.06042	0.000122048	up	K06499	CEACAM; carcinoembryonic antigen-related cell adhesion molecule
ENSSSCG00000015379	248.32	22.9561	3.43525	1.76929e-07	up	K10408	DNAH; dynein heavy chain, axonemal
ENSSSCG00000028487	156.23	26.7119	2.54812	0.000579051	up	.	.
ENSSSCG00000002368	1091.99	225.079	2.27845	0.00158865	up	K08023	LTBP; latent transforming growth factor beta binding protein
ENSSSCG00000021050	176.865	68.2109	1.37457	0.0284627	up	.	.
ENSSSCG00000024023	1932.43	387.482	2.31822	1.29263e-05	up	K00546	HNMT; histamine N-methyltransferase [EC:2.1.1.8]
ENSSSCG00000000602	1055.67	486.714	1.11701	0.0275423	up	K07855	RERG; Ras-related and estrogen-regulated growth inhibitor
ENSSSCG00000006267	1037.86	316.205	1.71468	0.000429014	up	.	.
ENSSSCG00000011298	143.529	32.6774	2.13498	0.00937247	up	K06732	CDCP1; CUB domain-containing protein 1
ENSSSCG00000004322	628.926	125.895	2.32067	7.47594e-05	up	.	.
ENSSSCG00000027617	57.9094	5.98799	3.27365	0.00172053	up	.	.
ENSSSCG00000022493	306.337	109.755	1.48083	0.0333492	up	K05117	MERTK, MER; c-mer proto-oncogene tyrosine kinase [EC:2.7.10.1]
ENSSSCG00000013473	155.088	54.306	1.5139	0.0255988	up	K04637	GNA15; guanine nucleotide-binding protein subunit alpha-15
ENSSSCG00000021343	3175.73	1028.14	1.62705	0.000364447	up	K09299	ZEB1_2; zinc finger homeobox protein 1/2
ENSSSCG00000003809	724.089	238.157	1.60426	0.00145248	up	K11217	JAK1; Janus kinase 1 [EC:2.7.10.2]
ENSSSCG00000008171	1159.93	514.265	1.17345	0.0217254	up	K09026	NPAS2; neuronal PAS domain-containing protein 2
ENSSSCG00000017187	1658.82	6.69031	7.95387	9.12684e-39	up	K09402	FOXJ1; forkhead box protein J1
ENSSSCG00000030074	46.5628	0	Inf	6.29064e-07	up	K00699	UGT; glucuronosyltransferase [EC:2.4.1.17]
ENSSSCG00000003582	314.317	84.4986	1.89522	0.00793363	up	K01128	E3.1.4.-
ENSSSCG00000004870	4443.07	1761.68	1.33461	0.0322181	up	K08660	CNDP2; cytosolic nonspecific dipeptidase [EC:3.4.13.18]
ENSSSCG00000012219	35.6112	2.18081	4.0294	0.00530829	up	.	.
ENSSSCG00000003053	5804.34	17.2539	8.39407	4.17251e-48	up	.	.
ENSSSCG00000003260	22.3301	0.832871	4.74476	0.0132164	up	.	.
ENSSSCG00000003266	130.939	14.4128	3.18348	4.58118e-05	up	.	.
ENSSSCG00000001966	1353.89	607.992	1.15499	0.0282616	up	K13709	ARHGAP5; Rho GTPase-activating protein 5
ENSSSCG00000016828	1781.58	646.567	1.46229	0.0189894	up	K09506	DNAJA5; DnaJ homolog subfamily A member 5
ENSSSCG00000015334	2182.17	702.662	1.63486	0.00127362	up	K00898	PDK2_3_4; pyruvate dehydrogenase kinase 2/3/4 [EC:2.7.11.2]
ENSSSCG00000024575	47.3193	0	Inf	5.48647e-07	up	K16503	CDHR3, CDH28; cadherin-related family member 3
ENSSSCG00000026482	69.2102	16.9832	2.02687	0.0282616	up	K05750	NCKAP1, NAP125; NCK-associated protein 1
ENSSSCG00000029392	231.694	51.2056	2.17785	0.00112581	up	K08797	HUNK; hormonally upregulated Neu-associated kinase [EC:2.7.11.1]
ENSSSCG00000016174	73996.1	4628.55	3.99882	2.36382e-16	up	.	.
ENSSSCG00000017885	344.432	86.3678	1.99565	0.00404919	up	.	.
ENSSSCG00000017884	229.147	6.35517	5.1722	2.68367e-13	up	.	.
ENSSSCG00000024439	204.916	46.5949	2.13679	0.000409858	up	K04261	PTGER4; prostaglandin E receptor 4
ENSSSCG00000030095	242.981	45.3366	2.4221	0.000237146	up	K10055	ZBTB16, PLZF; zinc finger and BTB domain-containing protein 16
ENSSSCG00000008629	2629.39	1108.11	1.24663	0.0279716	up	.	.
ENSSSCG00000021933	41.6905	0	Inf	1.43269e-06	up	K10073	CLEC5A; C-type lectin domain family 5 member A
ENSSSCG00000022453	181.398	57.9869	1.64536	0.0163757	up	K16529	AKAP13; A-kinase anchor protein 13
ENSSSCG00000010626	41.4845	2.67119	3.95702	0.000622575	up	.	.
ENSSSCG00000010627	13123.5	3818.98	1.78089	0.00424443	up	.	.
ENSSSCG00000015895	676.39	10.8771	5.95848	0.00240135	up	K05259	GCG; glucagon
ENSSSCG00000002866	176.899	42.6783	2.05135	0.0178684	up	K09055	CEBPA; CCAAT/enhancer binding protein (C/EBP), alpha
ENSSSCG00000015701	312.536	81.4549	1.93995	0.00195701	up	K00744	MGAT5; alpha-1,3(6)-mannosylglycoprotein beta-1,6-N-acetyl-glucosaminyltransferase [EC:2.4.1.155]
ENSSSCG00000000778	340.096	59.9099	2.50508	0.0119881	up	.	.
ENSSSCG00000028707	1086.55	375.917	1.53126	0.00182674	up	K16684	NF2; merlin
ENSSSCG00000001074	493.719	189.199	1.38378	0.00696599	up	.	.
ENSSSCG00000009263	17.4559	0	Inf	0.00486169	up	.	.
ENSSSCG00000023735	173.696	10.3249	4.07236	1.2769e-09	up	K01128	E3.1.4.-
ENSSSCG00000007216	69.1359	0	Inf	1.29022e-09	up	.	.
ENSSSCG00000013626	26.6554	1.32325	4.33226	0.00780816	up	.	.
ENSSSCG00000022913	2464.91	90.0073	4.77535	2.53629e-10	up	.	.
ENSSSCG00000009668	36440.7	15351	1.24722	0.0206241	up	K17252	CLU; clusterin
ENSSSCG00000003227	89.3292	20.5362	2.12096	0.0235611	up	K06773	OPCML, OBCAM; opioid binding protein/cell adhesion molecule-like
ENSSSCG00000003228	60.884	10.6674	2.51285	0.0171081	up	.	.
ENSSSCG00000016133	47.1668	0.677638	6.12111	1.48364e-05	up	.	.
ENSSSCG00000015277	251.915	84.2215	1.58068	0.0295685	up	K09269	SOX5_6_13; transcription factor SOX5/6/13 (SOX group D)
ENSSSCG00000000223	347.767	136.036	1.35413	0.0212771	up	.	.
ENSSSCG00000010987	3837.74	1662.7	1.20672	0.0229735	up	.	.
ENSSSCG00000005094	110.016	4.57823	4.58677	0.00305384	up	.	.
ENSSSCG00000006989	310.407	78.083	1.99108	0.000256462	up	.	.
ENSSSCG00000021111	461.709	77.7743	2.56962	5.10396e-06	up	.	.
ENSSSCG00000023609	2968.4	1201.82	1.30447	0.00579713	up	K15310	TP53INP1; tumor protein p53-inducible nuclear protein 1
ENSSSCG00000024927	3746.13	1323.68	1.50085	0.0145347	up	K13813	STX12, STX13; syntaxin 12/13
ENSSSCG00000002826	60.1142	2.04025	4.88089	0.000906191	up	K01044	CES1; carboxylesterase 1 [EC:3.1.1.1]
ENSSSCG00000015741	80.8011	2.999	4.75182	1.24626e-06	up	.	.
ENSSSCG00000026403	37.5445	4.35161	3.10898	0.0169687	up	K09173	RFX1_2_3; regulatory factor X 1/2/3
ENSSSCG00000017673	935.812	433.157	1.11133	0.0443724	up	K13139	INTS2; integrator complex subunit 2
ENSSSCG00000004281	98.1267	8.70588	3.49458	3.6354e-06	up	K04930	KCNQ5; potassium voltage-gated channel KQT-like subfamily member 5
ENSSSCG00000001039	397.527	129.177	1.62171	0.0104751	up	K00742	GCNT2; N-acetyllactosaminide beta-1,6-N-acetylglucosaminyltransferase [EC:2.4.1.150]
ENSSSCG00000027722	738.777	261.486	1.4984	0.0157733	up	K08854	BMP2K, BIKE; BMP2 inducible kinase [EC:2.7.11.1]
ENSSSCG00000017066	2803.82	1207.94	1.21484	0.0155686	up	K13133	GEMIN5; gem associated protein 5
ENSSSCG00000028127	84.8318	0.342488	7.95241	2.81087e-10	up	.	.
ENSSSCG00000028122	59.61	8.50128	2.8098	0.00649168	up	.	.
ENSSSCG00000025529	212.22	3.5581	5.89831	1.27964e-05	up	.	.
ENSSSCG00000030898	2050.12	311.441	2.71868	4.7559e-07	up	K09036	MAFB; transcription factor MAFB
ENSSSCG00000010047	67.2094	0	Inf	2.29623e-09	up	.	.
ENSSSCG00000010821	9479.99	2727.13	1.7975	0.00153808	up	K14163	EPRS; bifunctional glutamyl/prolyl-tRNA synthetase [EC:6.1.1.17 6.1.1.15]
ENSSSCG00000022895	262.779	24.6865	3.41206	0.000277473	up	.	.
ENSSSCG00000002245	1556.54	523.656	1.57165	0.00515052	up	.	.
ENSSSCG00000002243	93.4339	29.9028	1.64366	0.033519	up	K14427	SLC12A4_5_6, KCC; solute carrier family 12 (potassium/chloride transporter), member 4/5/6
ENSSSCG00000029762	162.44	53.4556	1.6035	0.0334752	up	.	.
ENSSSCG00000006800	1406.02	366.231	1.94079	0.000279725	up	K06489	CD53, MOX44, TSPAN25; CD53 antigen
ENSSSCG00000011877	223.725	79.0357	1.50115	0.0235883	up	K05413	CD86; CD86 antigen
ENSSSCG00000013339	1045.33	165.694	2.65736	7.20619e-08	up	.	.
ENSSSCG00000010298	319.231	54.8618	2.54073	5.9731e-05	up	.	.
ENSSSCG00000003709	361.026	143.202	1.33405	0.0395383	up	K06240	LAMA3_5; laminin, alpha 3/5
ENSSSCG00000012062	1711.76	710.642	1.26829	0.0116479	up	K15712	TTC3; E3 ubiquitin-protein ligase TTC3 [EC:6.3.2.19]
ENSSSCG00000015559	406.413	88.8002	2.19431	0.000122514	up	K08010	NCF2, P67PHOX; neutrophil cytosolic factor 2
ENSSSCG00000000555	1096.34	412.665	1.40965	0.0273739	up	K04959	ITPR2; inositol 1,4,5-triphosphate receptor type 2
ENSSSCG00000026633	84.1462	19.8537	2.08349	0.0125122	up	K05471	TNFSF8, CD153; tumor necrosis factor ligand superfamily member 8
ENSSSCG00000009380	81.8767	9.6226	3.08895	0.0184892	up	K08857	NEK; NIMA (never in mitosis gene a)-related kinase [EC:2.7.11.1]
ENSSSCG00000010008	208.759	1.66574	6.96953	1.61445e-17	up	.	.
ENSSSCG00000018015	360.696	74.6981	2.27164	0.000714084	up	K10408	DNAH; dynein heavy chain, axonemal
ENSSSCG00000000492	35992.7	351.849	6.6766	3.9488e-37	up	K13915	LYZ; lysozyme C [EC:3.2.1.17]
ENSSSCG00000003382	86.4275	21.1869	2.02832	0.0297492	up	K04624	TAS1R1; taste receptor type 1 member 1
ENSSSCG00000007722	149.253	53.0929	1.49117	0.0490342	up	K08011	NCF1, P47PHOX; neutrophil cytosolic factor 1
ENSSSCG00000007727	3716.29	1000.19	1.89359	1.273e-05	up	.	.
ENSSSCG00000013237	1553.48	589.71	1.39743	0.00753147	up	K09438	SPI1; transcription factor PU.1
ENSSSCG00000011217	125.88	7.41199	4.08605	8.20943e-07	up	K08857	NEK; NIMA (never in mitosis gene a)-related kinase [EC:2.7.11.1]
ENSSSCG00000010664	212.874	10.2091	4.38208	2.71292e-10	up	.	.
ENSSSCG00000022417	81.3619	11.0393	2.88171	0.00159439	up	K08034	TCF2, HNF1B; transcription factor 2, hepatocyte nuclear factor 1-beta
ENSSSCG00000009488	964.68	162.602	2.5687	2.53476e-08	up	.	.
ENSSSCG00000009489	313.07	99.5414	1.65312	0.0217254	up	K08112	GPC6; glypican 6
ENSSSCG00000023762	121.314	14.7457	3.04038	0.019038	up	K04977	TRPM2; transient receptor potential cation channel subfamily M member 2
ENSSSCG00000010798	2028.16	889.738	1.18872	0.042291	up	K12404	GGA; ADP-ribosylation factor-binding protein GGA
ENSSSCG00000006737	745.075	258.843	1.52531	0.00242861	up	K06522	IGSF2_3; immunoglobulin superfamily, member 2/3
ENSSSCG00000029138	36.8294	5.87946	2.6471	0.0288268	up	K11718	HUGT; UDP-glucose:glycoprotein glucosyltransferase [EC:2.4.1.-]
ENSSSCG00000006979	1276.19	326.485	1.96675	0.00017028	up	K06558	MSR1; macrophage scavenger receptor 1
ENSSSCG00000008692	6777.48	1944.92	1.80104	7.43702e-05	up	.	.
ENSSSCG00000009644	559.478	122.412	2.19234	1.41422e-05	up	K08614	ADAM28; disintegrin and metalloproteinase domain-containing protein 28 [EC:3.4.24.-]
ENSSSCG00000006197	1265.69	516.481	1.29314	0.0214532	up	K14607	SULF; extracellular sulfatase Sulf [EC:3.1.6.-]
ENSSSCG00000001419	576.999	59.0028	3.28971	0.00917223	up	K15377	SLC44A2_4_5; solute carrier family 44 (choline transporter-like protein), member 2/4/5
ENSSSCG00000022819	62.822	10.9732	2.51729	0.00377237	up	K02599	NOTCH; Notch
ENSSSCG00000013081	165.044	0.832871	7.63054	3.19534e-16	up	K17571	PPP1R32; protein phosphatase 1 regulatory subunit 32
ENSSSCG00000013088	181.239	36.6719	2.30515	0.00218746	up	.	.
ENSSSCG00000002440	328.844	108.351	1.6017	0.0218254	up	.	.
ENSSSCG00000002444	6022.55	2919.23	1.04479	0.0419016	up	K17340	FBLN5; fibulin 5
ENSSSCG00000017749	261.604	49.0559	2.41488	0.000158142	up	.	.
ENSSSCG00000027365	174.304	7.07217	4.62331	4.29364e-11	up	K00572	WNT7; wingless-type MMTV integration site family, member 7
ENSSSCG00000005055	7207.77	1148.83	2.64938	6.23895e-10	up	.	.
ENSSSCG00000014117	62.1112	7.38263	3.07265	0.00394654	up	K04659	THBS2S; thrombospondin 2/3/4/5
ENSSSCG00000015021	118.942	1.51051	6.29908	2.1616e-11	up	.	.
ENSSSCG00000005194	190.658	66.6752	1.51577	0.04662	up	.	.
ENSSSCG00000003733	52.4473	1.01279	5.69447	1.17494e-05	up	K10451	KLHL14; kelch-like protein 14
ENSSSCG00000003731	561.689	106.329	2.40124	1.18466e-06	up	.	.
ENSSSCG00000009231	67.4958	8.36073	3.0131	0.000963185	up	K00981	E2.7.7.41, CDS1, CDS2, cdsA; phosphatidate cytidylyltransferase [EC:2.7.7.41]
ENSSSCG00000004245	177.808	45.5452	1.96495	0.0127142	up	.	.
ENSSSCG00000027710	49.0206	7.74714	2.66165	0.0291261	up	.	.
ENSSSCG00000028774	71.5331	6.27599	3.5107	0.0455529	up	.	.
ENSSSCG00000013546	171.45	70.7041	1.27792	0.0459753	up	.	.
ENSSSCG00000015412	261.785	19.7972	3.72502	1.54852e-08	up	.	.
ENSSSCG00000022857	155.696	2.29668	6.08304	0.0192286	up	.	.
ENSSSCG00000002487	74.1639	0.335149	7.78977	2.76514e-09	up	K04525	SERPINA3, AACT; serpin peptidase inhibitor, clade A, member 3
ENSSSCG00000017702	208.794	39.863	2.38896	0.00226223	up	K05511	CCL15_23; C-C motif chemokine 15/23
ENSSSCG00000012394	27.0689	0	Inf	0.000308687	up	K07620	GJB1, CX32; gap junction protein, beta 1
ENSSSCG00000010428	637.759	4.91338	7.02015	2.82257e-11	up	K02165	DKK; dickkopf
ENSSSCG00000008410	27.7148	1.6584	4.06279	0.0113052	up	.	.
ENSSSCG00000023954	1679.4	197.208	3.09016	3.32691e-09	up	.	.
ENSSSCG00000000648	361.989	37.3244	3.27776	2.58407e-08	up	K10074	CLEC7A; C-type lectin domain family 7 member A
ENSSSCG00000000647	685.192	88.5289	2.95229	5.94163e-08	up	K08763	OLR1; oxidised low-density lipoprotein receptor 1
ENSSSCG00000000644	556.241	237.964	1.22497	0.0221034	up	K08341	GABARAP, ATG8, LC3; GABA(A) receptor-associated protein
ENSSSCG00000030511	17.5522	0.335149	5.71071	0.0238289	up	.	.
ENSSSCG00000023235	1131.89	417.524	1.4388	0.00795414	up	K01230	MAN1; mannosyl-oligosaccharide alpha-1,2-mannosidase [EC:3.2.1.113]
ENSSSCG00000011837	34.2393	2.8411	3.59113	0.00389199	up	K06569	MFI2; melanoma-associated antigen p97
ENSSSCG00000017298	367.419	87.4961	2.07014	0.000193145	up	.	.
ENSSSCG00000012029	193.02	63.9824	1.593	0.0341381	up	K09042	BACH; transcription regulator BACH
ENSSSCG00000002919	1236.51	406.084	1.60642	0.0235611	up	K07992	TYROBP, DAP12; TYRO protein tyrosine kinase binding protein
ENSSSCG00000025034	1640.97	491.673	1.73878	0.00219865	up	K12387	LAPTM; lysosomal-associated transmembrane protein
ENSSSCG00000025038	247.214	4.78795	5.69021	0.000866062	up	K05006	KCNJ13; potassium inwardly-rectifying channel subfamily J member 13
ENSSSCG00000021519	352.852	117.254	1.58943	0.00714397	up	.	.
ENSSSCG00000021514	176.077	37.4371	2.23367	0.0455529	up	K06088	OCLN; occludin
ENSSSCG00000004610	413.562	169.839	1.28394	0.0241027	up	.	.
ENSSSCG00000022777	1065.9	419.166	1.34648	0.0388697	up	K15280	SLC35C2; solute carrier family 35, member C2
ENSSSCG00000010245	201.194	43.2601	2.21748	0.0418322	up	.	.
ENSSSCG00000008186	303.249	90.5313	1.74401	0.0121405	up	.	.
ENSSSCG00000008187	578.788	15.1471	5.25592	1.01038e-18	up	.	.
ENSSSCG00000000601	196.171	46.312	2.08266	0.00189443	up	K18035	PTPRO; receptor-type tyrosine-protein phosphatase O [EC:3.1.3.48]
ENSSSCG00000007405	67.9162	10.9705	2.63012	0.00696188	up	.	.
ENSSSCG00000003578	165.091	58.423	1.49865	0.0298378	up	K08891	FGR, SRC2; tyrosine-protein kinase Fgr [EC:2.7.10.2]
ENSSSCG00000021846	58.0628	7.5919	2.93508	0.00866181	up	.	.
ENSSSCG00000025655	328.472	9.90593	5.05133	7.98019e-15	up	.	.
ENSSSCG00000025652	231.248	15.8888	3.86336	0.00287359	up	K05689	CDHE, CDH1; cadherin 1, type 1, E-cadherin
ENSSSCG00000011080	323.136	5.35972	5.91384	2.39957e-07	up	.	.
ENSSSCG00000022306	724.074	37.3866	4.27554	1.14376e-14	up	.	.
ENSSSCG00000022305	232.557	5.21183	5.47965	7.18543e-05	up	.	.
ENSSSCG00000030967	67.9348	0.335149	7.6632	1.62466e-08	up	.	.
ENSSSCG00000015341	191.012	76.4486	1.3211	0.0443151	up	K00731	C1GALT1; glycoprotein-N-acetylgalactosamine 3-beta-galactosyltransferase [EC:2.4.1.122]
ENSSSCG00000010705	779.562	271.022	1.52426	0.00651501	up	.	.
ENSSSCG00000000934	296.703	75.6664	1.97129	0.00385485	up	.	.
ENSSSCG00000000931	181.301	26.1546	2.79326	0.0285926	up	K13748	MGAT4C; alpha-1,3-mannosylglycoprotein beta-1,4-N-acetylglucosaminyltransferase C [EC:2.4.1.201 2.4.1.145]
ENSSSCG00000017251	166.588	63.0717	1.40122	0.042868	up	.	.
ENSSSCG00000003728	165.726	65.0468	1.34925	0.0470265	up	.	.
ENSSSCG00000028847	17.4736	0	Inf	0.00484667	up	.	.
ENSSSCG00000025795	499.722	28.3329	4.14057	2.12463e-11	up	K05061	CSF3R; granulocyte colony-stimulating factor receptor
ENSSSCG00000006932	32.9329	1.66574	4.30529	0.00265027	up	K05030	CLCA4; calcium-activated chloride channel regulator 4
ENSSSCG00000028676	16.1132	0.342488	5.55604	0.0368887	up	K05850	ATP2B; Ca2+ transporting ATPase, plasma membrane [EC:3.6.3.8]
ENSSSCG00000009765	533.709	121.981	2.1294	0.000700647	up	K10408	DNAH; dynein heavy chain, axonemal
ENSSSCG00000006726	362.442	12.5478	4.85225	1.49566e-14	up	.	.
ENSSSCG00000010319	1550.5	693.375	1.16102	0.0168372	up	.	.
ENSSSCG00000015795	77.6621	5.82275	3.73744	0.00407581	up	.	.
ENSSSCG00000017158	140.947	16.5391	3.0912	0.0013451	up	.	.
ENSSSCG00000021707	294.401	78.4063	1.90874	0.0023003	up	K08047	ADCY7; adenylate cyclase 7 [EC:4.6.1.1]
ENSSSCG00000021706	93.3838	22.8333	2.03203	0.0210386	up	K10395	KIF4S; kinesin family member 4/7/21/27
ENSSSCG00000023032	81.2604	3.19359	4.6693	1.567e-07	up	.	.
ENSSSCG00000028552	352.385	110.019	1.67939	0.0043449	up	K03730	BHLHB3, DEC2; class B basic helix-loop-helix protein 3
ENSSSCG00000006394	331.602	11.5643	4.8417	4.14997e-14	up	.	.
ENSSSCG00000014957	46.1183	1.16802	5.3032	5.32113e-05	up	.	.
ENSSSCG00000000025	173.881	64.2778	1.4357	0.0455844	up	K06275	PARV; parvin
ENSSSCG00000027587	44.2806	7.34327	2.59218	0.0404363	up	.	.
ENSSSCG00000029651	219.682	14.7137	3.90019	0.0230778	up	.	.
ENSSSCG00000008615	40.9552	4.00912	3.35269	0.00412183	up	.	.
ENSSSCG00000026872	186.713	61.9542	1.59155	0.0360861	up	.	.
ENSSSCG00000017750	698.122	201.553	1.79232	0.00190768	up	K16854	EVI2B; ecotropic viral integration site 2B protein
ENSSSCG00000006255	80.3445	4.0338	4.31599	8.28492e-06	up	.	.
ENSSSCG00000024800	567.563	210.707	1.42954	0.0258134	up	.	.
ENSSSCG00000025755	53.8898	3.14689	4.09801	0.00030515	up	K00710	GALNT; polypeptide N-acetylgalactosaminyltransferase [EC:2.4.1.41]
ENSSSCG00000027055	1253.72	412.497	1.60376	0.00628863	up	K08800	NUAK; NUAK family, SNF1-like kinase [EC:2.7.11.1]
ENSSSCG00000001726	12.4649	0	Inf	0.0429692	up	K08453	GPR110; G protein-coupled receptor 110
ENSSSCG00000001498	1086.83	401.202	1.43772	0.00338969	up	.	.
ENSSSCG00000029061	37.909	4.90604	2.94991	0.0153199	up	K05496	BMP3_3B; bone morphogenetic protein 3/3B
ENSSSCG00000021273	698.428	135.617	2.36457	0.00978824	up	.	.
ENSSSCG00000021271	256.792	13.3978	4.26054	0.0182692	up	.	.
ENSSSCG00000027196	617.802	189.209	1.70717	0.000538188	up	.	.
ENSSSCG00000014081	1146.83	364.867	1.65221	0.000323101	up	K08283	COL4A3BP; collagen type IV alpha-3-binding protein
ENSSSCG00000024420	22.5153	0.832871	4.75667	0.0117767	up	.	.
ENSSSCG00000008103	168.365	41.1193	2.0337	0.00427525	up	K05117	MERTK, MER; c-mer proto-oncogene tyrosine kinase [EC:2.7.10.1]
ENSSSCG00000025134	762.819	310.691	1.29586	0.00859061	up	.	.
ENSSSCG00000025133	1135.09	296.603	1.9362	0.000520513	up	K06464	ITGB2; integrin beta 2
ENSSSCG00000026744	6376.86	1938.4	1.71798	7.05606e-05	up	.	.
ENSSSCG00000026742	88.9322	14.8318	2.58402	0.00102016	up	K07370	BTK; Bruton agammaglobulinemia tyrosine kinase [EC:2.7.10.2]
ENSSSCG00000007488	27.5538	1.51051	4.18915	0.0108073	up	.	.
ENSSSCG00000011751	216.858	2.14144	6.66202	3.98295e-06	up	.	.
ENSSSCG00000004040	16.1132	0	Inf	0.0127372	up	K08199	SLC22A2, OCT2; MFS transporter, OCT family, solute carrier family 22 (organic cation transporter), member 2
ENSSSCG00000013612	1023.32	142.892	2.84027	5.58287e-10	up	K14379	ACP5; tartrate-resistant acid phosphatase type 5 [EC:3.1.3.2]
ENSSSCG00000003361	85.3156	4.87401	4.12963	9.32743e-06	up	K10148	TP73; tumor protein p73
ENSSSCG00000010509	1610.82	490.81	1.71456	0.000360092	up	K12230	PIK3AP1, BCAP; phosphoinositide 3-kinase adapter protein 1
ENSSSCG00000004869	42.9279	3.9871	3.4285	0.00509826	up	K05604	CNDP1; beta-Ala-His dipeptidase [EC:3.4.13.20]
ENSSSCG00000016166	49.6758	8.34872	2.57292	0.0314116	up	.	.
ENSSSCG00000014994	332.684	111.482	1.57734	0.00879213	up	K05450	PDGFC_D; platelet derived growth factor C/D
ENSSSCG00000023305	139.325	8.24752	4.07835	6.09837e-08	up	.	.
ENSSSCG00000020864	435.542	68.5587	2.6674	2.108e-06	up	K08539	NR1I1, VDR; vitamin D3 receptor
ENSSSCG00000026169	808.613	267.573	1.59552	0.00358316	up	.	.
ENSSSCG00000016833	328.839	64.4626	2.35085	0.000317568	up	.	.
ENSSSCG00000016832	154.621	27.4949	2.4915	0.000323966	up	K05072	IL7R; interleukin 7 receptor
ENSSSCG00000016831	330.585	112.202	1.55892	0.0471382	up	.	.
ENSSSCG00000028471	227.247	2.48393	6.51549	2.3185e-17	up	.	.
ENSSSCG00000014188	313.805	48.2217	2.70211	5.39859e-06	up	K05462	EFNA; ephrin-A
ENSSSCG00000023389	83.1011	3.87123	4.424	5.08774e-06	up	.	.
ENSSSCG00000023383	104.814	0	Inf	5.03324e-15	up	K05291	PIGS; phosphatidylinositol glycan, class S
ENSSSCG00000000967	252.89	2.00089	6.98173	3.65747e-19	up	.	.
ENSSSCG00000015582	192.174	63.5939	1.59545	0.00757514	up	K18025	PTPN14_21; tyrosine-protein phosphatase non-receptor type 14/21 [EC:3.1.3.48]
ENSSSCG00000011322	503.021	111.856	2.16897	0.00119863	up	K04176	CCR1; C-C chemokine receptor type 1
ENSSSCG00000028047	52.0388	9.85923	2.40004	0.0235611	up	.	.
ENSSSCG00000007602	353.988	51.1682	2.79038	0.000119529	up	.	.
ENSSSCG00000023460	48.9864	9.70133	2.33613	0.019564	up	.	.
ENSSSCG00000028177	93.4351	1.17536	6.31279	9.44076e-10	up	K17570	HYDIN; hydrocephalus-inducing protein
ENSSSCG00000001691	53.7553	6.39186	3.0721	0.00664715	up	.	.
ENSSSCG00000011713	194.729	65.1202	1.58029	0.0282616	up	.	.
ENSSSCG00000008314	297.883	8.80441	5.08038	0.000152321	up	K02147	ATPeV1B, ATP6B; V-type H+-transporting ATPase subunit B
ENSSSCG00000003231	791.987	246.131	1.68605	0.00203534	up	.	.
ENSSSCG00000007522	7258.99	1842.23	1.97832	1.45448e-05	up	K08568	CTSZ; cathepsin X [EC:3.4.18.1]
ENSSSCG00000028996	220.727	49.478	2.1574	0.00238558	up	K07249	E1.2.1.36; retinal dehydrogenase [EC:1.2.1.36]
ENSSSCG00000016203	84.8831	0.335149	7.98453	2.72774e-10	up	.	.
ENSSSCG00000011492	147.55	1.83832	6.32667	4.45263e-13	up	.	.
ENSSSCG00000024507	77.5506	1.66574	5.5409	1.57318e-08	up	.	.
ENSSSCG00000006001	1299.89	404.8	1.68311	0.00770843	up	K01122	ENPP2; ectonucleotide pyrophosphatase/phosphodiesterase family member 2 [EC:3.1.4.39]
ENSSSCG00000022264	80.8577	2.36806	5.09361	1.02857e-05	up	K16503	CDHR3, CDH28; cadherin-related family member 3
ENSSSCG00000000253	120.011	11.7983	3.34652	5.28077e-05	up	K07604	KRT1; type I keratin, acidic
ENSSSCG00000013604	776.267	149.195	2.37935	8.57106e-06	up	K10356	MYO1; myosin I
ENSSSCG00000002279	992.603	5.20182	7.57606	3.37842e-33	up	.	.
ENSSSCG00000029752	127.675	20.8493	2.6144	0.000136008	up	.	.
ENSSSCG00000029753	153.326	28.8533	2.40979	0.000856226	up	.	.
ENSSSCG00000021105	939.527	59.3669	3.9842	8.81399e-06	up	K01273	E3.4.13.19, DPEP1; membrane dipeptidase [EC:3.4.13.19]
ENSSSCG00000005529	134.346	3.48204	5.26987	0.000111309	up	.	.
ENSSSCG00000026575	126.688	37.9335	1.73973	0.0270162	up	.	.
ENSSSCG00000016748	73.1882	5.45091	3.74704	0.00978008	up	K04515	CAMK2; calcium/calmodulin-dependent protein kinase (CaM kinase) II [EC:2.7.11.17]
ENSSSCG00000025283	562.952	139.921	2.00839	0.0210221	up	.	.
ENSSSCG00000001085	191.512	1.51051	6.98625	1.6727e-16	up	.	.
ENSSSCG00000012558	114.634	18.6045	2.62331	0.00194446	up	.	.
ENSSSCG00000015696	140.063	0.335149	8.70705	3.04602e-15	up	K17533	MAP3K19, YSK4; mitogen-activated protein kinase kinase kinase 19 [EC:2.7.11.1]
ENSSSCG00000015561	117.365	1.32325	6.47077	7.54842e-07	up	.	.
ENSSSCG00000024743	51.3879	2.83376	4.18064	0.000259539	up	.	.
ENSSSCG00000028955	53.7709	9.25765	2.53811	0.0326232	up	.	.
ENSSSCG00000004728	308.806	93.6079	1.722	0.00914316	up	K08573	CAPN3; calpain-3 [EC:3.4.22.54]
ENSSSCG00000016678	127.917	39.5579	1.69317	0.0412593	up	K08727	NOD1, CARD4; nucleotide-binding oligomerization domain-containing protein 1
ENSSSCG00000014570	790.6	125.829	2.65148	0.00661752	up	.	.
ENSSSCG00000012960	203.269	21.8243	3.21939	0.0433212	up	K13902	CST6; cystatin-M
ENSSSCG00000006045	342.108	78.9038	2.11628	0.00100691	up	K15297	RIMS2, RIM2; regulating synaptic membrane exocytosis protein 2
ENSSSCG00000007718	257.947	15.6495	4.04289	2.71451e-07	up	K06087	CLDN; claudin
ENSSSCG00000003401	775.24	281.656	1.46071	0.00381728	up	K10392	KIF1; kinesin family member 1
ENSSSCG00000029416	311.441	17.0908	4.18766	0.00021296	up	K14378	TREM2; triggering receptor expressed on myeloid cells 2
ENSSSCG00000005022	2404.86	583.03	2.04431	2.85179e-06	up	K16476	NIN; ninein
ENSSSCG00000005027	1123.83	515.56	1.12421	0.0299428	up	K16822	FRMD6; FERM domain-containing protein 6
ENSSSCG00000025465	136.901	43.8973	1.64094	0.0202882	up	K04345	PKA; protein kinase A [EC:2.7.11.11]
ENSSSCG00000006837	121.169	18.0254	2.74892	0.000555963	up	.	.
ENSSSCG00000016705	50.9865	2.82642	4.17307	0.000286382	up	K09303	HOX_3; homeobox protein HoxA/B/D3
ENSSSCG00000016703	79.9564	13.4325	2.57349	0.0130048	up	.	.
ENSSSCG00000017609	34.3234	0	Inf	3.05754e-05	up	.	.
ENSSSCG00000000884	223.458	65.4558	1.77141	0.0176406	up	K02084	APAF1; apoptotic protease-activating factor
ENSSSCG00000002029	33.9062	3.01368	3.49195	0.0108905	up	K17751	MYH6_7; myosin heavy chain 6/7
ENSSSCG00000005680	238.582	78.9256	1.59592	0.0247492	up	K09329	PRRX, PMX; paired mesoderm homeobox protein
ENSSSCG00000005352	808.058	68.0434	3.56993	3.42355e-11	up	.	.
ENSSSCG00000002817	106.228	0.980764	6.75905	0.0426089	up	.	.
ENSSSCG00000003145	93.1931	5.6455	4.04505	3.61085e-06	up	K00718	FUT1_2; galactoside 2-L-fucosyltransferase 1/2 [EC:2.4.1.69]
ENSSSCG00000008568	268.553	10.8987	4.62298	4.35378e-06	up	.	.
ENSSSCG00000008565	22.7408	0	Inf	0.001213	up	.	.
ENSSSCG00000009612	254.391	85.829	1.56751	0.0165187	up	.	.
ENSSSCG00000018028	53.0662	1.35528	5.29114	2.54143e-05	up	.	.
ENSSSCG00000023868	413.048	85.8675	2.26612	0.000196162	up	K04009	C3AR1; C3a anaphylatoxin chemotactic receptor
ENSSSCG00000002432	116.61	16.719	2.80213	0.000810673	up	K04922	KCNK13; potassium channel subfamily K member 13
ENSSSCG00000006080	41.4957	1.01279	5.35656	0.000180467	up	.	.
ENSSSCG00000004114	369.694	43.0784	3.10129	4.22293e-07	up	.	.
ENSSSCG00000004113	155.558	53.4607	1.5409	0.0284128	up	K08518	STXBP5; syntaxin-binding protein 5
ENSSSCG00000030088	319.515	79.4496	2.00777	0.000532084	up	K05066	CSF2RA, GMCSFR; granulocyte-macrophage colony-stimulating factor receptor alpha
ENSSSCG00000007754	250.453	76.7208	1.70685	0.00309986	up	K06461	ITGAM; integrin alpha M
ENSSSCG00000007755	78.6109	17.3797	2.17732	0.00625343	up	.	.
ENSSSCG00000007758	440.731	86.7973	2.34418	2.48938e-05	up	K12799	PYCARD, ASC; apoptosis-associated speck-like protein containing a CARD
ENSSSCG00000015010	184.323	7.45914	4.62708	3.26329e-06	up	.	.
ENSSSCG00000015015	165.144	37.09	2.15463	0.0108253	up	.	.
ENSSSCG00000013893	657.769	273.711	1.26493	0.0251316	up	.	.
ENSSSCG00000024351	180.47	63.8766	1.4984	0.014371	up	K05099	MET, HGFR; proto-oncogene tyrosine-protein kinase Met [EC:2.7.10.1]
ENSSSCG00000024357	203.788	36.0578	2.49869	0.00269571	up	K11143	DNAI2; dynein intermediate chain 2, axonemal
ENSSSCG00000024358	122.509	6.34783	4.27048	1.83888e-07	up	.	.
ENSSSCG00000023374	3872.85	1124.52	1.78409	0.000767817	up	K06849	PGSG; proteoglycan peptide core protein
ENSSSCG00000020919	851.621	216.274	1.97735	0.00193386	up	K15622	MLF1; myeloid leukemia factor 1
ENSSSCG00000006872	258.177	103.956	1.31238	0.0385962	up	K01196	AGL; glycogen debranching enzyme [EC:2.4.1.25 3.2.1.33]
ENSSSCG00000009239	213.244	36.6465	2.54076	0.000575411	up	.	.
ENSSSCG00000022405	29.6997	4.14967	2.83938	0.0443783	up	K05215	P2RX1; P2X purinoceptor 1
ENSSSCG00000009497	51.584	1.50317	5.10084	3.60608e-05	up	K05673	ABCC4; ATP-binding cassette, subfamily C (CFTR/MRP), member 4
ENSSSCG00000009498	17.3118	0	Inf	0.00858212	up	K05673	ABCC4; ATP-binding cassette, subfamily C (CFTR/MRP), member 4
ENSSSCG00000005398	185.123	0.490382	8.56036	2.44999e-06	up	.	.
ENSSSCG00000026478	1032.34	75.5079	3.77315	2.76723e-05	up	K01481	E3.5.3.15; protein-arginine deiminase [EC:3.5.3.15]
ENSSSCG00000001614	65.2314	5.91882	3.46218	0.000237703	up	K14378	TREM2; triggering receptor expressed on myeloid cells 2
ENSSSCG00000011078	273.281	3.81453	6.16274	5.22156e-07	up	.	.
ENSSSCG00000009004	4159.22	201.56	4.36703	6.82389e-18	up	K02176	SFRP2; secreted frizzled-related protein 2
ENSSSCG00000009002	360.619	108.293	1.73554	0.00520002	up	K10159	TLR2; toll-like receptor 2
ENSSSCG00000016321	110.999	0.335149	8.37153	8.11087e-13	up	.	.
ENSSSCG00000010806	11405.9	1974.42	2.53028	4.06325e-09	up	K18154	RGS2; regulator of G-protein signaling 2
ENSSSCG00000010809	137.183	41.4812	1.72557	0.0115445	up	.	.
ENSSSCG00000002380	134.117	6.12076	4.45364	0.0266102	up	.	.
ENSSSCG00000004139	568.074	74.1708	2.93716	0.0276947	up	K08463	GPR126; G protein-coupled receptor 126
ENSSSCG00000030859	42.9957	2.87312	3.9035	0.00185361	up	.	.
ENSSSCG00000002476	124.443	2.84377	5.45153	0.000348343	up	K03984	SERPINA1, AAT; alpha-1-antitrypsin
ENSSSCG00000012137	98.0952	24.5064	2.00102	0.010392	up	K08896	BMX, ETK; cytoplasmic tyrosine-protein kinase BMX [EC:2.7.10.2]
ENSSSCG00000000117	116.767	22.9565	2.34665	0.00381728	up	.	.
ENSSSCG00000017925	38.7164	3.49672	3.46887	0.00866181	up	K08188	SLC16A11; MFS transporter, MCP family, solute carrier family 16 (monocarboxylic acid transporters), member 11
ENSSSCG00000016573	309.592	120.508	1.36123	0.0183869	up	K09446	IRF5; interferon regulatory factor 5
ENSSSCG00000008769	963.537	41.4645	4.53839	3.4721e-17	up	K06501	CD68; CD68 antigen
ENSSSCG00000016365	66.127	12.0374	2.45772	0.017773	up	.	.
ENSSSCG00000006647	5617.5	1916.89	1.55116	0.00557225	up	K01371	CTSK; cathepsin K [EC:3.4.22.38]
ENSSSCG00000006648	7857.52	2103.6	1.90121	0.000331763	up	K01368	CTSS; cathepsin S [EC:3.4.22.27]
ENSSSCG00000013300	135.386	9.67197	3.80712	7.13934e-07	up	K17102	EHF; ETS homologous factor
ENSSSCG00000011795	204.046	32.8331	2.63567	3.40269e-05	up	K17392	IGF2BP2; insulin-like growth factor 2 mRNA-binding protein 2
ENSSSCG00000007114	63.7084	0.490382	7.02143	0.000183838	up	K08035	FOXA2, HNF3B; forkhead box protein A2, hepatocyte nuclear factor 3-beta
ENSSSCG00000029715	810.621	145.26	2.48039	3.07101e-06	up	.	.
ENSSSCG00000012686	4254.13	798.374	2.41373	8.92543e-06	up	.	.
ENSSSCG00000017542	102.971	1.31591	6.29002	2.61156e-06	up	K16582	TTLL6_13; tubulin polyglutamylase TTLL6/13 [EC:6.-.-.-]
ENSSSCG00000000672	184.192	541.034	-1.55451	0.000717686	down	.	.
ENSSSCG00000025258	4.68872	83.2412	-4.15003	3.36585e-07	down	.	.
ENSSSCG00000009709	26.0971	87.3831	-1.74347	0.0207108	down	.	.
ENSSSCG00000014725	1337.09	5257.43	-1.97526	8.76172e-06	down	K13823	HBB; hemoglobin subunit beta
ENSSSCG00000007457	325.338	761.947	-1.22775	0.0326146	down	K14607	SULF; extracellular sulfatase Sulf [EC:3.1.6.-]
ENSSSCG00000007456	833.125	2239.72	-1.42671	0.00236203	down	K14607	SULF; extracellular sulfatase Sulf [EC:3.1.6.-]
ENSSSCG00000027733	738.455	1916.88	-1.37618	0.0014959	down	K14545	RRP7; ribosomal RNA-processing protein 7
ENSSSCG00000025667	31.1642	312.048	-3.32381	0.000792752	down	K10099	FBXO2, NFB42; F-box protein 2
ENSSSCG00000005481	917.72	2695.75	-1.55456	0.000578183	down	K07524	RGS3; regulator of G-protein signalling 3
ENSSSCG00000009331	102.13	1061.47	-3.37758	1.91648e-07	down	.	.
ENSSSCG00000010772	99.7689	362.832	-1.86264	0.000188883	down	K06540	ADAM8; disintegrin and metalloproteinase domain-containing protein 8 [EC:3.4.24.-]
ENSSSCG00000009083	216.79	717.242	-1.72616	0.0147501	down	K04704	SPRY1; protein sprouty homolog 1
ENSSSCG00000007308	516.845	1173.02	-1.18243	0.0400365	down	.	.
ENSSSCG00000030033	5.75744	88.9521	-3.94953	1.59363e-07	down	K01896	ACSM; medium-chain acyl-CoA synthetase [EC:6.2.1.2]
ENSSSCG00000023338	2.42545	57.1842	-4.55929	0.00877582	down	K04808	CHRNA6; nicotinic acetylcholine receptor alpha-6
ENSSSCG00000002686	1.47416	38.7446	-4.71603	0.000204958	down	K13368	HSD17B2; 17beta-estradiol 17-dehydrogenase / 3alpha(17beta)-hydroxysteroid dehydrogenase (NAD+) [EC:1.1.1.62 1.1.1.239]
ENSSSCG00000006940	1063.97	2441.99	-1.1986	0.0134633	down	K06829	CYR61; cysteine rich protein 61
ENSSSCG00000028740	1716.13	3822.07	-1.1552	0.0398209	down	K15731	CTDSP; carboxy-terminal domain RNA polymerase II polypeptide A small phosphatase [EC:3.1.3.16]
ENSSSCG00000011610	485.891	1031.6	-1.08618	0.0309287	down	K14314	NUP210, GP210; nuclear pore complex protein Nup210
ENSSSCG00000013517	242.272	673.765	-1.47562	0.00102016	down	K10638	UHRF1, NP95; E3 ubiquitin-protein ligase UHRF1 [EC:6.3.2.19]
ENSSSCG00000013514	71.6819	221.537	-1.62787	0.0169687	down	.	.
ENSSSCG00000010477	170.819	570.687	-1.74023	0.000136008	down	K16456	CEP55; centrosomal protein CEP55
ENSSSCG00000010471	402.049	1093.69	-1.44376	0.00072823	down	K10398	KIF11, EG5; kinesin family member 11
ENSSSCG00000000193	6748.12	26117.6	-1.95246	0.00747307	down	K07374	TUBA; tubulin alpha
ENSSSCG00000030580	97.6924	296.417	-1.60131	0.00929185	down	K06637	BUB1B, BUBR1, MAD3L; mitotic checkpoint serine/threonine-protein kinase BUB1 beta [EC:2.7.11.1]
ENSSSCG00000001906	5.76552	269.577	-5.5471	5.19807e-21	down	.	.
ENSSSCG00000022430	594.853	1819.89	-1.61325	0.000730908	down	K14692	SLC30A5_7, ZNT5_7, MTP, MSC2; solute carrier family 30 (zinc transporter), member 5/7
ENSSSCG00000008645	1212.93	3498.25	-1.52813	0.000573095	down	K17693	ID2; DNA-binding protein inhibitor ID2
ENSSSCG00000010948	1175.2	8366.31	-2.83169	1.03876e-08	down	K01365	CTSL; cathepsin L [EC:3.4.22.15]
ENSSSCG00000025836	522.532	1090.1	-1.06086	0.0442322	down	K01025	E2.8.2.-
ENSSSCG00000014125	282.801	621.624	-1.13626	0.0197643	down	.	.
ENSSSCG00000027312	536.239	1270.64	-1.2446	0.0338991	down	K06225	PTCH1; patched 1
ENSSSCG00000022846	259.087	984.331	-1.92571	0.00948425	down	K13856	SLC4A3, AE3; solute carrier family 4 (anion exchanger), member 3
ENSSSCG00000009062	214.485	1862.89	-3.11859	1.22015e-07	down	.	.
ENSSSCG00000003697	111.052	370.915	-1.73986	0.000230413	down	K11547	NDC80, HEC1, TID3; kinetochore protein NDC80
ENSSSCG00000012274	952.206	3285.07	-1.78658	8.98381e-05	down	K11351	NDUFB11; NADH dehydrogenase (ubiquinone) 1 beta subcomplex subunit 11
ENSSSCG00000021739	1537.23	4186.85	-1.44553	0.00355969	down	.	.
ENSSSCG00000015311	1006.57	4790.34	-2.25068	1.76214e-07	down	K05917	CYP51; sterol 14-demethylase [EC:1.14.13.70]
ENSSSCG00000021899	63.3493	189.749	-1.58269	0.0232498	down	.	.
ENSSSCG00000010539	790.421	3817.59	-2.27197	1.15475e-07	down	K15113	SLC25A28_37, MFRN; solute carrier family 25 (mitochondrial iron transporter), member 28/37
ENSSSCG00000010537	849.954	2468.31	-1.53806	0.00170891	down	K14454	GOT1; aspartate aminotransferase, cytoplasmic [EC:2.6.1.1]
ENSSSCG00000006246	212.162	523.772	-1.30377	0.0250309	down	.	.
ENSSSCG00000003753	180.101	6988.86	-5.27818	6.30937e-06	down	.	.
ENSSSCG00000016151	303.98	866.909	-1.5119	0.0163918	down	K10430	MAP2; microtubule-associated protein 2
ENSSSCG00000022351	568.884	1276.01	-1.16543	0.0274111	down	K00799	GST, gst; glutathione S-transferase [EC:2.5.1.18]
ENSSSCG00000001943	24.2986	159.797	-2.7173	2.01029e-06	down	K09382	PAX1_9; paired box protein 1/9
ENSSSCG00000001942	22.9745	123.593	-2.4275	0.000175746	down	K15110	SLC25A21, ODC; solute carrier family 25 (mitochondrial 2-oxodicarboxylate transporter), member 21
ENSSSCG00000016634	1916.3	4028.28	-1.07184	0.0160023	down	K06278	CAV1; caveolin 1
ENSSSCG00000012649	2615.14	6235.07	-1.25352	0.0110818	down	K11654	SMARCA5, SNF2H, ISWI; SWI/SNF-related matrix-associated actin-dependent regulator of chromatin subfamily A member 5 [EC:3.6.4.-]
ENSSSCG00000000683	139.322	625.991	-2.16772	0.00187514	down	.	.
ENSSSCG00000014169	9.24074	89.0231	-3.2681	0.000142339	down	K01359	PCSK1; proprotein convertase subtilisin/kexin type 1 [EC:3.4.21.93]
ENSSSCG00000025068	25.0756	86.54	-1.78708	0.0440374	down	K04312	GPR4; G protein-coupled receptor 4
ENSSSCG00000010116	869.452	2679.97	-1.62404	0.00045961	down	.	.
ENSSSCG00000003039	363.641	826.579	-1.18464	0.0143907	down	K05205	GRIK5; glutamate receptor, ionotropic kainate 5
ENSSSCG00000003377	247.113	743.846	-1.58983	0.0145099	down	K17360	ACOT7; acyl-coenzyme A thioesterase 7 [EC:3.1.2.2]
ENSSSCG00000022742	2771.89	6499.72	-1.22951	0.0222049	down	K11188	PRDX6; peroxiredoxin 6, 1-Cys peroxiredoxin [EC:1.11.1.7 1.11.1.15 3.1.1.-]
ENSSSCG00000023044	1075.27	3680.85	-1.77533	7.82654e-05	down	K00665	FASN; fatty acid synthase, animal type [EC:2.3.1.85]
ENSSSCG00000028460	212.243	985.799	-2.21558	2.18306e-06	down	K04295	S1PR5, EDG8; sphingosine 1-phosphate receptor 5
ENSSSCG00000024089	59.6041	165.973	-1.47746	0.0293166	down	.	.
ENSSSCG00000009519	79.2183	283.44	-1.83914	0.00165366	down	K11390	CLYBL; citrate lyase subunit beta-like protein [EC:4.1.-.-]
ENSSSCG00000013068	2.69294	38.1417	-3.82411	0.00415632	down	.	.
ENSSSCG00000013066	228.745	474.004	-1.05116	0.0455513	down	K11515	INCENP; inner centromere protein
ENSSSCG00000013065	884.829	2933.49	-1.72915	1.34876e-05	down	K13051	iaaA, ASRGL1; beta-aspartyl-peptidase (threonine type) [EC:3.4.19.5]
ENSSSCG00000030303	14.2038	60.164	-2.08262	0.0400605	down	K01049	ACHE; acetylcholinesterase [EC:3.1.1.7]
ENSSSCG00000009160	200.117	426.638	-1.09217	0.0446779	down	K04224	TACR3; tachykinin receptor 3
ENSSSCG00000003616	66.2842	365.427	-2.46285	2.6049e-06	down	.	.
ENSSSCG00000017421	485.628	2333.34	-2.26447	2.26503e-07	down	K01648	ACLY; ATP citrate (pro-S)-lyase [EC:2.3.3.8]
ENSSSCG00000008488	22.0611	99.3814	-2.17147	0.00585141	down	.	.
ENSSSCG00000008487	918.326	2567.9	-1.48351	0.00331385	down	.	.
ENSSSCG00000010682	3405.9	10163.7	-1.57732	0.000624328	down	K03386	E1.11.1.15, PRDX, ahpC; peroxiredoxin (alkyl hydroperoxide reductase subunit C) [EC:1.11.1.15]
ENSSSCG00000004644	381.177	2463.13	-2.69196	3.79503e-07	down	K01590	hdc, HDC; histidine decarboxylase [EC:4.1.1.22]
ENSSSCG00000004077	105.519	260.187	-1.30204	0.019038	down	K10292	FBXO5, EMI1; F-box protein 5
ENSSSCG00000027146	646.233	1538.43	-1.25133	0.0244899	down	K01189	GLA; alpha-galactosidase [EC:3.2.1.22]
ENSSSCG00000002737	0.851251	17.6633	-4.37503	0.0412814	down	K04746	CHST4; carbohydrate 6-sulfotransferase 4 [EC:2.8.2.-]
ENSSSCG00000003861	35.6827	97.7843	-1.45438	0.0433172	down	K02603	ORC1; origin recognition complex subunit 1
ENSSSCG00000027607	219.697	658.429	-1.58351	0.00361612	down	.	.
ENSSSCG00000012377	192.455	654.243	-1.7653	4.19502e-05	down	K10395	KIF4S; kinesin family member 4/7/21/27
ENSSSCG00000028960	134.661	436.543	-1.69679	0.00170891	down	K01852	E5.4.99.7, LSS, ERG7; lanosterol synthase [EC:5.4.99.7]
ENSSSCG00000028961	77.4533	233.713	-1.59334	0.0134473	down	K03369	SIAT8E; alpha-N-acetyl-neuraminate alpha-2,8-sialyltransferase (sialyltransferase 8E) [EC:2.4.99.-]
ENSSSCG00000013335	639.312	1705.77	-1.41583	0.00312151	down	K04309	LGR4, GPR48; leucine-rich repeat-containing G protein-coupled receptor 4
ENSSSCG00000006031	193.411	424.515	-1.13414	0.0475513	down	.	.
ENSSSCG00000004679	193.27	3223.56	-4.05997	1.74212e-22	down	K00008	SORD, gutB; L-iditol 2-dehydrogenase [EC:1.1.1.14]
ENSSSCG00000016735	10.2299	60.7571	-2.57026	0.00821359	down	K02942	RP-LP1, RPLP1; large subunit ribosomal protein LP1
ENSSSCG00000011147	24.3893	659.232	-4.75647	0.00611079	down	.	.
ENSSSCG00000002263	454.442	1264.85	-1.4768	0.000977915	down	K14353	SLCO3A; solute carrier organic anion transporter family, member 3A
ENSSSCG00000002013	543.96	5167.84	-3.24799	2.44389e-15	down	K11147	DHRS4; dehydrogenase/reductase SDR family member 4 [EC:1.1.-.-]
ENSSSCG00000023435	1868.6	4382.48	-1.22979	0.0403651	down	K08762	DBI, ACBP; diazepam-binding inhibitor (GABA receptor modulator, acyl-CoA-binding protein)
ENSSSCG00000012492	73.5569	192.168	-1.38543	0.0210386	down	.	.
ENSSSCG00000026752	1258.31	2588.77	-1.04078	0.0296177	down	K10152	CCND3; cyclin D3
ENSSSCG00000009240	180.741	438.408	-1.27835	0.0306348	down	.	.
ENSSSCG00000006771	34.4909	175.148	-2.34428	1.86207e-05	down	K08179	SLC16A1; MFS transporter, MCP family, solute carrier family 16 (monocarboxylic acid transporters), member 1
ENSSSCG00000006773	10.6854	75.5265	-2.82134	0.000184013	down	.	.
ENSSSCG00000007232	55.8129	135.42	-1.27877	0.0494448	down	K14165	K14165; atypical dual specificity phosphatase [EC:3.1.3.16 3.1.3.48]
ENSSSCG00000010340	950.637	2951.52	-1.63449	0.000609419	down	.	.
ENSSSCG00000002847	393.902	1234.09	-1.64753	0.0237504	down	K00814	GPT, ALT; alanine transaminase [EC:2.6.1.2]
ENSSSCG00000002849	45.3195	136.365	-1.58927	0.00964632	down	.	.
ENSSSCG00000007493	282.976	658.892	-1.21936	0.00899213	down	.	.
ENSSSCG00000007491	10.3949	96.5471	-3.21536	3.01988e-05	down	K04201	MC3R; melanocortin 3 receptor
ENSSSCG00000015215	74.0543	208.141	-1.4909	0.0108751	down	K02216	CHK1; serine/threonine-protein kinase Chk1 [EC:2.7.11.1]
ENSSSCG00000014565	822.651	2490.02	-1.5978	0.000637287	down	K06566	IFITM; interferon induced transmembrane protein
ENSSSCG00000018078	170706	502588	-1.55787	0.000866062	down	K02261	COX2; cytochrome c oxidase subunit 2
ENSSSCG00000011186	114.581	702.462	-2.61605	0.000122793	down	K06238	COL6A; collagen, type VI, alpha
ENSSSCG00000009932	245.318	967.798	-1.98005	3.77849e-05	down	K00798	E2.5.1.17, cobO, btuR; cob(I)alamin adenosyltransferase [EC:2.5.1.17]
ENSSSCG00000009931	188.701	1553.75	-3.04158	1.20203e-12	down	K00869	E2.7.1.36, MVK, mvaK1; mevalonate kinase [EC:2.7.1.36]
ENSSSCG00000021328	362.383	951.584	-1.39282	0.0106019	down	.	.
ENSSSCG00000007064	462.318	1101.22	-1.25214	0.0278276	down	K09492	MKKS; McKusick-Kaufman syndrome protein
ENSSSCG00000018728	2.94428	68.3003	-4.53591	1.12976e-06	down	.	.
ENSSSCG00000020149	1407.47	3836.95	-1.44685	0.000591973	down	.	.
ENSSSCG00000028141	120.668	449.649	-1.89775	0.000102918	down	.	.
ENSSSCG00000005344	156.769	347.821	-1.1497	0.0298738	down	K08799	MELK; maternal embryonic leucine zipper kinase [EC:2.7.11.1]
ENSSSCG00000030767	0	14.0736	#NAME?	0.00879213	down	.	.
ENSSSCG00000026425	34.8799	131.373	-1.9132	0.0023811	down	.	.
ENSSSCG00000010965	2632.13	6297.63	-1.25858	0.0171631	down	K16062	CCL21, SLC; C-C motif chemokine 21
ENSSSCG00000011723	307.781	1223.47	-1.991	1.51661e-06	down	K01389	MME; neprilysin [EC:3.4.24.11]
ENSSSCG00000010853	615.777	2654.58	-2.108	0.0307852	down	K01253	EPHX1; microsomal epoxide hydrolase [EC:3.3.2.9]
ENSSSCG00000015390	954.384	14394.8	-3.91483	2.30407e-22	down	K05658	ABCB1; ATP-binding cassette, subfamily B (MDR/TAP), member 1 [EC:3.6.3.44]
ENSSSCG00000004774	1401.26	4344.61	-1.6325	0.000519901	down	K00253	IVD, ivd; isovaleryl-CoA dehydrogenase [EC:1.3.8.4]
ENSSSCG00000016848	388.677	867.55	-1.15838	0.0223717	down	.	.
ENSSSCG00000022937	116.293	342.566	-1.55861	0.0198842	down	.	.
ENSSSCG00000015600	107.884	300.12	-1.47605	0.00358349	down	K11790	DTL, CDT2, DCAF2; denticleless
ENSSSCG00000027928	479.826	964.715	-1.00759	0.0472853	down	.	.
ENSSSCG00000005071	364.617	1000.49	-1.45625	0.00293083	down	.	.
ENSSSCG00000014833	756.212	1714.44	-1.18088	0.0348135	down	K15103	UCP2_3, SLC25A8_9; solute carrier family 25 (mitochondrial uncoupling protein), member 8/9
ENSSSCG00000011065	47.6353	151.065	-1.66507	0.00563374	down	.	.
ENSSSCG00000014012	299.032	1452.32	-2.27999	4.56122e-06	down	K00820	glmS, GFPT; glucosamine--fructose-6-phosphate aminotransferase (isomerizing) [EC:2.6.1.16]
ENSSSCG00000028794	80.4806	280.413	-1.80084	0.00261045	down	K00166	BCKDHA, bkdA1; 2-oxoisovalerate dehydrogenase E1 component alpha subunit [EC:1.2.4.4]
ENSSSCG00000029460	143.592	376.776	-1.39174	0.0255328	down	K07858	RND2; Rho family GTPase 2
ENSSSCG00000022199	348.202	1108.07	-1.67005	0.000693075	down	K10389	TUBG; tubulin gamma
ENSSSCG00000005657	144.622	372.934	-1.36663	0.00969181	down	K06071	PKN; protein kinase N [EC:2.7.11.13]
ENSSSCG00000005381	1314.56	3878.23	-1.56082	0.00938098	down	K08135	COL15A; collagen, type XV, alpha
ENSSSCG00000026612	629.477	1459.7	-1.21344	0.0199885	down	K17496	TIM50; mitochondrial import inner membrane translocase subunit TIM50
ENSSSCG00000008942	197.915	462.672	-1.22511	0.0235664	down	K00893	DCK; deoxycitidine kinase [EC:2.7.1.74]
ENSSSCG00000016313	44.8737	197.357	-2.13686	7.18543e-05	down	.	.
ENSSSCG00000013351	1782.73	4466.82	-1.32516	0.0289069	down	.	.
ENSSSCG00000013352	75.7313	274.301	-1.8568	0.000279511	down	K09391	E2F7_8; transcription factor E2F7/8
ENSSSCG00000015688	737.706	2863.27	-1.95655	0.00113904	down	K04189	CXCR4; C-X-C chemokine receptor type 4
ENSSSCG00000010067	2975.28	6417.05	-1.10888	0.0341979	down	K07253	MIF; phenylpyruvate tautomerase [EC:5.3.2.1]
ENSSSCG00000006288	301.029	709.723	-1.23735	0.0127372	down	K06496	SELP; selectin, platele
ENSSSCG00000028924	157.636	591.365	-1.90745	0.000845369	down	K11479	AURKB; aurora kinase B [EC:2.7.11.1]
ENSSSCG00000015924	232.985	497.553	-1.09461	0.0460344	down	K11550	SPBC25, SPC25; kinetochore protein Spc25, animal type
ENSSSCG00000010400	8131.93	286236	-5.13747	6.81786e-10	down	.	.
ENSSSCG00000023708	59.1011	282.193	-2.25543	1.00001e-05	down	K10976	ERO1LB; ERO1-like protein beta [EC:1.8.4.-]
ENSSSCG00000006370	114.303	302.152	-1.40241	0.045823	down	.	.
ENSSSCG00000014871	768.112	1896.02	-1.30359	0.0159929	down	K08130	TSK, LRRC54; tsukushi (leucine-rich repeat-containing protein 54)
ENSSSCG00000017951	74.2851	199.692	-1.42663	0.0380912	down	K01540	ATP1B; sodium/potassium-transporting ATPase subunit beta
ENSSSCG00000029802	51.3041	162.805	-1.666	0.019038	down	K02893	RP-L23Ae, RPL23A; large subunit ribosomal protein L23Ae
ENSSSCG00000030900	111.327	696.98	-2.64631	0.0362231	down	K12473	LDLR; low-density lipoprotein receptor
ENSSSCG00000007962	182.887	466.123	-1.34975	0.00705528	down	K13153	SNRNP25; U11/U12 small nuclear ribonucleoprotein 25 kDa protein
ENSSSCG00000015144	398.855	2979.87	-2.90132	0.00240135	down	.	.
ENSSSCG00000012594	23.296	197.979	-3.08719	1.88193e-08	down	K05077	IL13RA2; interleukin 13 receptor alpha-2
ENSSSCG00000030278	239.5	753.731	-1.65402	0.00146467	down	.	.
ENSSSCG00000029005	697.223	1499.55	-1.10483	0.0136168	down	K15043	KPNA2; importin subunit alpha-2
ENSSSCG00000025631	222.461	865.062	-1.95925	9.43835e-05	down	.	.
ENSSSCG00000016686	751.13	2899.32	-1.94858	0.00744782	down	.	.
ENSSSCG00000016689	108.452	281.785	-1.37754	0.0221034	down	.	.
ENSSSCG00000005106	88.8595	444.146	-2.32144	0.00166908	down	K05101	NTRK3, TRKC; neurotrophic tyrosine kinase, receptor type 3 [EC:2.7.10.1]
ENSSSCG00000008012	197.544	532.804	-1.43143	0.0111588	down	K01069	E3.1.2.6, gloB; hydroxyacylglutathione hydrolase [EC:3.1.2.6]
ENSSSCG00000008010	131.13	329.894	-1.331	0.00897764	down	K11269	CTF18, CHL12; chromosome transmission fidelity protein 18
ENSSSCG00000003139	1780.32	5970.74	-1.74577	8.68845e-05	down	K00826	E2.6.1.42, ilvE; branched-chain amino acid aminotransferase [EC:2.6.1.42]
ENSSSCG00000011642	3274.57	6914.97	-1.07842	0.0135219	down	K05128	RYK; RYK receptor-like tyrosine kinase [EC:2.7.10.1]
ENSSSCG00000013933	28.8686	148.288	-2.36083	0.00531939	down	K15611	PBX4; pre-B-cell leukemia transcription factor 4
ENSSSCG00000004101	705.598	1865.49	-1.40264	0.00166908	down	.	.
ENSSSCG00000010233	37.146	135.194	-1.86375	0.00419232	down	K09532	DNAJC12; DnaJ homolog subfamily C member 12
ENSSSCG00000004806	170.646	390.136	-1.19297	0.0216824	down	.	.
ENSSSCG00000005828	1034.38	2461.1	-1.25054	0.00605216	down	.	.
ENSSSCG00000005829	172.701	973.902	-2.4955	6.36622e-09	down	K13509	LPAAT, AGPAT1, AGPAT2; lysophosphatidate acyltransferase [EC:2.3.1.51]
ENSSSCG00000006337	275.363	1273.16	-2.20901	1.19936e-06	down	K13373	HSD17B7; 17beta-estradiol 17-dehydrogenase / 3beta-hydroxysteroid 3-dehydrogenase [EC:1.1.1.62 1.1.1.270]
ENSSSCG00000006333	225.287	495.253	-1.1364	0.0288577	down	K11548	NUF2, CDCA1; kinetochore protein Nuf2
ENSSSCG00000016420	785.084	3398.99	-2.11419	2.01029e-06	down	.	.
ENSSSCG00000028512	379.582	2794.51	-2.88011	0.00471679	down	K12473	LDLR; low-density lipoprotein receptor
ENSSSCG00000015879	371.305	2352.66	-2.66361	1.88957e-11	down	.	.
ENSSSCG00000004554	304.559	1308.64	-2.10327	8.49592e-05	down	.	.
ENSSSCG00000016396	29.0982	229.805	-2.9814	1.82436e-07	down	.	.
ENSSSCG00000020756	182.693	4457.55	-4.60876	0.00394311	down	.	.
ENSSSCG00000027525	1481.39	12135.8	-3.03424	3.71791e-09	down	K09828	DHCR24; delta24-sterol reductase [EC:1.3.1.72]
ENSSSCG00000030005	367.517	879.532	-1.25893	0.0293166	down	.	.
ENSSSCG00000030001	188.997	488.582	-1.37023	0.0202216	down	K02890	RP-L22, MRPL22, rplV; large subunit ribosomal protein L22
ENSSSCG00000023325	144.428	335.048	-1.21402	0.0442322	down	K14677	ACY1; aminoacylase [EC:3.5.1.14]
ENSSSCG00000001780	411.263	1228.08	-1.57828	0.0448931	down	K01555	FAH, fahA; fumarylacetoacetase [EC:3.7.1.2]
ENSSSCG00000010063	434.469	2280.16	-2.39181	5.44079e-05	down	K10028	DDT; D-dopachrome decarboxylase [EC:4.1.1.84]
ENSSSCG00000016872	1658.42	22728.5	-3.77662	1.41317e-08	down	K01641	E2.3.3.10; hydroxymethylglutaryl-CoA synthase [EC:2.3.3.10]
ENSSSCG00000014213	165.965	780.449	-2.23343	6.31482e-08	down	K04943	KCNN2; potassium intermediate/small conductance calcium-activated channel subfamily N member 2
ENSSSCG00000021576	457.816	1603.9	-1.80875	7.33996e-05	down	K06510	CD83; CD83 antigen
ENSSSCG00000025268	9.00711	49.8833	-2.46942	0.0188164	down	K00933	E2.7.3.2; creatine kinase [EC:2.7.3.2]
ENSSSCG00000003491	680.688	1800.63	-1.40344	0.00615099	down	K15303	AKR7; aflatoxin B1 aldehyde reductase
ENSSSCG00000021865	2507.48	22611.7	-3.17276	9.8047e-18	down	K04667	INHB; inhibin, beta
ENSSSCG00000002354	439.767	1043.32	-1.24637	0.025878	down	K06126	COQ6; ubiquinone biosynthesis monooxygenase Coq6 [EC:1.14.13.-]
ENSSSCG00000006273	436.048	1010.7	-1.2128	0.00770249	down	K02212	MCM4, CDC54; DNA replication licensing factor MCM4 [EC:3.6.4.12]
ENSSSCG00000008054	16.1564	61.7687	-1.93477	0.0226526	down	K06844	NTN3; netrin 3
ENSSSCG00000008677	331.736	969.953	-1.54788	0.0129087	down	K14283	TACC3, maskin; transforming acidic coiled-coil-containing protein 3
ENSSSCG00000002297	83.1287	7910.46	-6.57227	1.82436e-07	down	K11153	RDH12; retinol dehydrogenase 12 [EC:1.1.1.300]
ENSSSCG00000024862	68.4018	195.367	-1.51408	0.0320054	down	K04358	FGF; fibroblast growth factor
ENSSSCG00000026302	601.015	1307.14	-1.12095	0.0217254	down	K17582	MKI67; antigen KI-67
ENSSSCG00000010912	39.3959	118.003	-1.58271	0.0191644	down	K17915	KIF14; kinesin family member 14
ENSSSCG00000010148	202.079	1296.93	-2.6821	1.25545e-09	down	K10976	ERO1LB; ERO1-like protein beta [EC:1.8.4.-]
ENSSSCG00000013772	142.074	584.343	-2.04017	8.76172e-06	down	K10753	ASF1; histone chaperone ASF1
ENSSSCG00000030544	112.144	364.456	-1.70039	0.00316852	down	.	.
ENSSSCG00000017498	53.8696	623.714	-3.53334	4.14997e-14	down	K15494	PPP1R1B, DARPP32; protein phosphatase 1 regulatory subunit 1B
ENSSSCG00000004969	341.631	803.446	-1.23376	0.00908089	down	.	.
ENSSSCG00000009434	207.93	1364.68	-2.71439	8.97517e-10	down	.	.
ENSSSCG00000017892	107.312	324.355	-1.59577	0.00899213	down	.	.
ENSSSCG00000017893	123.545	510.189	-2.04599	0.000659761	down	.	.
ENSSSCG00000016140	113.81	817.572	-2.84472	4.53582e-12	down	K02375	FZD5_8, fz2; frizzled 5/8
ENSSSCG00000025783	68.1178	300.503	-2.14127	0.000165302	down	K01510	ENTPD1_3_8; apyrase [EC:3.6.1.5]
ENSSSCG00000029501	21.7259	138.152	-2.66877	1.92045e-05	down	K01047	PLA2G, SPLA2; secretory phospholipase A2 [EC:3.1.1.4]
ENSSSCG00000029509	263.789	727.565	-1.46369	0.0148054	down	K10403	KIF22; kinesin family member 22
ENSSSCG00000024566	63.8187	169.942	-1.41299	0.0201134	down	K16342	PLA2G4, CPLA2; cytosolic phospholipase A2 [EC:3.1.1.4]
ENSSSCG00000012650	870.847	1806.93	-1.05305	0.0433835	down	K01099	E3.1.3.36; phosphatidylinositol-bisphosphatase [EC:3.1.3.36]
ENSSSCG00000012658	4.68468	38.8632	-3.05238	0.0220617	down	K07919	RAB33A; Ras-related protein Rab-33A
ENSSSCG00000011685	8.81387	97.1165	-3.46187	4.4143e-06	down	.	.
ENSSSCG00000011683	730.277	4191.92	-2.52109	0.00377237	down	.	.
ENSSSCG00000011470	330.81	783.241	-1.24345	0.0362231	down	K13700	ABHD6; abhydrolase domain-containing protein 6 [EC:3.1.1.23]
ENSSSCG00000004632	174.677	2417.37	-3.79068	7.67988e-11	down	K16364	GLDN; GLDN; gliomedin
ENSSSCG00000014326	336.325	945.785	-1.49166	0.000856226	down	K10402	KIF20; kinesin family member 20
ENSSSCG00000025965	27.4768	83.2516	-1.59926	0.0412852	down	.	.
ENSSSCG00000009839	185.551	423.388	-1.19016	0.0217254	down	.	.
ENSSSCG00000009704	38	129.739	-1.77154	0.019307	down	K11295	HMGB2; high mobility group protein B2
ENSSSCG00000028730	1.41606	48.0373	-5.0842	0.0114797	down	.	.
ENSSSCG00000029988	1313.63	2641.93	-1.00803	0.0434576	down	K00327	E1.6.2.4; NADPH-ferrihemoprotein reductase [EC:1.6.2.4]
ENSSSCG00000004465	262.032	946.574	-1.85297	0.000307737	down	K00167	BCKDHB, bkdA2; 2-oxoisovalerate dehydrogenase E1 component beta subunit [EC:1.2.4.4]
ENSSSCG00000007423	435.997	1978.44	-2.18197	0.000681323	down	K06688	UBE2C, UBC11; ubiquitin-conjugating enzyme E2 C [EC:6.3.2.19]
ENSSSCG00000021906	104.37	372.627	-1.83603	0.000206733	down	.	.
ENSSSCG00000030597	102.185	273.869	-1.4223	0.00754532	down	K06852	HAPLN3; hyaluronan and proteoglycan link protein 3
ENSSSCG00000015903	42.913	737.919	-4.10397	6.10099e-19	down	K14997	SLC38A11; solute carrier family 38 (sodium-coupled neutral amino acid transporter), member 11
ENSSSCG00000025736	52.3256	140.836	-1.42843	0.022516	down	K10730	RECQL4; ATP-dependent DNA helicase Q4 [EC:3.6.4.12]
ENSSSCG00000004676	12.8039	351.581	-4.7792	6.1238e-19	down	K17232	DUOXA2; dual oxidase maturation factor 2
ENSSSCG00000004677	16.7305	597.407	-5.15816	1.6324e-25	down	K17233	DUOXA1; dual oxidase maturation factor 1
ENSSSCG00000004674	121.641	285.795	-1.23235	0.0405367	down	.	.
ENSSSCG00000004675	41.2546	249.568	-2.59681	4.37482e-06	down	K13411	DUOX, THOX; dual oxidase [EC:1.6.3.1 1.11.1.-]
ENSSSCG00000003669	29.6671	95.5997	-1.68814	0.0179031	down	.	.
ENSSSCG00000000373	179.896	380.827	-1.08197	0.0477525	down	.	.
ENSSSCG00000010330	95.114	340.918	-1.8417	0.00060691	down	K09565	PPIF; peptidyl-prolyl isomerase F (cyclophilin D) [EC:5.2.1.8]
ENSSSCG00000003044	15.7711	89.7299	-2.5083	0.00201608	down	.	.
ENSSSCG00000003594	95.6288	5228.81	-5.77289	5.26292e-42	down	K08752	FABP3; fatty acid-binding protein 3, muscle and heart
ENSSSCG00000003595	148.691	502.975	-1.75817	0.000624328	down	.	.
ENSSSCG00000000002	66.6229	253.722	-1.92916	0.00297473	down	K10129	GTSE1, B99; G-2 and S-phase expressed protein 1
ENSSSCG00000023014	40.2254	184.891	-2.20049	0.000415173	down	.	.
ENSSSCG00000002251	11.6758	115.469	-3.30591	4.78171e-07	down	.	.
ENSSSCG00000021161	585.651	1388.15	-1.24504	0.00713097	down	K02219	CKS1; cyclin-dependent kinase regulatory subunit CKS1
ENSSSCG00000023639	132.425	312.389	-1.23817	0.0248592	down	.	.
ENSSSCG00000016729	61.7219	349.163	-2.50004	0.00957529	down	K10138	IGFBP3; insulin-like growth factor-binding protein 3
ENSSSCG00000002788	71.9693	190.424	-1.40376	0.0240464	down	.	.
ENSSSCG00000008125	175.48	417.704	-1.25117	0.0131849	down	K06676	BRRN1, BRN1, CAPH; condensin complex subunit 2
ENSSSCG00000003833	702.967	1469.79	-1.06408	0.0218032	down	.	.
ENSSSCG00000025116	203.294	437.51	-1.10575	0.0383805	down	K09257	NFKBIL2; NF-kappa-B inhibitor-like protein 2
ENSSSCG00000028691	405.196	12274.2	-4.92086	2.92412e-33	down	K01025	E2.8.2.-
ENSSSCG00000028696	160.411	335.664	-1.06524	0.0485953	down	K04799	FEN1, RAD2; flap endonuclease-1 [EC:3.-.-.-]
ENSSSCG00000006558	19751.8	45893	-1.21629	0.0210221	down	K02978	RP-S27e, RPS27; small subunit ribosomal protein S27e
ENSSSCG00000017032	199.26	673.938	-1.75796	0.0127372	down	K06635	PTTG; securin
ENSSSCG00000025475	98.4553	836.298	-3.08648	8.91049e-13	down	.	.
ENSSSCG00000010568	147.63	462.115	-1.64627	0.00048395	down	K11278	NPM3; nucleophosmin 3
ENSSSCG00000005008	69.5846	207.182	-1.57406	0.00563898	down	K02325	POLE2; DNA polymerase epsilon subunit 2 [EC:2.7.7.7]
ENSSSCG00000030167	1604.58	6519.5	-2.02257	3.61085e-06	down	K15119	SLC25A39_40; solute carrier family 25, member 39/40
ENSSSCG00000030168	81.7562	2761.74	-5.0781	2.4625e-25	down	K07434	CYP19A; aromatase [EC:1.14.14.14]
ENSSSCG00000017643	190.468	453.671	-1.2521	0.0463954	down	K16943	SEPT4; septin 4
ENSSSCG00000028301	85.9777	276.296	-1.68418	0.0101198	down	K10405	KIFC1; kinesin family member C1
ENSSSCG00000009219	149.395	861.335	-2.52744	0.00143485	down	.	.
ENSSSCG00000011731	1852.47	3916.09	-1.07996	0.021379	down	K06675	SMC4; structural maintenance of chromosome 4
ENSSSCG00000010865	40.5618	262.045	-2.69162	1.162e-06	down	K10746	EXO1; exonuclease 1 [EC:3.1.-.-]
ENSSSCG00000029949	475.695	1141.22	-1.26247	0.00633071	down	K06706	CD248, CD164L1; CD248 antigen, endosialin
ENSSSCG00000023211	4.30224	41.3513	-3.26477	0.0163918	down	.	.
ENSSSCG00000002626	1681.72	20177	-3.58471	0.0340648	down	K00799	GST, gst; glutathione S-transferase [EC:2.5.1.18]
ENSSSCG00000026647	3631.2	11532.4	-1.66717	0.00190791	down	.	.
ENSSSCG00000006624	4399.77	14536.8	-1.72421	0.000142782	down	K17285	SELENBP1; selenium-binding protein 1
ENSSSCG00000003216	270.529	725.29	-1.42277	0.00177151	down	K02327	POLD1; DNA polymerase delta subunit 1 [EC:2.7.7.7]
ENSSSCG00000016159	1.71866	411.956	-7.90507	0.00105988	down	K01948	CPS1; carbamoyl-phosphate synthase (ammonia) [EC:6.3.4.16]
ENSSSCG00000000273	2812.04	7289.22	-1.37415	0.00628863	down	.	.
ENSSSCG00000023157	265.605	756.743	-1.51052	0.00556102	down	K01069	E3.1.2.6, gloB; hydroxyacylglutathione hydrolase [EC:3.1.2.6]
ENSSSCG00000024145	63.4214	188.7	-1.57305	0.00896591	down	.	.
ENSSSCG00000006852	35.9567	117.313	-1.70603	0.0106019	down	K07522	NTNG1; netrin-G1
ENSSSCG00000010650	361.173	933.87	-1.37053	0.00234123	down	.	.
ENSSSCG00000004530	6.13305	99.2028	-4.0157	1.9808e-07	down	.	.
ENSSSCG00000007136	31.4736	92.6329	-1.55738	0.0296177	down	K10732	GINS1, PSF1; GINS complex subunit 1
ENSSSCG00000030240	72.2212	323.112	-2.16154	4.23547e-05	down	K06824	NPNT; nephronectin
ENSSSCG00000007286	269.25	1098.18	-2.0281	1.85926e-05	down	K01895	ACSS, acs; acetyl-CoA synthetase [EC:6.2.1.1]
ENSSSCG00000003707	723.507	1933.14	-1.41787	0.00627671	down	K12385	NPC1; Niemann-Pick C1 protein
ENSSSCG00000015770	428.638	981.623	-1.19541	0.0421872	down	K05449	VEGFC_D; vascular endothelial growth factor C/D
ENSSSCG00000003931	132.196	371.872	-1.49213	0.00423854	down	K10393	KIF2_24, MCAK; kinesin family member 2/24
ENSSSCG00000029326	372.995	1255.47	-1.751	0.000519825	down	K05868	CCNB; cyclin B
ENSSSCG00000009393	59.9704	158.5	-1.40216	0.0488345	down	.	.
ENSSSCG00000026387	86.9541	207.23	-1.25291	0.0319393	down	K17279	REEP5_6; receptor expression-enhancing protein 5/6
ENSSSCG00000001394	111.968	306.843	-1.45442	0.00433141	down	K07985	MIC; MHC class I-related protein
ENSSSCG00000001392	87.7243	271.216	-1.6284	0.00125593	down	.	.
ENSSSCG00000010073	351.583	1010.06	-1.52251	0.00307217	down	.	.
ENSSSCG00000016892	1602.67	4745.2	-1.566	0.0286485	down	.	.
ENSSSCG00000005199	10.5043	80.595	-2.93972	0.000429014	down	K00281	GLDC, gcvP; glycine dehydrogenase [EC:1.4.4.2]
ENSSSCG00000000716	2.9713	56.6708	-4.25344	1.27814e-05	down	K04874	KCNA1; potassium voltage-gated channel Shaker-related subfamily A member 1
ENSSSCG00000021406	931.322	10556.4	-3.50269	5.76556e-18	down	K00498	CYP11A; cholesterol monooxygenase (side-chain-cleaving) [EC:1.14.15.6]
ENSSSCG00000010055	186.899	555.82	-1.57236	0.00432336	down	.	.
ENSSSCG00000006064	135.948	609.712	-2.16507	0.00893511	down	K17937	SNX31; sorting nexin-31
ENSSSCG00000016427	21.1328	73.6313	-1.80084	0.0208015	down	K10879	XRCC2; DNA-repair protein XRCC2
ENSSSCG00000028833	184.541	1698.22	-3.20201	0.00144976	down	.	.
ENSSSCG00000007170	737.241	1815.04	-1.29979	0.00345085	down	K08638	CPXM1; carboxypeptidase X1 [EC:3.4.17.-]
ENSSSCG00000012056	111.475	276.564	-1.3109	0.0171081	down	K10751	CHAF1B; chromatin assembly factor 1 subunit B
ENSSSCG00000024726	280.292	735.029	-1.39087	0.00218746	down	.	.
ENSSSCG00000017562	122.061	512.403	-2.06968	8.78425e-05	down	K04854	CACNA1G; voltage-dependent calcium channel T type alpha-1G
ENSSSCG00000004678	29.041	1258.99	-5.43803	2.10273e-15	down	K13411	DUOX, THOX; dual oxidase [EC:1.6.3.1 1.11.1.-]
ENSSSCG00000023261	5.17368	31.8174	-2.62055	0.0269596	down	K04664	GDF5_6_7; growth differentiation factor 5/6/7
ENSSSCG00000014274	559.067	1875.99	-1.74656	0.000217975	down	.	.
ENSSSCG00000007366	364.213	1375.14	-1.91672	6.91317e-05	down	K09421	MYBL; myb-related protein
ENSSSCG00000010039	74.25	206.638	-1.47665	0.00964632	down	K14384	SLC5A4, SGLT3; solute carrier family 5 (low affinity sodium-glucose cotransporter), member 4
ENSSSCG00000002986	0	13.0553	#NAME?	0.0204395	down	.	.
ENSSSCG00000002456	1110.19	3354.29	-1.5952	0.000399137	down	.	.
ENSSSCG00000028092	979.824	2843.01	-1.53682	0.0450252	down	K07826	GNG2; guanine nucleotide-binding protein G(I)/G(S)/G(O) subunit gamma-2
ENSSSCG00000005983	354.147	874.776	-1.30457	0.00641039	down	.	.
ENSSSCG00000007586	2603.52	6654.83	-1.35394	0.00153664	down	K17455	FSCN1_2; fascin 1/2
ENSSSCG00000028728	2471.41	5369.19	-1.11937	0.0358891	down	K12667	SWP1, RPN2; oligosaccharyltransferase complex subunit delta (ribophorin II)
ENSSSCG00000010232	0.595876	16.8171	-4.81877	0.0171081	down	.	.
ENSSSCG00000002529	674.075	3924.75	-2.54162	2.22494e-09	down	K02971	RP-S21e, RPS21; small subunit ribosomal protein S21e
ENSSSCG00000022823	101.873	266.94	-1.38974	0.00837761	down	K02209	MCM5, CDC46; DNA replication licensing factor MCM5 [EC:3.6.4.12]
ENSSSCG00000010947	2.06599	24.6612	-3.57733	0.0137402	down	K03841	FBP, fbp; fructose-1,6-bisphosphatase I [EC:3.1.3.11]
ENSSSCG00000009671	184.842	596.852	-1.69108	0.000122793	down	K08865	PBK; PDZ-binding kinase [EC:2.7.12.2]
ENSSSCG00000009670	132.444	320.585	-1.27533	0.0132164	down	K11268	ESCO, ECO1; N-acetyltransferase [EC:2.3.1.-]
ENSSSCG00000009673	2.8753	194.088	-6.07685	8.63263e-11	down	.	.
ENSSSCG00000030012	120.894	318.254	-1.39644	0.0110818	down	.	.
ENSSSCG00000005203	499.454	1073.93	-1.10448	0.0402547	down	K12967	IL33; interleukin 33
ENSSSCG00000018084	18066.7	85988.5	-2.25081	1.12956e-07	down	K03880	ND3; NADH-ubiquinone oxidoreductase chain 3 [EC:1.6.5.3]
ENSSSCG00000018087	103698	314519	-1.60076	0.00105473	down	K03881	ND4; NADH-ubiquinone oxidoreductase chain 4 [EC:1.6.5.3]
ENSSSCG00000018081	172044	414715	-1.26934	0.0126682	down	K02126	ATPeF0A, MTATP6, ATP6; F-type H+-transporting ATPase subunit a
ENSSSCG00000018082	221470	560508	-1.33962	0.00664715	down	K02262	COX3; cytochrome c oxidase subunit 3
ENSSSCG00000020682	379.256	882.665	-1.21869	0.036895	down	K00413	CYC1, CYT1, petC; ubiquinol-cytochrome c reductase cytochrome c1 subunit
ENSSSCG00000023888	215.126	575.361	-1.41928	0.0028718	down	K00432	E1.11.1.9; glutathione peroxidase [EC:1.11.1.9]
ENSSSCG00000021487	224.505	751.661	-1.74334	8.44028e-05	down	.	.
ENSSSCG00000027820	211.032	449.023	-1.08933	0.0475337	down	K06556	CD200; CD200 antigen
ENSSSCG00000004931	902.959	1896.86	-1.07088	0.0214317	down	.	.
ENSSSCG00000013286	196.332	515.127	-1.39163	0.011002	down	K07523	LRRC4C, NGL1; netrin-G1 ligand
ENSSSCG00000008421	302.191	1138.14	-1.91314	0.00795414	down	K04248	LHCGR; luteinizing hormone/choriogonadotropin receptor
ENSSSCG00000025273	3099.68	47704.1	-3.94392	1.05531e-22	down	K00498	CYP11A; cholesterol monooxygenase (side-chain-cleaving) [EC:1.14.15.6]
ENSSSCG00000000138	2.27135	20.6343	-3.18342	0.0485339	down	.	.
ENSSSCG00000012833	138.28	417.484	-1.59413	0.00566453	down	K04345	PKA; protein kinase A [EC:2.7.11.11]
ENSSSCG00000021606	622.737	1472.96	-1.24203	0.00548761	down	K08220	FLVCR, SLC49A1_2; MFS transporter, FLVCR family, feline leukemia virus subgroup C receptor-related protein
ENSSSCG00000017342	56.7888	216.54	-1.93096	0.00274417	down	.	.
ENSSSCG00000030498	5.85344	36.4484	-2.6385	0.0232498	down	.	.
ENSSSCG00000005216	60.3174	15255.3	-7.98252	6.84471e-46	down	K05255	RLN; relaxin
ENSSSCG00000001488	2025.01	7919.21	-1.96742	8.31646e-06	down	K11204	GCLC; glutamate--cysteine ligase catalytic subunit [EC:6.3.2.2]
ENSSSCG00000030369	813.54	1681.97	-1.04787	0.0469672	down	.	.
ENSSSCG00000012627	40.3646	195.818	-2.27835	0.000212785	down	K13169	SFRS17; splicing factor, arginine/serine-rich 17
ENSSSCG00000008857	1301.55	18497.6	-3.82903	3.94394e-21	down	K07750	E1.14.13.72, SC4MOL, ERG25; methylsterol monooxygenase [EC:1.14.13.72]
ENSSSCG00000009104	365.493	785.564	-1.10388	0.0223513	down	K02537	MAD2; mitotic spindle assembly checkpoint protein MAD2
ENSSSCG00000006101	46.3205	133.232	-1.52422	0.0235883	down	.	.
ENSSSCG00000028517	590.698	3413.68	-2.53083	3.48805e-09	down	K00227	SC5DL, ERG3; lathosterol oxidase [EC:1.14.21.6]
ENSSSCG00000010456	73.8066	305.468	-2.0492	0.00092835	down	K09680	coaW; type II pantothenate kinase [EC:2.7.1.33]
ENSSSCG00000010455	47.7689	125.265	-1.39084	0.0475513	down	K11810	SLC16A12; MFS transporter, MCP family, solute carrier family 16 (monocarboxylic acid transporters), member 12
ENSSSCG00000002754	379.477	1239.04	-1.70714	4.85775e-05	down	K00355	NQO1; NAD(P)H dehydrogenase (quinone) [EC:1.6.5.2]
ENSSSCG00000028562	259.632	660.317	-1.34669	0.0106698	down	K09405	FOXL; forkhead box protein L
ENSSSCG00000016077	4132.84	9371.02	-1.18107	0.0284095	down	K04077	groEL, HSPD1; chaperonin GroEL
ENSSSCG00000016078	2602.88	7098.11	-1.44733	0.00257764	down	.	.
ENSSSCG00000011090	139.251	654.553	-2.23282	3.82723e-06	down	.	.
ENSSSCG00000007995	247.025	7193.86	-4.86404	1.31902e-13	down	.	.
ENSSSCG00000021837	246.365	713.771	-1.53466	0.00238547	down	.	.
ENSSSCG00000022518	631.081	1536.7	-1.28394	0.0183869	down	K11792	DDA1; DET1- and DDB1-associated protein 1
ENSSSCG00000029097	334.385	714.135	-1.09469	0.0347519	down	K11493	RCC1; regulator of chromosome condensation
ENSSSCG00000000950	79.3994	276.258	-1.79881	0.000310093	down	K09391	E2F7_8; transcription factor E2F7/8
ENSSSCG00000004164	29.8942	85.4369	-1.515	0.0446213	down	.	.
ENSSSCG00000001774	179.774	500.321	-1.47667	0.00442248	down	.	.
ENSSSCG00000001773	294.468	951.566	-1.69219	0.000544612	down	.	.
ENSSSCG00000028052	1667.17	9329.86	-2.48445	1.88186e-09	down	.	.
ENSSSCG00000006719	11467.1	74266.7	-2.69522	5.31402e-11	down	K00070	HSD3B; 3beta-hydroxy-delta5-steroid dehydrogenase / steroid delta-isomerase [EC:1.1.1.145 5.3.3.1]
ENSSSCG00000013780	1706.23	3870.49	-1.1817	0.0280623	down	K10258	TER, TSC13, CER10; very-long-chain enoyl-CoA reductase [EC:1.3.1.93]
ENSSSCG00000002712	30.4037	135.084	-2.15154	0.023866	down	K00102	E1.1.2.4, dld; D-lactate dehydrogenase (cytochrome) [EC:1.1.2.4]
ENSSSCG00000003848	752.708	9969.23	-3.72732	4.10056e-21	down	.	.
ENSSSCG00000000388	2.65379	43.4888	-4.03451	0.000429014	down	K01647	CS, gltA; citrate synthase [EC:2.3.3.1]
ENSSSCG00000025188	38.4228	135.337	-1.81652	0.0131792	down	K05062	LEPR; leptin receptor
ENSSSCG00000018513	2.01597	30.6623	-3.92692	0.00599335	down	.	.
ENSSSCG00000011579	693.603	1570.97	-1.17947	0.00843421	down	K08530	NR1C3, PPARG; peroxisome proliferator-activated receptor gamma
ENSSSCG00000003549	479.7	1331.79	-1.47316	0.00120986	down	K12474	LDLRAP1, ARH; low density lipoprotein receptor adapter protein 1
ENSSSCG00000006528	315.917	865.633	-1.45421	0.00724521	down	K09659	DPM3; dolichyl-phosphate mannosyltransferase polypeptide 3
ENSSSCG00000006523	558.792	1177.79	-1.0757	0.0214936	down	K17776	MTX; metaxin
ENSSSCG00000006527	1767.93	4098.7	-1.2131	0.0192046	down	.	.
ENSSSCG00000017929	1801.87	4728.47	-1.39187	0.00542119	down	.	.
ENSSSCG00000004017	22.9301	177.657	-2.95379	6.2055e-07	down	K16821	FRMD1; FERM domain-containing protein 1
ENSSSCG00000010426	169.532	417.015	-1.29854	0.0124988	down	.	.
ENSSSCG00000015781	51.2404	189.141	-1.88411	0.00103444	down	.	.
ENSSSCG00000027121	2003.5	4064.58	-1.02058	0.0482553	down	K01581	E4.1.1.17, ODC1, speC, speF; ornithine decarboxylase [EC:4.1.1.17]
ENSSSCG00000027124	538.799	1217.83	-1.17649	0.0102013	down	.	.
ENSSSCG00000009094	252.307	795.089	-1.65594	0.000122514	down	K06627	CCNA; cyclin A
ENSSSCG00000029365	91.8482	297.192	-1.69407	0.000594893	down	K14411	MSI; RNA-binding protein Musashi
ENSSSCG00000022379	102.436	402.711	-1.97502	0.000224691	down	K00167	BCKDHB, bkdA2; 2-oxoisovalerate dehydrogenase E1 component beta subunit [EC:1.2.4.4]
ENSSSCG00000027427	19.7478	99.7087	-2.33603	0.000363301	down	.	.
ENSSSCG00000016233	13662.5	62884.1	-2.20248	6.69949e-06	down	K16643	SERPINE2; glia-derived nexin
ENSSSCG00000017262	27.5768	92.0401	-1.7388	0.0297238	down	K08183	SLC16A6; MFS transporter, MCP family, solute carrier family 16 (monocarboxylic acid transporters), member 6
ENSSSCG00000029683	314.555	697.327	-1.14852	0.0194902	down	.	.
ENSSSCG00000017400	534.368	1078.4	-1.01298	0.0367826	down	K01205	NAGLU; alpha-N-acetylglucosaminidase [EC:3.2.1.50]
ENSSSCG00000026563	52.1848	194.577	-1.89864	0.000419387	down	K04739	PRKAR; cAMP-dependent protein kinase regulator
ENSSSCG00000026561	704.949	1663.82	-1.23891	0.00585141	down	K17521	CLEC11A; C-type lectin domain family 11 member A
ENSSSCG00000013526	340.453	766.949	-1.17168	0.049846	down	K08675	PRSS15, PIM1; Lon-like ATP-dependent protease [EC:3.4.21.-]
ENSSSCG00000027422	96.0805	386.852	-2.00947	0.00948452	down	K04248	LHCGR; luteinizing hormone/choriogonadotropin receptor
ENSSSCG00000003807	96.3573	310.314	-1.68726	0.0212771	down	K09526	DNAJC6; DnaJ homolog subfamily C member 6
ENSSSCG00000008170	1762.45	4261.87	-1.2739	0.00840929	down	K02910	RP-L31e, RPL31; large subunit ribosomal protein L31e
ENSSSCG00000017181	243.814	574.266	-1.23593	0.0145347	down	.	.
ENSSSCG00000000693	273.245	799.561	-1.54901	0.000453387	down	K06677	YCS4, CNAP1, CAPD2; condensin complex subunit 1
ENSSSCG00000004874	2.05792	22.9935	-3.48197	0.0435911	down	.	.
ENSSSCG00000004875	6560.17	49677	-2.92077	2.27595e-06	down	.	.
ENSSSCG00000015604	132.88	446.209	-1.7476	0.00808464	down	K08857	NEK; NIMA (never in mitosis gene a)-related kinase [EC:2.7.11.1]
ENSSSCG00000029254	22.6747	213.901	-3.23779	4.53873e-05	down	K06051	DLL; delta
ENSSSCG00000006697	541.181	1137.79	-1.07205	0.0342922	down	K14395	ACP6; lysophosphatidic acid phosphatase type 6 [EC:3.1.3.2]
ENSSSCG00000030469	68.0116	179.888	-1.40325	0.0163695	down	.	.
ENSSSCG00000017227	689.286	4739.66	-2.78161	0.000128373	down	.	.
ENSSSCG00000017229	2.84424	28.5896	-3.32938	0.0160635	down	K05211	GRIN2C; glutamate receptor ionotropic, NMDA 2C
ENSSSCG00000008623	130.799	427.242	-1.7077	0.000794687	down	K08814	TRIB; tribbles [EC:2.7.11.-]
ENSSSCG00000027466	1551.74	4501.39	-1.53648	0.000361115	down	.	.
ENSSSCG00000012873	63.5242	177.859	-1.48536	0.0319393	down	K04503	CCND1; cyclin D1
ENSSSCG00000017391	153.279	344.734	-1.16932	0.0449551	down	.	.
ENSSSCG00000015709	1050.15	3497.57	-1.73575	0.000215511	down	K15289	SLC35F5; solute carrier family 35, member F5
ENSSSCG00000000779	563.595	1579.2	-1.48647	0.000745572	down	K10395	KIF4S; kinesin family member 4/7/21/27
ENSSSCG00000017359	77.7333	608.487	-2.96862	1.4204e-11	down	.	.
ENSSSCG00000017636	24.1355	244.437	-3.34024	0.00169212	down	K12550	LPO; lactoperoxidase [EC:1.11.1.7]
ENSSSCG00000025488	454.058	1050.56	-1.21021	0.00700985	down	K02541	MCM3; DNA replication licensing factor MCM3 [EC:3.6.4.12]
ENSSSCG00000011701	10.0976	69.3057	-2.77896	0.0013451	down	.	.
ENSSSCG00000011702	580.389	2092.25	-1.84996	6.91317e-05	down	.	.
ENSSSCG00000013622	541.448	1847.43	-1.77062	0.000193145	down	.	.
ENSSSCG00000022919	57.9625	187.2	-1.69139	0.0054135	down	K10396	KIF5; kinesin family member 5
ENSSSCG00000002651	87.9893	298.851	-1.76403	0.00064047	down	K10727	CDT1; chromatin licensing and DNA replication factor 1
ENSSSCG00000028169	132.136	379.779	-1.52314	0.00207684	down	K11492	NCAPG2, LUZP5; condensin-2 complex subunit G2
ENSSSCG00000009076	208.718	508.491	-1.28467	0.00677267	down	K08863	PLK4; polo-like kinase 4 [EC:2.7.11.21]
ENSSSCG00000009075	320.512	772.314	-1.26881	0.0282616	down	K12307	MSFD8, CLN7; MFS transporter, ceroid-lipofuscinosis neuronal protein 7
ENSSSCG00000006431	148.379	829.359	-2.48271	0.00192738	down	K06114	SPTA; spectrin alpha
ENSSSCG00000028982	5.471	103.946	-4.24788	3.22994e-08	down	.	.
ENSSSCG00000028981	70.3075	193.509	-1.46065	0.0152765	down	.	.
ENSSSCG00000016867	16.2238	71.489	-2.13961	0.0232498	down	.	.
ENSSSCG00000004588	140.449	305.373	-1.12052	0.0412892	down	K05868	CCNB; cyclin B
ENSSSCG00000013043	132.685	307.053	-1.21049	0.0306348	down	.	.
ENSSSCG00000013049	104.074	285.007	-1.45338	0.00390986	down	.	.
ENSSSCG00000005970	626.697	3616.01	-2.52856	2.76514e-09	down	K00511	SQLE, ERG1; squalene monooxygenase [EC:1.14.13.132]
ENSSSCG00000016131	87.1415	217.428	-1.31911	0.0437277	down	K06837	ADAM23; disintegrin and metalloproteinase domain-containing protein 23 [EC:3.4.24.-]
ENSSSCG00000027986	575.836	1322.03	-1.19902	0.0121405	down	K05655	ABCB8; ATP-binding cassette, subfamily B (MDR/TAP), member 8
ENSSSCG00000027984	70.6896	216.747	-1.61644	0.00251726	down	.	.
ENSSSCG00000011356	1831.25	4113.92	-1.16769	0.0284128	down	K00414	QCR1, UQCRC1; ubiquinol-cytochrome c reductase core subunit 1
ENSSSCG00000015270	3163.25	7490.49	-1.24365	0.00890565	down	K08121	FMOD; fibromodulin
ENSSSCG00000023186	98.0791	618.944	-2.65779	0.000730921	down	K18246	CA4; carbonic anhydrase 4 [EC:4.2.1.1]
ENSSSCG00000025721	1.16472	537.583	-8.85036	3.89185e-42	down	K09638	TMPRSS7; transmembrane protease, serine 7 [EC:3.4.21.-]
ENSSSCG00000013378	3.13876	69.0522	-4.45942	0.044169	down	K05032	ABCC8, SUR1; ATP-binding cassette subfamily C (CFTR/MRP) member 8
ENSSSCG00000010592	36.7623	615.416	-4.06526	4.76558e-06	down	K07755	AS3MT; arsenite methyltransferase [EC:2.1.1.137]
ENSSSCG00000010593	286.369	616.735	-1.10678	0.0448377	down	K16302	CNNM; metal transporter CNNM
ENSSSCG00000010591	266.018	17194.1	-6.01425	0.00331113	down	K00512	CYP17A; steroid 17alpha-monooxygenase / 17alpha-hydroxyprogesterone aldolase [EC:1.14.99.9 4.1.2.30]
ENSSSCG00000010655	22.8002	107.4	-2.23588	0.0035016	down	.	.
ENSSSCG00000017802	1.13366	21.2169	-4.22616	0.0114628	down	.	.
ENSSSCG00000010749	59.1518	431.211	-2.8659	9.57176e-09	down	.	.
ENSSSCG00000013581	461.018	1256.72	-1.44677	0.00559002	down	K18186	PET100; protein PET100, animal type
ENSSSCG00000004754	86.1473	1288.56	-3.90281	1.01038e-18	down	K07232	chaC; cation transport protein ChaC
ENSSSCG00000027205	388.168	897.082	-1.20856	0.0399145	down	K13515	LPCAT3, MBOAT5; lysophospholipid acyltransferase 5 [EC:2.3.1.23 2.3.1.-]
ENSSSCG00000013008	109.751	344.614	-1.65075	0.000685625	down	K17390	CDCA5; sororin
ENSSSCG00000013004	293.992	5672.19	-4.27006	1.90683e-25	down	K00222	TM7SF2, ERG24; delta14-sterol reductase [EC:1.3.1.70]
ENSSSCG00000003190	67.2855	233.729	-1.79647	0.00124472	down	.	.
ENSSSCG00000000722	67.7131	183.681	-1.4397	0.0135996	down	.	.
ENSSSCG00000000727	96.6401	496.361	-2.3607	7.24978e-08	down	K10151	CCND2; cyclin D2
ENSSSCG00000000265	110.86	290.892	-1.39174	0.00978008	down	K02365	ESP1; separase [EC:3.4.22.49]
ENSSSCG00000015232	1266.83	5300.96	-2.06503	5.94163e-08	down	K03494	SIAT4C; beta-galactoside alpha-2,3-sialyltransferase (sialyltransferase 4C) [EC:2.4.99.4]
ENSSSCG00000023149	4.7928	56.315	-3.55458	0.0369129	down	.	.
ENSSSCG00000024300	1038.83	3677.64	-1.82383	9.02093e-05	down	.	.
ENSSSCG00000006512	932.001	8449.61	-3.18048	5.48647e-07	down	K00787	FDPS; farnesyl diphosphate synthase [EC:2.5.1.1 2.5.1.10]
ENSSSCG00000008963	84.4715	2150.26	-4.6699	1.00798e-27	down	K09782	AREG; amphiregulin
ENSSSCG00000005441	467.312	1096.33	-1.23022	0.027618	down	K11373	ELP1, IKI3, IKBKAP; elongator complex protein 1
ENSSSCG00000008038	606.542	1658.64	-1.45132	0.00098116	down	K13358	SLC9A3R2, NHERF2; Na(+)/H(+) exchange regulatory cofactor NHE-RF2
ENSSSCG00000014202	41.6597	239.491	-2.52325	0.0230778	down	.	.
ENSSSCG00000025561	246.835	634.616	-1.36234	0.00274417	down	.	.
ENSSSCG00000025567	324.079	746.23	-1.20328	0.0124758	down	K17455	FSCN1_2; fascin 1/2
ENSSSCG00000021418	605.753	2946.13	-2.28202	1.59825e-07	down	K01852	E5.4.99.7, LSS, ERG7; lanosterol synthase [EC:5.4.99.7]
ENSSSCG00000021411	717.894	3321.45	-2.20997	0.000818231	down	K11252	H2B; histone H2B
ENSSSCG00000015362	754.441	1969.69	-1.38449	0.00909989	down	K17356	TSPAN13_31; tetraspanin-13/31
ENSSSCG00000007358	83.8393	327.612	-1.96629	8.68845e-05	down	.	.
ENSSSCG00000007351	57.3129	165.012	-1.52564	0.0123053	down	K16805	FAM83D, CHICA; protein FAM83D
ENSSSCG00000010256	61.2041	679.912	-3.47365	4.69402e-14	down	K16617	COL13A; collagen, type XIII, alpha
ENSSSCG00000023814	415.234	955.819	-1.20281	0.0118055	down	.	.
ENSSSCG00000003158	506.737	1164.58	-1.2005	0.0165705	down	K00078	DHDH; dihydrodiol dehydrogenase / D-xylose 1-dehydrogenase (NADP) [EC:1.3.1.20 1.1.1.179]
ENSSSCG00000008557	2873.46	5779.03	-1.00804	0.0336798	down	.	.
ENSSSCG00000005016	151.611	422.158	-1.47741	0.0138913	down	K00109	E1.1.99.2; 2-hydroxyglutarate dehydrogenase [EC:1.1.99.2]
ENSSSCG00000024346	26.9688	266.015	-3.30214	1.48505e-08	down	K13865	SLC7A3, ATRC3; solute carrier family 7 (cationic amino acid transporter), member 3
ENSSSCG00000015999	425.288	931.615	-1.13129	0.0242761	down	K09573	FKBP7; FK506-binding protein 7 [EC:5.2.1.8]
ENSSSCG00000013236	120.454	667.575	-2.47045	0.0341088	down	K12568	MYBPC3; myosin-binding protein C, cardiac-type
ENSSSCG00000006095	56.3205	222.058	-1.9792	0.000186254	down	K06626	CCNE; cyclin E
ENSSSCG00000021041	58.6531	225.3	-1.94157	0.000839217	down	K13049	PM20D1; carboxypeptidase PM20D1 [EC:3.4.17.-]
ENSSSCG00000012745	229.95	570.756	-1.31155	0.00644835	down	K11296	HMGB3; high mobility group protein B3
ENSSSCG00000009759	2373.24	51914	-4.45119	1.16143e-17	down	K13885	SCARB1; scavenger receptor class B, member 1
ENSSSCG00000006735	3345.15	8448.76	-1.33667	0.00316852	down	K06729	PTGFRN; prostaglandin F2 receptor negative regulator
ENSSSCG00000014248	752.502	1602.02	-1.09012	0.0274386	down	.	.
ENSSSCG00000009641	276.203	671.919	-1.28256	0.043243	down	K15113	SLC25A28_37, MFRN; solute carrier family 25 (mitochondrial iron transporter), member 28/37
ENSSSCG00000009642	632.117	2701.69	-2.0956	1.69759e-07	down	.	.
ENSSSCG00000006192	336.643	779.899	-1.21207	0.045823	down	.	.
ENSSSCG00000004466	87.7715	212.938	-1.27861	0.0356343	down	K08866	TTK, MPS1; serine/threonine-protein kinase TTK/MPS1 [EC:2.7.12.1]
ENSSSCG00000011624	387.778	1128.27	-1.54081	0.000616174	down	K02540	MCM2; DNA replication licensing factor MCM2 [EC:3.6.4.12]
ENSSSCG00000013509	192.041	482.165	-1.32811	0.00756375	down	K10750	CHAF1A; chromatin assembly factor 1 subunit A
ENSSSCG00000010214	278.144	900.205	-1.69442	0.000286382	down	.	.
ENSSSCG00000010210	183.405	548.044	-1.57926	0.00100241	down	K08186	SLC16A9; MFS transporter, MCP family, solute carrier family 16 (monocarboxylic acid transporters), member 9
ENSSSCG00000017649	111.324	293.109	-1.39667	0.0283534	down	.	.
ENSSSCG00000002443	277.035	1206.09	-2.12219	0.0282317	down	K17287	TC2N; tandem C2 domains nuclear protein
ENSSSCG00000027855	62.4284	365.961	-2.55141	6.45839e-08	down	K04694	SOCS1, JAB; suppressor of cytokine signaling 1
ENSSSCG00000028080	131.174	482.365	-1.87865	0.000200521	down	K10249	ELOVL4; elongation of very long chain fatty acids protein 4 [EC:2.3.1.199]
ENSSSCG00000003479	935.052	2318.16	-1.30986	0.00413256	down	.	.
ENSSSCG00000027363	7.86538	803.606	-6.67483	9.12684e-39	down	.	.
ENSSSCG00000005056	275.453	769.284	-1.48171	0.00244568	down	K16804	DLGAP5, DLG7; disks large-associated protein 5
ENSSSCG00000014853	472.253	1694.54	-1.84326	4.84932e-06	down	.	.
ENSSSCG00000014854	12.8784	58.3247	-2.17915	0.0293166	down	K10461	KLHL24_35; kelch-like protein 24/35
ENSSSCG00000011258	12.8499	56.2556	-2.13024	0.0448461	down	K15050	EXOG; nuclease EXOG, mitochondrial
ENSSSCG00000004241	9521.77	19651.5	-1.04534	0.0392405	down	.	.
ENSSSCG00000013542	326.997	840.349	-1.36171	0.0365791	down	K01358	clpP, CLPP; ATP-dependent Clp protease, protease subunit [EC:3.4.21.92]
ENSSSCG00000004791	57.7891	1054.87	-4.19012	5.6494e-21	down	K04350	RASGRP1; RAS guanyl-releasing protein 1
ENSSSCG00000018092	17494.2	48147.1	-1.46057	0.00274117	down	K03884	ND6; NADH-ubiquinone oxidoreductase chain 6 [EC:1.6.5.3]
ENSSSCG00000018094	84265.4	259212	-1.62112	0.000427184	down	K00412	CYTB, petB; ubiquinol-cytochrome c reductase cytochrome b subunit
ENSSSCG00000024293	114.388	340.364	-1.57315	0.00375461	down	.	.
ENSSSCG00000017399	1515.96	13763	-3.18249	3.81873e-06	down	K00044	HSD17B1; 17beta-estradiol 17-dehydrogenase [EC:1.1.1.62]
ENSSSCG00000014072	615.046	1509.55	-1.29535	0.0425547	down	K10462	KLHL25_37, ENC1, ENC2; kelch-like protein 25/37 (ectoderm-neural cortex protein)
ENSSSCG00000015203	487.511	1275.54	-1.38761	0.00432486	down	K06784	ROBO4; roundabout, axon guidance receptor 4
ENSSSCG00000020738	456.647	5354.01	-3.55147	3.35274e-18	down	K01824	EBP; cholestenol delta-isomerase [EC:5.3.3.5]
ENSSSCG00000022647	544.564	1169.43	-1.10263	0.0414997	down	K17795	TIM17; mitochondrial import inner membrane translocase subunit TIM17
ENSSSCG00000022645	305.081	960.755	-1.65497	0.0026909	down	K11251	H2A; histone H2A
ENSSSCG00000024058	21.0772	267.452	-3.66553	3.15297e-06	down	K14382	SLC5A2, SGLT2; solute carrier family 5 (sodium/glucose cotransporter), member 2
ENSSSCG00000017471	49.2837	153.833	-1.64218	0.00609491	down	K02213	CDC6; cell division control protein 6
ENSSSCG00000017473	1519.04	5510.49	-1.85903	2.46157e-06	down	K03164	TOP2; DNA topoisomerase II [EC:5.99.1.3]
ENSSSCG00000002915	4.61975	46.2115	-3.32237	0.00286457	down	.	.
ENSSSCG00000026096	320.444	714.102	-1.15606	0.0153883	down	K01520	dut, DUT; dUTP pyrophosphatase [EC:3.6.1.23]
ENSSSCG00000010122	123.791	414.552	-1.74365	0.000155834	down	K06628	CDC45; cell division control protein 45
ENSSSCG00000001239	0.286443	33.632	-6.87544	2.8045e-05	down	K03000	RPA12, ZNRD1; DNA-directed RNA polymerase I subunit RPA12
ENSSSCG00000027118	6.38718	38.4001	-2.58786	0.0447208	down	K14611	SLC23A1_2, SVCT1_2; solute carrier family 23 (nucleobase transporter), member 1/2
ENSSSCG00000002768	68.0837	332.247	-2.28688	0.00218746	down	K11512	CENPT; centromere protein T
ENSSSCG00000027602	635.218	1846.59	-1.53954	0.00489206	down	.	.
ENSSSCG00000027689	413.145	863.568	-1.06366	0.0433172	down	K00797	speE, SRM; spermidine synthase [EC:2.5.1.16]
ENSSSCG00000009448	29.6602	86.4644	-1.54358	0.0405551	down	K05745	DIAPH3, DRF3; diaphanous 3
ENSSSCG00000011437	678.66	3126.32	-2.2037	4.7559e-07	down	K00643	E2.3.1.37, ALAS; 5-aminolevulinate synthase [EC:2.3.1.37]
ENSSSCG00000026326	171.186	548.029	-1.67869	0.000162467	down	K10289	CCNF, FBXO1; F-box protein 1 (cyclin F)
ENSSSCG00000027875	19.645	74.3547	-1.92026	0.0195153	down	K01672	E4.2.1.1; carbonic anhydrase [EC:4.2.1.1]
ENSSSCG00000001510	45.7681	130.226	-1.5086	0.0202332	down	K10405	KIFC1; kinesin family member C1
ENSSSCG00000006720	207.808	612.3	-1.55899	0.00484667	down	K11517	HAO; (S)-2-hydroxy-acid oxidase [EC:1.1.3.15]
ENSSSCG00000027156	297.662	1538.08	-2.36938	7.5512e-07	down	K02130	ATPeF0F, ATP5J2; F-type H+-transporting ATPase subunit f
ENSSSCG00000004136	916.687	4031.32	-2.13675	1.22717e-06	down	.	.
ENSSSCG00000003854	349.608	809.86	-1.21193	0.0309825	down	.	.
ENSSSCG00000003853	104.03	308.805	-1.5697	0.0104081	down	K08764	SCP2, SCPX; sterol carrier protein 2 [EC:2.3.1.176]
ENSSSCG00000026281	2165.88	6687.15	-1.62644	0.000304037	down	.	.
ENSSSCG00000023037	8.98008	55.8226	-2.63605	0.00726739	down	.	.
ENSSSCG00000023031	1.13366	20.2856	-4.1614	0.0292221	down	K12045	TNNT2; troponin T, cardiac muscle
ENSSSCG00000016018	3282.05	7461.19	-1.18481	0.0286483	down	.	.
ENSSSCG00000006392	410.871	1203.74	-1.55076	0.000574488	down	K06730	IGSF8; immunoglobulin superfamily, member 8
ENSSSCG00000006395	5577.29	12303.8	-1.14147	0.0258134	down	.	.
ENSSSCG00000020821	34.6863	172.987	-2.31823	0.000714127	down	K06824	NPNT; nephronectin
ENSSSCG00000008618	101.237	298.424	-1.55963	0.00413443	down	K09109	NMYC, MYCN; N-myc proto-oncogene protein
ENSSSCG00000024587	696.583	2336.95	-1.74626	0.000164884	down	K13238	DCI; 3,2-trans-enoyl-CoA isomerase, mitochondrial [EC:5.3.3.8]
ENSSSCG00000017753	384.291	923.629	-1.26512	0.0301522	down	K14958	KSR1; kinase suppressor of Ras 1
ENSSSCG00000017758	150.973	521.011	-1.78702	8.29751e-05	down	.	.
ENSSSCG00000008844	949.168	2230.22	-1.23245	0.0238331	down	K05098	KDR, VEGFR2; kinase insert domain protein receptor [EC:2.7.10.1]
ENSSSCG00000003018	81.3747	237.671	-1.54631	0.0120275	down	K07188	LIPE, HSL; hormone-sensitive lipase [EC:3.1.1.79]
ENSSSCG00000001725	256.409	629.455	-1.29565	0.0282616	down	K08458	GPR116; G protein-coupled receptor 116
ENSSSCG00000029066	295.862	9373.5	-4.98559	7.36857e-17	down	.	.
ENSSSCG00000015961	93.4143	264.672	-1.50249	0.00629913	down	.	.
ENSSSCG00000005314	63.7258	244.57	-1.9403	0.000342234	down	.	.
ENSSSCG00000014080	1280.56	7690.91	-2.58637	0.00487859	down	K00021	HMGCR; hydroxymethylglutaryl-CoA reductase (NADPH) [EC:1.1.1.34]
ENSSSCG00000014083	70.168	273.491	-1.96261	0.0124758	down	.	.
ENSSSCG00000026748	166.134	474.063	-1.51273	0.0115579	down	K06631	PLK1; polo-like kinase 1 [EC:2.7.11.21]
ENSSSCG00000006685	9.04502	55.4278	-2.61542	0.0107745	down	K04280	GNRHR; gonadotropin-releasing hormone receptor
ENSSSCG00000021742	242.657	773.162	-1.67185	9.47315e-05	down	K10808	RRM2; ribonucleoside-diphosphate reductase subunit M2 [EC:1.17.4.1]
ENSSSCG00000011756	20.4788	101.214	-2.3052	0.00308639	down	K07378	NLGN; neuroligin
ENSSSCG00000004049	179.054	967.069	-2.43322	7.3637e-08	down	K00626	E2.3.1.9, atoB; acetyl-CoA C-acetyltransferase [EC:2.3.1.9]
ENSSSCG00000012582	4.38736	29.8768	-2.7676	0.0347286	down	K04895	KCNE1L; potassium voltage-gated channel Isk-related subfamily E member 1-like
ENSSSCG00000012584	15.0131	142.416	-3.24582	1.12976e-06	down	K08575	CAPN6; calpain-6 [EC:3.4.22.-]
ENSSSCG00000019556	344.465	1046.96	-1.60377	0.0012929	down	.	.
ENSSSCG00000024545	2.58078	53.4269	-4.37169	3.17083e-05	down	K04129	CHRM1; muscarinic acetylcholine receptor M1
ENSSSCG00000013072	1200.96	4055.47	-1.75568	9.08807e-05	down	K10226	FADS2; fatty acid desaturase 2 (delta-6 desaturase) [EC:1.14.19.-]
ENSSSCG00000006213	105.176	319.039	-1.60093	0.00908065	down	K11173	ADHFE1; hydroxyacid-oxoacid transhydrogenase [EC:1.1.99.24]
ENSSSCG00000000216	22.423	123.054	-2.45624	0.000624328	down	K04829	ASIC1, ACCN2, BNAC2; acid-sensing ion channel 1
ENSSSCG00000000217	295.55	729.357	-1.30322	0.00624274	down	K16733	RACGAP1, Tum; Rac GTPase-activating protein 1
ENSSSCG00000028048	88.4954	237.839	-1.42631	0.0368887	down	.	.
ENSSSCG00000003600	521.355	1737.39	-1.73658	0.000419387	down	.	.
ENSSSCG00000003604	159.928	443.943	-1.47295	0.00410265	down	K04597	BAI2; brain-specific angiogenesis inhibitor 2
ENSSSCG00000014272	149.16	704.891	-2.24054	5.47446e-07	down	K01897	ACSL, fadD; long-chain acyl-CoA synthetase [EC:6.2.1.3]
ENSSSCG00000020783	2137.72	14765.8	-2.78811	4.60867e-12	down	K15122	SLC41A; solute carrier family 41
ENSSSCG00000004556	621.262	1511.93	-1.28312	0.0164451	down	K17917	SNX1_2; sorting nexin-1/2
ENSSSCG00000007268	142.717	498.797	-1.80529	9.35325e-05	down	K17454	E2F1; transcription factor E2F1
ENSSSCG00000022149	99.8963	366.915	-1.87694	0.000113819	down	K15365	RMI2; RecQ-mediated genome instability protein 2
ENSSSCG00000027251	93.0884	289.024	-1.63452	0.00561793	down	K02214	CDC7; cell division control protein 7 [EC:2.7.11.1]
ENSSSCG00000009045	32.6694	114.038	-1.8035	0.0297853	down	K06231	HHIP; hedgehog interacting protein
ENSSSCG00000008313	52.8683	311	-2.55644	2.27595e-06	down	K18261	DYSF; dysferlin
ENSSSCG00000008312	357.363	956.305	-1.42008	0.00481435	down	K18261	DYSF; dysferlin
ENSSSCG00000026123	1817.65	5250.25	-1.53031	0.000571615	down	.	.
ENSSSCG00000028995	205.918	596.725	-1.535	0.000759528	down	.	.
ENSSSCG00000015389	8.53955	124.359	-3.86421	2.24641e-09	down	K05658	ABCB1; ATP-binding cassette, subfamily B (MDR/TAP), member 1 [EC:3.6.3.44]
ENSSSCG00000004766	89.7148	234.043	-1.38336	0.011658	down	K04482	RAD51; DNA repair protein RAD51
ENSSSCG00000011361	350.58	1767.71	-2.33406	1.69759e-07	down	K14704	SLC26A6; solute carrier family 26 (sulfate anion transporter), member 6
ENSSSCG00000006351	69.8365	212.592	-1.60603	0.0127372	down	.	.
ENSSSCG00000012482	162.545	457.501	-1.49294	0.00147307	down	.	.
ENSSSCG00000012480	0.874242	18.3376	-4.39063	0.0160696	down	.	.
ENSSSCG00000012481	1657.5	3958.06	-1.25578	0.00652889	down	K17295	TSPAN6; tetraspanin-6
ENSSSCG00000016745	450.263	1120.31	-1.31506	0.0123682	down	K14810	DDX56, DBP9; ATP-dependent RNA helicase DDX56/DBP9 [EC:3.6.4.13]
ENSSSCG00000011179	1363.7	3258.89	-1.25686	0.00375461	down	K02906	RP-L3, MRPL3, rplC; large subunit ribosomal protein L3
ENSSSCG00000025281	5583.09	12299.7	-1.13949	0.033519	down	.	.
ENSSSCG00000011906	109.911	423.921	-1.94746	5.41657e-05	down	K06791	IGSF11; immunoglobulin superfamily, member 11
ENSSSCG00000027434	814.039	2926.92	-1.84622	0.00978824	down	.	.
ENSSSCG00000010057	2.99833	44.0525	-3.87699	0.00111285	down	.	.
ENSSSCG00000010056	820.053	6223.59	-2.92396	0.04662	down	.	.
ENSSSCG00000027700	931.172	1869.29	-1.00537	0.0466299	down	.	.
ENSSSCG00000000521	267.086	632.823	-1.2445	0.0145529	down	.	.
ENSSSCG00000026668	2.043	22.6256	-3.46919	0.0275537	down	K11252	H2B; histone H2B
ENSSSCG00000000739	102.074	328.434	-1.68599	0.000600383	down	K09406	FOXM; forkhead box protein M
ENSSSCG00000000738	355.881	741.502	-1.05905	0.043243	down	.	.
ENSSSCG00000006475	200.683	486.663	-1.278	0.00924732	down	K05767	IQGAP2_3; Ras GTPase-activating-like protein IQGAP2/3
ENSSSCG00000013599	1397.08	3898.94	-1.48067	0.00240703	down	K08767	ANGPTL4, PGAR; angiopoietin-like 4
ENSSSCG00000023176	65.7729	230.839	-1.81132	0.00104036	down	.	.
ENSSSCG00000018061	9278.85	47838.7	-2.36616	1.9755e-08	down	.	.
ENSSSCG00000018065	42777.7	159566	-1.89922	1.843e-05	down	K03878	ND1; NADH-ubiquinone oxidoreductase chain 1 [EC:1.6.5.3]
ENSSSCG00000018069	56834.5	173970	-1.614	0.000566061	down	K03879	ND2; NADH-ubiquinone oxidoreductase chain 2 [EC:1.6.5.3]
ENSSSCG00000002453	1.76464	93.0247	-5.72017	2.92572e-05	down	K01369	LGMN; legumain [EC:3.4.22.34]
ENSSSCG00000007717	47.2687	133.741	-1.50048	0.019564	down	.	.
ENSSSCG00000008888	613.977	2176.44	-1.82571	0.0277698	down	K04204	NPY1R; neuropeptide Y receptor type 1
ENSSSCG00000003470	95.3908	247.862	-1.37761	0.0315399	down	.	.
ENSSSCG00000012773	36.5436	141.133	-1.94937	0.00539019	down	K08795	PNCK; pregnancy upregulated non-ubiquitously expressed CaM kinase [EC:2.7.11.17]
ENSSSCG00000006832	64.6784	162.7	-1.33086	0.045924	down	.	.
ENSSSCG00000028367	375.426	1017.91	-1.439	0.0153944	down	K12229	DAPP1, BAM32; dual adapter for phosphotyrosine and 3-phosphotyrosine and 3-phosphoinositide
ENSSSCG00000030642	837.287	1731.92	-1.04858	0.023665	down	K04802	PCNA; proliferating cell nuclear antigen
ENSSSCG00000027472	382.212	1384.03	-1.85643	0.000105884	down	.	.
ENSSSCG00000009909	4021.52	9360.7	-1.21887	0.0177896	down	K02266	COX6A; cytochrome c oxidase subunit 6a
ENSSSCG00000024122	164.392	3523.32	-4.42172	8.58618e-16	down	K09672	CHST8; carbohydrate 4-sulfotransferase 8 [EC:2.8.2.-]
ENSSSCG00000029969	17.3547	107.101	-2.62558	0.000127901	down	K00901	E2.7.1.107, DGK, dgkA; diacylglycerol kinase (ATP dependent) [EC:2.7.1.107]
ENSSSCG00000002815	954.54	2486.21	-1.38107	0.0331274	down	K08450	GPR56; G protein-coupled receptor 56
ENSSSCG00000026431	134.472	622.945	-2.21179	0.000169279	down	K01077	E3.1.3.1, phoA, phoB; alkaline phosphatase [EC:3.1.3.1]
ENSSSCG00000012307	105.475	315.448	-1.5805	0.00359665	down	K05868	CCNB; cyclin B
ENSSSCG00000008564	2.56183	44.9301	-4.13244	0.00372352	down	.	.
ENSSSCG00000008563	36.0875	800.465	-4.47127	1.33298e-09	down	K04914	KCNK3; potassium channel subfamily K member 3
ENSSSCG00000008561	27.012	116.441	-2.10793	0.000934581	down	.	.
ENSSSCG00000000773	26.2161	91.956	-1.81049	0.0236009	down	K07374	TUBA; tubulin alpha
ENSSSCG00000009619	50.3596	1213.5	-4.59076	9.90254e-10	down	.	.
ENSSSCG00000001428	3.43607	27.8941	-3.02113	0.0229256	down	K00513	CYP21A; steroid 21-monooxygenase [EC:1.14.99.10]
ENSSSCG00000011657	5.74253	39.7529	-2.7913	0.0134023	down	K06087	CLDN; claudin
ENSSSCG00000023869	56.2976	150.083	-1.41462	0.044568	down	K00560	thyA, TYMS; thymidylate synthase [EC:2.1.1.45]
ENSSSCG00000006083	15750.6	31984.5	-1.02197	0.0438887	down	K12387	LAPTM; lysosomal-associated transmembrane protein
ENSSSCG00000026044	1385.02	4942.08	-1.83521	5.13337e-05	down	.	.
ENSSSCG00000013897	91.8898	288.985	-1.65302	0.00696599	down	K07882	RAB3A; Ras-related protein Rab-3A
ENSSSCG00000024352	1.72953	35.3075	-4.35152	0.000947641	down	.	.
ENSSSCG00000011207	78.7349	279.365	-1.82707	0.000276152	down	K11580	SGOL1; shugoshin-like 1
ENSSSCG00000001008	351.389	925.663	-1.39742	0.0098051	down	K18399	BPHL; valacyclovir hydrolase [EC:3.1.-.-]
ENSSSCG00000016539	1357.12	2936.24	-1.11343	0.0209772	down	K00011	E1.1.1.21, AKR1; aldehyde reductase [EC:1.1.1.21]
ENSSSCG00000008729	287.587	598.546	-1.05747	0.0397083	down	K15263	LYER; cell growth-regulating nucleolar protein
ENSSSCG00000024296	182.134	438.568	-1.2678	0.042291	down	K17197	NKIRAS; NF-kappa-B inhibitor-interacting Ras-like protein
ENSSSCG00000026981	803.696	1911.72	-1.25015	0.0123964	down	K02990	RP-S6, MRPS6, rpsF; small subunit ribosomal protein S6
ENSSSCG00000023585	210.291	568.752	-1.43542	0.00835771	down	.	.
ENSSSCG00000015756	67.0482	187.922	-1.48686	0.00873366	down	.	.
ENSSSCG00000011680	152.29	478.929	-1.65299	0.0403426	down	K17275	PLS1; plastin-1
ENSSSCG00000022500	65.8564	270.691	-2.03925	0.000256218	down	K05137	IL20RB; interleukin 20 receptor beta
ENSSSCG00000022187	285.023	799.278	-1.48762	0.00446137	down	.	.
ENSSSCG00000016932	37.2528	133.527	-1.84171	0.00222141	down	.	.
ENSSSCG00000017755	170.578	426.312	-1.32148	0.0106027	down	K13241	NOS2; nitric-oxide synthase, inducible [EC:1.14.13.39]
ENSSSCG00000017759	295.671	744.669	-1.33261	0.0180168	down	.	.
ENSSSCG00000012135	72.3794	300.164	-2.0521	0.000142782	down	K05449	VEGFC_D; vascular endothelial growth factor C/D
ENSSSCG00000021715	73.0946	250.706	-1.77816	0.00315996	down	K14382	SLC5A2, SGLT2; solute carrier family 5 (sodium/glucose cotransporter), member 2
ENSSSCG00000015056	1047.75	3522.52	-1.74931	1.69537e-05	down	K13288	orn, REX2, REXO2; oligoribonuclease [EC:3.1.-.-]
ENSSSCG00000013266	79.4973	346.678	-2.12462	0.00370627	down	K09668	LARGE; glycosyltransferase-like protein LARGE
ENSSSCG00000014861	4.10496	52.0154	-3.6635	0.000240872	down	K14457	MOGAT2, MGAT2; 2-acylglycerol O-acyltransferase 2 [EC:2.3.1.22]
ENSSSCG00000008122	19.6586	96.4417	-2.29449	0.000574488	down	K04139	ADRA2B; adrenergic receptor alpha-2B
ENSSSCG00000007978	1394.14	3740.35	-1.4238	0.00455876	down	K13822	HBA; hemoglobin subunit alpha
ENSSSCG00000008013	32.8707	162.518	-2.30573	9.39143e-05	down	K17256	IGFALS, ALS; insulin-like growth factor-binding protein complex acid labile subunit
ENSSSCG00000005609	34.3533	147.79	-2.10503	0.00787773	down	.	.
ENSSSCG00000014041	142.826	346.692	-1.27939	0.0119095	down	K09114	MXD, MAD; MAX dimerization protein
ENSSSCG00000009370	3148.49	6730.95	-1.09615	0.0145347	down	K07201	FOXO1; forkhead box protein O1
ENSSSCG00000009378	256.54	914.287	-1.83346	1.03577e-05	down	K16769	CKAP2; cytoskeleton-associated protein 2
ENSSSCG00000008021	149.563	358	-1.25921	0.0450115	down	.	.
ENSSSCG00000011862	114.269	431.686	-1.91755	0.0320941	down	K17298	MUC13; mucin-13
ENSSSCG00000005453	3817.25	12568.6	-1.71922	2.28831e-05	down	K03671	trxA; thioredoxin 1

## Sheet: LE vs ME
Gene name	LE_normalize	ME_normalize	Log2FoldChange	padj	Up/Down	KEGG:KO	KEGG:Description
ENSSSCG00000030900	120.747	33.7258	1.84006	0.00458261	up	K12473	LDLR; low-density lipoprotein receptor
ENSSSCG00000030888	149.02	3.23153	5.52715	3.60999e-12	up	K02373	FADD; FAS-associated death domain protein
ENSSSCG00000030848	37.1555	3.02916	3.61659	0.00407738	up	.	.
ENSSSCG00000030790	1304.13	12.6009	6.69342	1.13948e-05	up	.	.
ENSSSCG00000030760	17.0582	0.702823	4.60116	0.0260479	up	.	.
ENSSSCG00000030658	90.9561	32.0471	1.50498	0.0417553	up	K03983	SERPINF2, AAP; alpha-2-antiplasmin
ENSSSCG00000030603	186.732	89.1549	1.06658	0.047782	up	K03424	tatD; TatD DNase family protein [EC:3.1.21.-]
ENSSSCG00000030559	218.76	27.0933	3.01334	0.00710229	up	.	.
ENSSSCG00000030540	92.7373	29.8235	1.6367	0.0145728	up	K10728	TOPBP1; topoisomerase (DNA) II binding protein 1
ENSSSCG00000030513	75.2728	19.3758	1.95788	0.0192689	up	.	.
ENSSSCG00000030511	18.9953	0.343148	5.79067	0.0102004	up	.	.
ENSSSCG00000030504	128.359	46.4602	1.46612	0.0125526	up	K12319	GUCY1B; guanylate cyclase soluble subunit beta [EC:4.6.1.2]
ENSSSCG00000030470	877.012	292.29	1.5852	1.26651e-06	up	.	.
ENSSSCG00000030417	28.1018	3.79393	2.8889	0.0304786	up	K06585	ITGA9; integrin alpha 9
ENSSSCG00000030406	52.3411	2.15528	4.602	0.00904002	up	.	.
ENSSSCG00000030358	204.437	55.1187	1.89104	3.97215e-05	up	.	.
ENSSSCG00000030305	359.479	34.7232	3.37193	6.0815e-06	up	K14637	SLC15A2, PEPT2; solute carrier family 15 (oligopeptide transporter), member 2
ENSSSCG00000030275	189.687	35.311	2.42543	2.11498e-06	up	K08132	COL12A; collagen, type XII, alpha
ENSSSCG00000030181	11.923	0	Inf	0.0332264	up	.	.
ENSSSCG00000030074	50.4294	0.702823	6.16496	3.95512e-07	up	K00699	UGT; glucuronosyltransferase [EC:2.4.1.17]
ENSSSCG00000030072	908.73	331.283	1.45579	0.000668819	up	K16848	IQGAP1; Ras GTPase-activating-like protein IQGAP1
ENSSSCG00000030044	286.948	142.069	1.0142	0.0301555	up	.	.
ENSSSCG00000030013	917.297	225.443	2.02462	0.00209872	up	K01229	LCT; lactase-phlorizin hydrolase [EC:3.2.1.108 3.2.1.62]
ENSSSCG00000029881	173.105	32.2323	2.42507	7.20335e-07	up	K13346	PEX10; peroxin-10
ENSSSCG00000029879	255.873	25.8994	3.30444	6.8986e-06	up	K17283	LTF; lactotransferrin [EC:3.4.21.-]
ENSSSCG00000029790	648.391	273.775	1.24387	0.0415236	up	.	.
ENSSSCG00000029754	217.99	46.963	2.21467	0.0176465	up	K14709	SLC39A1_2_3, ZIP1_2_3; solute carrier family 39 (zinc transporter), member 1/2/3
ENSSSCG00000029606	388.42	165.509	1.2307	0.00220557	up	K00157	AOX; aldehyde oxidase [EC:1.2.3.1]
ENSSSCG00000029603	383.778	161.782	1.24622	0.0016929	up	K18423	CSE1, CAS, XPO2; exportin-2 (importin alpha re-exporter)
ENSSSCG00000029574	46.8027	3.73059	3.64912	0.000260104	up	K06519	SLC3A2, MDU1; solute carrier family 3, member 2
ENSSSCG00000029449	409.394	100.264	2.02968	1.94357e-06	up	.	.
ENSSSCG00000029421	250.837	97.4959	1.36333	0.0198756	up	K08135	COL15A; collagen, type XV, alpha
ENSSSCG00000029399	231.799	76.6732	1.59608	0.00122386	up	K10352	MYH; myosin heavy chain
ENSSSCG00000029377	30.7407	3.51273	3.12949	0.0209382	up	K10352	MYH; myosin heavy chain
ENSSSCG00000029109	176.783	66.367	1.41344	0.00843642	up	K18084	MTMR9; myotubularin-related protein 9
ENSSSCG00000028996	238.979	85.5909	1.48135	0.00490392	up	K07249	E1.2.1.36; retinal dehydrogenase [EC:1.2.1.36]
ENSSSCG00000028976	61.7493	13.7535	2.16662	0.0207066	up	K04354	PPP2R2; serine/threonine-protein phosphatase 2A regulatory subunit B
ENSSSCG00000028964	620.26	292.991	1.08202	0.0134575	up	K08806	PIM2; proto-oncogene serine/threonine-protein kinase Pim-2 [EC:2.7.11.1]
ENSSSCG00000028941	23.0007	0.328008	6.13181	0.00140613	up	K13254	SPAST; spastin [EC:3.6.4.3]
ENSSSCG00000028932	76.7201	26.7905	1.51788	0.0469659	up	.	.
ENSSSCG00000028869	126.863	51.8511	1.29082	0.0306239	up	K17263	CAND1; cullin-associated NEDD8-dissociated protein 1
ENSSSCG00000028833	200.202	80.1762	1.32021	0.0161369	up	.	.
ENSSSCG00000028815	130.392	49.3083	1.40295	0.016028	up	.	.
ENSSSCG00000028813	39.9409	1.73227	4.52713	0.000189878	up	.	.
ENSSSCG00000028804	406.21	61.6042	2.72113	3.48711e-10	up	.	.
ENSSSCG00000028564	121.164	44.7585	1.43672	0.0419948	up	.	.
ENSSSCG00000028523	410.853	149	1.46331	0.00027717	up	K10903	HUS1; HUS1 checkpoint protein
ENSSSCG00000028512	411.806	141.746	1.53866	0.000202903	up	K12473	LDLR; low-density lipoprotein receptor
ENSSSCG00000028502	12.8118	0	Inf	0.0303219	up	.	.
ENSSSCG00000028351	228.853	93.945	1.28453	0.00595165	up	K16803	CKAP5, XMAP215; cytoskeleton-associated protein 5
ENSSSCG00000028335	129.348	12.5365	3.36705	2.19729e-08	up	.	.
ENSSSCG00000028299	59.8171	1.02944	5.86062	0.0360491	up	K07513	ACAA1; acetyl-CoA acyltransferase 1 [EC:2.3.1.16]
ENSSSCG00000028274	54.4451	12.786	2.09023	0.0187905	up	.	.
ENSSSCG00000028260	77.5582	26.0113	1.57614	0.0292886	up	K18061	SBF1_2, MTMR5_13; myotubularin-related protein 5/13
ENSSSCG00000028219	125.581	30.0695	2.06225	0.00500197	up	K00683	E2.3.2.5; glutaminyl-peptide cyclotransferase [EC:2.3.2.5]
ENSSSCG00000028218	18.158	0.999163	4.18374	0.031983	up	K06499	CEACAM; carcinoembryonic antigen-related cell adhesion molecule
ENSSSCG00000028127	91.7894	0.656015	7.12846	0.0202405	up	.	.
ENSSSCG00000028122	64.5379	15.1905	2.08698	0.0202405	up	.	.
ENSSSCG00000028085	65.8211	12.0856	2.44526	0.031983	up	.	.
ENSSSCG00000028074	369.917	158.868	1.21938	0.0143543	up	K17943	PUM; pumilio RNA-binding family
ENSSSCG00000028060	48.3993	3.07458	3.97653	0.000203913	up	K13859	SLC4A8; solute carrier family 4 (sodium bicarbonate cotransporter), member 8
ENSSSCG00000027791	279.759	126.183	1.14867	0.010819	up	K16578	CLASP1_2; CLIP-associating protein 1/2
ENSSSCG00000027678	105.523	1.73227	5.92875	1.08304e-13	up	.	.
ENSSSCG00000027641	136.189	15.3323	3.15096	0.00314569	up	.	.
ENSSSCG00000027510	80.6054	5.41847	3.89492	0.0283548	up	.	.
ENSSSCG00000027480	76.5994	14.7362	2.37797	0.000924404	up	K09209	KLF10_11, TIEG; krueppel-like factor 10/11
ENSSSCG00000027407	240.398	71.7727	1.74391	0.0356329	up	K10352	MYH; myosin heavy chain
ENSSSCG00000027402	392.089	81.9348	2.25863	0.0464394	up	K06255	HSPG2; heparan sulfate proteoglycan 2 (perlecan)
ENSSSCG00000027377	485.635	129.446	1.90752	3.42695e-08	up	.	.
ENSSSCG00000027354	141.758	50.1143	1.50014	0.0065713	up	.	.
ENSSSCG00000027248	315.157	152.06	1.05143	0.0194529	up	.	.
ENSSSCG00000027204	297.771	96.4809	1.62589	0.000321115	up	K08135	COL15A; collagen, type XV, alpha
ENSSSCG00000027147	212.018	96.4571	1.13623	0.0223404	up	K11500	CENPH; centromere protein H
ENSSSCG00000027144	68.4723	12.942	2.40346	0.00545865	up	.	.
ENSSSCG00000027093	1443.85	488.652	1.56304	1.22426e-06	up	K14592	FOLH1, GCPII; glutamate carboxypeptidase II (folate hydrolase 1) [EC:3.4.17.21]
ENSSSCG00000027031	501.92	64.6936	2.95576	1.60323e-18	up	.	.
ENSSSCG00000027020	201.25	98.9539	1.02416	0.0476725	up	.	.
ENSSSCG00000026923	63.2307	0	Inf	8.92024e-11	up	.	.
ENSSSCG00000026855	33.0367	2.82504	3.54773	0.00762038	up	K01384	WNT11; wingless-type MMTV integration site family, member 11
ENSSSCG00000026850	404.629	29.0022	3.80237	8.8726e-23	up	.	.
ENSSSCG00000026767	90.0523	23.0159	1.96813	0.0176182	up	.	.
ENSSSCG00000026718	120.428	11.2424	3.42115	7.12585e-08	up	.	.
ENSSSCG00000026681	179.881	67.6453	1.41098	0.00506435	up	.	.
ENSSSCG00000026657	366.467	55.4155	2.72532	0.000198157	up	.	.
ENSSSCG00000026605	292.06	86.0734	1.76263	5.81712e-05	up	.	.
ENSSSCG00000026564	125.81	12.9926	3.27549	0.00160671	up	.	.
ENSSSCG00000026542	63.6909	10.5385	2.59541	0.00220038	up	.	.
ENSSSCG00000026525	27.624	0.343148	6.33095	0.000219071	up	K01192	E3.2.1.25, MANBA, manB; beta-mannosidase [EC:3.2.1.25]
ENSSSCG00000026506	49.4177	10.8042	2.19343	0.0176182	up	.	.
ENSSSCG00000026491	31.5889	4.87156	2.69696	0.0489216	up	.	.
ENSSSCG00000026302	652.62	238.468	1.45245	1.19545e-05	up	K17582	MKI67; antigen KI-67
ENSSSCG00000026294	5896.56	2151.03	1.45485	0.000472656	up	.	.
ENSSSCG00000026263	266.673	122.3	1.12464	0.0359391	up	K06107	EPB41, 4.1R; erythrocyte membrane protein band 4.1
ENSSSCG00000026167	96.4084	28.4801	1.7592	0.0264841	up	K14006	SEC23; protein transport protein SEC23
ENSSSCG00000026121	35.8974	7.30665	2.2966	0.0401492	up	.	.
ENSSSCG00000025946	30.0294	1.04597	4.84346	0.00135435	up	.	.
ENSSSCG00000025800	72.9292	24.7288	1.5603	0.0460746	up	K08493	VTI1; vesicle transport through interaction with t-SNAREs 1
ENSSSCG00000025655	355.489	41.1708	3.11011	0.015797	up	.	.
ENSSSCG00000025652	250.423	39.5751	2.6617	0.0136669	up	K05689	CDHE, CDH1; cadherin 1, type 1, E-cadherin
ENSSSCG00000025611	224.202	54.5605	2.03887	7.43897e-06	up	K11840	USP9_24; ubiquitin carboxyl-terminal hydrolase 9/24 [EC:3.1.2.15]
ENSSSCG00000025538	30.9842	1.45245	4.41497	0.0291699	up	.	.
ENSSSCG00000025395	19.1845	0	Inf	0.00202245	up	.	.
ENSSSCG00000025371	67.4066	22.0305	1.61339	0.0453685	up	K17621	EYA3; eyes absent homolog 3 [EC:3.1.3.48]
ENSSSCG00000025266	94.2124	7.43194	3.66411	3.95512e-07	up	.	.
ENSSSCG00000025226	143.746	22.9429	2.6474	0.0491041	up	K00699	UGT; glucuronosyltransferase [EC:2.4.1.17]
ENSSSCG00000025190	52.8152	2.37175	4.47693	0.00781918	up	.	.
ENSSSCG00000025041	239.824	101.155	1.2454	0.0207735	up	K07931	RABL2; Rab-like protein 2
ENSSSCG00000024947	272.082	123.395	1.14075	0.0136563	up	.	.
ENSSSCG00000024886	308.525	140.559	1.13421	0.00974747	up	.	.
ENSSSCG00000024809	413.392	129.544	1.67407	4.25398e-05	up	K05012	CLCN3_4_5; chloride channel 3/4/5
ENSSSCG00000024783	354.69	168.597	1.07298	0.0125526	up	.	.
ENSSSCG00000024776	1008.5	296.716	1.76506	4.4496e-09	up	.	.
ENSSSCG00000024762	84.1845	19.7802	2.0895	0.00332505	up	K16496	PCDHGB; protocadherin gamma subfamily B
ENSSSCG00000024743	55.6296	5.23124	3.41063	0.000408831	up	.	.
ENSSSCG00000024729	25.7789	2.07541	3.63472	0.0209382	up	.	.
ENSSSCG00000024722	82.6465	27.3198	1.59701	0.0273703	up	K16538	PIBF1, CEP90; progesterone-induced-blocking factor 1
ENSSSCG00000024714	77.3408	14.361	2.42907	0.00255003	up	.	.
ENSSSCG00000024583	311.456	73.3552	2.08605	8.84295e-08	up	K06237	COL4A; collagen, type IV, alpha
ENSSSCG00000024566	69.3592	17.8892	1.955	0.0124899	up	K16342	PLA2G4, CPLA2; cytosolic phospholipase A2 [EC:3.1.1.4]
ENSSSCG00000024556	312.952	137.905	1.18227	0.0104233	up	K09229	ZKSCAN; KRAB and SCAN domains-containing zinc finger protein
ENSSSCG00000024552	59.4868	12.5833	2.24106	0.0184146	up	.	.
ENSSSCG00000024481	264.11	109.088	1.27565	0.00406791	up	K16549	PDE4DIP; myomegalin
ENSSSCG00000024422	166.047	10.1468	4.03249	8.03998e-14	up	K09660	MPDU1; mannose-P-dolichol utilization defect 1
ENSSSCG00000024420	24.3783	1.78046	3.77528	0.0196355	up	.	.
ENSSSCG00000024312	586.381	239.048	1.29454	0.000988951	up	K17695	ID4; DNA-binding protein inhibitor ID4
ENSSSCG00000024279	77.8337	0	Inf	1.75073e-13	up	K13152	ZMAT5; U11/U12 small nuclear ribonucleoprotein 20 kDa protein
ENSSSCG00000024177	472.227	228.454	1.04758	0.0496089	up	.	.
ENSSSCG00000024109	172.664	72.9336	1.24332	0.0194361	up	K00019	E1.1.1.30, bdh; 3-hydroxybutyrate dehydrogenase [EC:1.1.1.30]
ENSSSCG00000023957	689.046	215.362	1.67784	0.000939868	up	.	.
ENSSSCG00000023954	1826.96	116.196	3.97482	0.000892403	up	.	.
ENSSSCG00000023884	71.5951	14.7372	2.2804	0.00406428	up	K12172	RANBP2, NUP358; E3 SUMO-protein ligase RanBP2
ENSSSCG00000023835	120.615	52.0314	1.21296	0.0491915	up	K17541	SCYL2; SCY1-like protein 2
ENSSSCG00000023732	52.3324	4.27888	3.6124	0.00846593	up	.	.
ENSSSCG00000023514	20.4785	0.374815	5.77178	0.00634793	up	.	.
ENSSSCG00000023498	99.3473	39.3228	1.33711	0.0475675	up	K09545	HSPB6; heat shock protein beta-6
ENSSSCG00000023472	16.2846	0.328008	5.63363	0.0231716	up	K00485	FMO; dimethylaniline monooxygenase (N-oxide forming) [EC:1.14.13.8]
ENSSSCG00000023437	188.246	82.0042	1.19885	0.0275534	up	K04958	ITPR1; inositol 1,4,5-triphosphate receptor type 1
ENSSSCG00000023393	226.4	31.2146	2.85858	0.0176182	up	.	.
ENSSSCG00000023367	20.5476	1.42079	3.85421	0.0339663	up	K05138	IL22RA1; interleukin 22 receptor alpha 1
ENSSSCG00000023356	426.902	156.24	1.45014	0.000110826	up	K07249	E1.2.1.36; retinal dehydrogenase [EC:1.2.1.36]
ENSSSCG00000023335	91.1882	31.4886	1.53402	0.027284	up	K18178	COA5, PET191; cytochrome c oxidase assembly factor 5
ENSSSCG00000023296	490.909	198.731	1.30464	0.00122573	up	K11498	CENPE; centromeric protein E
ENSSSCG00000023278	135.553	56.6063	1.25982	0.0363532	up	K16463	CEP170; centrosomal protein CEP170
ENSSSCG00000023125	141.509	11.0661	3.67667	9.11953e-11	up	.	.
ENSSSCG00000023090	25.8492	1.32717	4.28369	0.00914165	up	K13878	BEST1, VMD2; bestrophin-1
ENSSSCG00000023083	70.1166	5.51105	3.66936	2.0745e-06	up	K13203	ZFR; zinc finger RNA-binding protein
ENSSSCG00000022979	168.285	18.9855	3.14794	0.015797	up	K10410	DNALI; dynein light intermediate chain, axonemal
ENSSSCG00000022933	738.889	213.31	1.7924	0.0114479	up	.	.
ENSSSCG00000022895	285.53	68.1434	2.06699	0.00698398	up	.	.
ENSSSCG00000022819	68.2526	18.9091	1.8518	0.0213452	up	K02599	NOTCH; Notch
ENSSSCG00000022795	125.717	47.183	1.41384	0.0159392	up	K14085	ALDH7A1; aldehyde dehydrogenase family 7 member A1 [EC:1.2.1.31 1.2.1.8 1.2.1.3]
ENSSSCG00000022739	1108.85	541.131	1.03501	0.00793705	up	K07597	DSG2; desmoglein 2
ENSSSCG00000022737	96.894	1.49926	6.01408	0.0187915	up	K04729	MYD88; myeloid differentiation primary response protein MyD88
ENSSSCG00000022708	403.946	154.083	1.39046	0.0225016	up	.	.
ENSSSCG00000022673	241.264	84.8031	1.50842	0.00108927	up	.	.
ENSSSCG00000022659	1701.67	509.822	1.73889	7.6853e-07	up	K04646	CLTC; clathrin heavy chain
ENSSSCG00000022485	140.093	24.4741	2.51706	0.034457	up	K11225	STAT6; signal transducer and activator of transcription 6
ENSSSCG00000022314	516.545	219.573	1.23419	0.00205351	up	K05024	CLIC4; chloride intracellular channel protein 4
ENSSSCG00000022305	251.8	30.5689	3.04214	3.26442e-11	up	.	.
ENSSSCG00000022264	87.5417	9.61923	3.18598	0.00256716	up	K16503	CDHR3, CDH28; cadherin-related family member 3
ENSSSCG00000022223	327.262	116.582	1.48911	0.00622061	up	.	.
ENSSSCG00000022203	52.2366	7.63327	2.77469	0.00173927	up	K08672	PCSK6; proprotein convertase subtilisin/kexin type 6 [EC:3.4.21.-]
ENSSSCG00000022072	165.034	47.768	1.78865	0.000393808	up	K17086	TM9SF2_4; transmembrane 9 superfamily member 2/4
ENSSSCG00000021976	273.49	115.579	1.24261	0.00784989	up	.	.
ENSSSCG00000021903	228.427	0	Inf	8.25204e-36	up	K06566	IFITM; interferon induced transmembrane protein
ENSSSCG00000021757	98.1395	36.6451	1.42121	0.0324536	up	K09228	KRAB; KRAB domain-containing zinc finger protein
ENSSSCG00000021732	636.576	261.889	1.28138	0.0460746	up	.	.
ENSSSCG00000021637	276.418	130.087	1.08738	0.0181803	up	.	.
ENSSSCG00000021594	34.142	4.27888	2.99624	0.0231716	up	.	.
ENSSSCG00000021571	212.678	37.6247	2.49892	3.95512e-07	up	K10395	KIF4S; kinesin family member 4/7/21/27
ENSSSCG00000021514	190.75	43.8392	2.12139	0.00216921	up	K06088	OCLN; occludin
ENSSSCG00000021503	702.785	273.57	1.36117	0.000321902	up	K01050	BCHE; cholinesterase [EC:3.1.1.8]
ENSSSCG00000021432	216.366	55.5074	1.96272	0.00239539	up	K11840	USP9_24; ubiquitin carboxyl-terminal hydrolase 9/24 [EC:3.1.2.15]
ENSSSCG00000021242	135.885	19.9529	2.76772	0.006932	up	.	.
ENSSSCG00000021111	502.345	165.7	1.6001	0.019215	up	.	.
ENSSSCG00000021105	1016.91	67.1896	3.91981	0.0148786	up	K01273	E3.4.13.19, DPEP1; membrane dipeptidase [EC:3.4.13.19]
ENSSSCG00000021104	189.005	72.7936	1.37654	0.0472885	up	.	.
ENSSSCG00000021061	223.884	107.755	1.05499	0.0305724	up	K12830	SF3B3, SAP130, RSE1; splicing factor 3B subunit 3
ENSSSCG00000021006	733.857	127.474	2.5253	0.0023936	up	.	.
ENSSSCG00000020988	151.586	37.0898	2.03105	6.12276e-05	up	K09228	KRAB; KRAB domain-containing zinc finger protein
ENSSSCG00000020919	922.241	204.511	2.17297	2.18933e-11	up	K15622	MLF1; myeloid leukemia factor 1
ENSSSCG00000020860	114.352	35.9192	1.67066	0.0107642	up	.	.
ENSSSCG00000020837	541.042	194.369	1.47694	0.0152901	up	K06499	CEACAM; carcinoembryonic antigen-related cell adhesion molecule
ENSSSCG00000020785	3329.42	1212.93	1.45677	0.0148786	up	K07610	DES; desmin
ENSSSCG00000020663	274.414	120.627	1.1858	0.0166057	up	K09188	MLL3; histone-lysine N-methyltransferase MLL3 [EC:2.1.1.43]
ENSSSCG00000018015	390.65	150.221	1.37879	0.00173916	up	K10408	DNAH; dynein heavy chain, axonemal
ENSSSCG00000017986	25.8247	3.55953	2.85899	0.041259	up	K16739	NDEL1; nuclear distribution protein NudE-like 1
ENSSSCG00000017884	248.001	29.9026	3.052	0.0177192	up	.	.
ENSSSCG00000017785	507.01	239.863	1.0798	0.00844363	up	.	.
ENSSSCG00000017761	65.1968	0.343148	7.56983	9.38975e-11	up	.	.
ENSSSCG00000017758	164.072	73.0135	1.1681	0.0306578	up	.	.
ENSSSCG00000017728	1092.19	535.88	1.02724	0.00950371	up	K10356	MYO1; myosin I
ENSSSCG00000017712	124.292	46.4984	1.41848	0.0165545	up	K11825	AP2B1; AP-2 complex subunit beta-1
ENSSSCG00000017672	661.159	264.618	1.32109	0.0463633	up	K15164	MED13; mediator of RNA polymerase II transcription subunit 13
ENSSSCG00000017648	136.66	56.9402	1.26307	0.02931	up	K10608	TRIM37, MUL; tripartite motif-containing protein 37 [EC:6.3.2.19]
ENSSSCG00000017473	1650.65	781.265	1.07915	0.000609817	up	K03164	TOP2; DNA topoisomerase II [EC:5.99.1.3]
ENSSSCG00000017383	197.688	69.5187	1.50775	0.00168547	up	K00276	AOC3, AOC2, tynA; primary-amine oxidase [EC:1.4.3.21]
ENSSSCG00000017298	399.316	168.47	1.24504	0.0131807	up	.	.
ENSSSCG00000017249	14.9012	0	Inf	0.0112893	up	K04218	SSTR2; somatostatin receptor 2
ENSSSCG00000017158	152.619	20.6506	2.88568	3.15295e-07	up	.	.
ENSSSCG00000017148	122.331	48.0111	1.34935	0.0489332	up	.	.
ENSSSCG00000017144	240.027	63.3027	1.92286	5.38105e-06	up	.	.
ENSSSCG00000017005	65.8032	18.2971	1.84654	0.0300634	up	K04937	KCNMB1; potassium large conductance calcium-activated channel subfamily M beta member 1
ENSSSCG00000016992	42.6116	6.07449	2.81041	0.0422654	up	K01931	NEUR; protein neuralized [EC:6.3.2.19]
ENSSSCG00000016916	2629.17	685.189	1.94003	2.47651e-06	up	K05060	IL6ST, GP130; interleukin 6 signal transducer
ENSSSCG00000016886	202.718	41.1195	2.30158	2.47651e-06	up	.	.
ENSSSCG00000016871	22.3933	0.702823	4.99376	0.00752084	up	K05513	CCL28; C-C motif chemokine 28
ENSSSCG00000016864	234.782	101.044	1.21634	0.00974747	up	.	.
ENSSSCG00000016834	206.319	93.2029	1.14643	0.0255959	up	.	.
ENSSSCG00000016833	356.046	69.54	2.35615	0.0107642	up	.	.
ENSSSCG00000016831	357.948	87.4458	2.03329	0.000868136	up	.	.
ENSSSCG00000016816	268.572	111.231	1.27175	0.00475338	up	K08626	ADAMTS12; a disintegrin and metalloproteinase with thrombospondin motifs 12 [EC:3.4.24.-]
ENSSSCG00000016802	22.037	0	Inf	0.000952277	up	K06802	CDH10; cadherin 10, type 2, T2-cadherin
ENSSSCG00000016746	33.3775	2.0768	4.00644	0.00324624	up	K14461	NPC1L1; Niemann-Pick C1-like protein 1
ENSSSCG00000016705	55.1906	14.1459	1.96404	0.0477976	up	K09303	HOX_3; homeobox protein HoxA/B/D3
ENSSSCG00000016636	1325.25	569.43	1.21867	0.0127036	up	.	.
ENSSSCG00000016633	68.8535	20.778	1.72848	0.0353923	up	K05099	MET, HGFR; proto-oncogene tyrosine-protein kinase Met [EC:2.7.10.1]
ENSSSCG00000016628	288.964	102.289	1.49823	0.000799728	up	.	.
ENSSSCG00000016626	80.5195	4.9349	4.02825	0.000321115	up	K05031	CFTR; cystic fibrosis transmembrane conductance regulator [EC:3.6.3.49]
ENSSSCG00000016614	431.786	16.2506	4.73176	4.13272e-32	up	K08114	PTPRZ; receptor-type tyrosine-protein phosphatase zeta [EC:3.1.3.48]
ENSSSCG00000016613	260.336	58.3706	2.15706	1.6895e-07	up	K14157	AASS; alpha-aminoadipic semialdehyde synthase [EC:1.5.1.8 1.5.1.9]
ENSSSCG00000016608	124.265	18.2806	2.76504	7.82758e-06	up	.	.
ENSSSCG00000016600	440.833	137.326	1.68263	0.00710229	up	.	.
ENSSSCG00000016599	90.7584	8.36776	3.43912	2.71195e-06	up	K04243	GPR37; G protein-coupled receptor 37 (endothelin receptor type B-like)
ENSSSCG00000016511	129.782	44.2784	1.55141	0.0165545	up	.	.
ENSSSCG00000016365	71.577	10.6318	2.75111	0.000877272	up	.	.
ENSSSCG00000016203	91.8586	9.69597	3.24396	0.0207735	up	.	.
ENSSSCG00000016202	99.6887	21.7599	2.19576	0.000685554	up	K10640	RNF25, AO7; E3 ubiquitin-protein ligase RNF25 [EC:6.3.2.19]
ENSSSCG00000016187	88.6574	13.5821	2.70653	0.0197867	up	.	.
ENSSSCG00000016166	53.7896	4.26374	3.65713	0.0371732	up	.	.
ENSSSCG00000016119	327.376	143.034	1.19459	0.00443126	up	.	.
ENSSSCG00000016110	75.6825	8.61833	3.13448	0.0209382	up	.	.
ENSSSCG00000016092	245.54	89.7262	1.45236	0.00104233	up	.	.
ENSSSCG00000016074	155.758	63.5994	1.29222	0.018378	up	K15503	ANKRD44; serine/threonine-protein phosphatase 6 regulatory ankyrin repeat subunit B
ENSSSCG00000016073	237.941	92.4415	1.36399	0.00283896	up	K05294	PGAP1; glycosylphosphatidylinositol deacylase [EC:3.-.-.-]
ENSSSCG00000016030	51.3089	2.09194	4.6163	1.43141e-05	up	K15716	ZSWIM2; E3 ubiquitin-protein ligase ZSWIM2 [EC:6.3.2.19]
ENSSSCG00000015907	175.89	26.2263	2.74559	2.16133e-07	up	K00710	GALNT; polypeptide N-acetylgalactosaminyltransferase [EC:2.4.1.41]
ENSSSCG00000015902	399.881	129.489	1.62674	0.0431469	up	.	.
ENSSSCG00000015857	496.413	188.161	1.39957	0.0240892	up	K11718	HUGT; UDP-glucose:glycoprotein glucosyltransferase [EC:2.4.1.-]
ENSSSCG00000015853	278.779	101.856	1.4526	0.00150881	up	K10595	HERC2; E3 ubiquitin-protein ligase HERC2 [EC:6.3.2.19]
ENSSSCG00000015841	49.6622	13.3481	1.89551	0.0401492	up	.	.
ENSSSCG00000015823	288.025	124.931	1.20506	0.0141083	up	.	.
ENSSSCG00000015818	884.201	394.812	1.16321	0.0176182	up	K16545	DDHD2; phospholipase DDHD2 [EC:3.1.1.-]
ENSSSCG00000015795	84.1042	13.2559	2.66555	0.000466148	up	.	.
ENSSSCG00000015794	182.188	74.2079	1.29578	0.0308617	up	.	.
ENSSSCG00000015741	87.4543	13.4748	2.69827	0.00261931	up	.	.
ENSSSCG00000015732	20.8718	0.374815	5.79923	0.00499436	up	K09275	TFCP2; transcription factor CP2 and related proteins
ENSSSCG00000015590	387.757	193.497	1.00284	0.0183621	up	K08220	FLVCR, SLC49A1_2; MFS transporter, FLVCR family, feline leukemia virus subgroup C receptor-related protein
ENSSSCG00000015589	215.812	99.3225	1.11958	0.0242179	up	.	.
ENSSSCG00000015582	208.805	101.023	1.04746	0.0431469	up	K18025	PTPN14_21; tyrosine-protein phosphatase non-receptor type 14/21 [EC:3.1.3.48]
ENSSSCG00000015581	527.289	213.508	1.3043	0.000256367	up	K11499	CENPF; centromere protein F
ENSSSCG00000015566	243.471	83.5675	1.54273	0.00545865	up	K10086	EDEM3; ER degradation enhancer, mannosidase alpha-like 3
ENSSSCG00000015561	127.035	13.1619	3.27079	0.000250264	up	.	.
ENSSSCG00000015553	175.257	52.0528	1.75143	0.00645185	up	K13184	DHX9; ATP-dependent RNA helicase A [EC:3.6.4.13]
ENSSSCG00000015540	131.275	43.3477	1.59856	0.00444141	up	.	.
ENSSSCG00000015537	336.327	161.707	1.05648	0.0294824	up	.	.
ENSSSCG00000015531	217.638	67.5434	1.68805	0.0335797	up	K16768	CEP350; centrosomal protein CEP350
ENSSSCG00000015404	50.0192	13.2366	1.91795	0.0471805	up	K06840	SEMA3; semaphorin 3
ENSSSCG00000015402	533.4	132.198	2.01252	0.000182206	up	K04858	CACNA2D1; voltage-dependent calcium channel alpha-2/delta-1
ENSSSCG00000015401	241.878	116.805	1.05018	0.0477976	up	K16882	PCLO; protein piccolo
ENSSSCG00000015399	190.456	24.5144	2.95775	0.010714	up	K06840	SEMA3; semaphorin 3
ENSSSCG00000015379	268.837	49.1352	2.4519	0.00148795	up	K10408	DNAH; dynein heavy chain, axonemal
ENSSSCG00000015268	4678.88	725.929	2.68826	0.00848956	up	K00485	FMO; dimethylaniline monooxygenase (N-oxide forming) [EC:1.14.13.8]
ENSSSCG00000015197	524.055	93.5609	2.48574	0.0430593	up	.	.
ENSSSCG00000015109	111.721	30.3838	1.87853	0.0225016	up	.	.
ENSSSCG00000015082	23.4485	2.04513	3.51923	0.0322324	up	K06768	DSCAML1; Down syndrome cell adhesion molecule-like protein 1
ENSSSCG00000015081	19.3387	1.43593	3.75144	0.0464394	up	K06768	DSCAML1; Down syndrome cell adhesion molecule-like protein 1
ENSSSCG00000015021	128.717	7.63743	4.07497	0.0176182	up	.	.
ENSSSCG00000015010	199.533	16.4113	3.60387	0.00549637	up	.	.
ENSSSCG00000014980	189.743	70.3351	1.43173	0.0115719	up	.	.
ENSSSCG00000014979	397.986	167.444	1.24904	0.0062172	up	.	.
ENSSSCG00000014957	49.9338	6.6355	2.91174	0.00466097	up	.	.
ENSSSCG00000014844	43.9811	0	Inf	3.70159e-08	up	.	.
ENSSSCG00000014816	237.306	115.818	1.03488	0.0307608	up	K18283	PDE2A; cGMP-dependent 3',5'-cyclic phosphodiesterase [EC:3.1.4.17]
ENSSSCG00000014570	860.578	250.991	1.77767	1.98349e-07	up	.	.
ENSSSCG00000014380	148.755	45.7725	1.70039	0.00150307	up	K16494	PCDHB; protocadherin beta
ENSSSCG00000014371	223.541	90.6566	1.30205	0.00606579	up	K03946	NDUFA2; NADH dehydrogenase (ubiquinone) 1 alpha subcomplex subunit 2
ENSSSCG00000014291	813.302	387.956	1.0679	0.00299853	up	K15185	AFF4; AF4/FMR2 family member 4
ENSSSCG00000014262	141.535	39.1739	1.85319	0.000509245	up	K13499	CHSY; chondroitin sulfate synthase [EC:2.4.1.175 2.4.1.226]
ENSSSCG00000014256	1080.9	309.835	1.80266	9.79829e-05	up	.	.
ENSSSCG00000014255	248.21	67.161	1.88586	0.000205295	up	K10951	SLC12A2, NKCC1; solute carrier family 12 (sodium/potassium/chloride transporter), member 2
ENSSSCG00000014232	673.086	278.972	1.27067	0.00196	up	.	.
ENSSSCG00000014217	262.517	122.155	1.10369	0.0197938	up	.	.
ENSSSCG00000014202	45.2298	11.1763	2.01683	0.0398102	up	.	.
ENSSSCG00000014194	624.764	266.284	1.23034	0.038082	up	K10634	PJA2; E3 ubiquitin-protein ligase Praja2 [EC:6.3.2.19]
ENSSSCG00000014161	106.915	38.4958	1.47369	0.019266	up	.	.
ENSSSCG00000014117	67.2548	15.7969	2.08999	0.0183621	up	K04659	THBS2S; thrombospondin 2/3/4/5
ENSSSCG00000014097	332.249	133.622	1.31411	0.00739531	up	K18437	PDE8; high affinity cAMP-specific and IBMX-insensitive 3',5'-cyclic phosphodiesterase 8 [EC:3.1.4.53]
ENSSSCG00000014087	517.862	194.442	1.41323	0.000545355	up	K05767	IQGAP2_3; Ras GTPase-activating-like protein IQGAP2/3
ENSSSCG00000014080	1389.61	625.794	1.15092	0.00105496	up	K00021	HMGCR; hydroxymethylglutaryl-CoA reductase (NADPH) [EC:1.1.1.34]
ENSSSCG00000014076	118.29	26.7708	2.14359	0.00020337	up	.	.
ENSSSCG00000013714	192.585	47.5585	2.01772	0.0469761	up	.	.
ENSSSCG00000013339	1135.21	324.06	1.80863	0.0455473	up	.	.
ENSSSCG00000013326	56.0176	11.3983	2.29706	0.0199683	up	.	.
ENSSSCG00000013313	496.284	195.155	1.34654	0.000841671	up	.	.
ENSSSCG00000013311	235.628	96.0641	1.29444	0.0399751	up	.	.
ENSSSCG00000013285	957.311	453.302	1.07852	0.001458	up	.	.
ENSSSCG00000013275	159.104	32.3783	2.29688	3.67263e-05	up	.	.
ENSSSCG00000013088	196.229	23.9689	3.0333	0.000781185	up	.	.
ENSSSCG00000012572	459.925	133.622	1.78324	3.95512e-07	up	K06237	COL4A; collagen, type IV, alpha
ENSSSCG00000012571	1076.48	435.108	1.30688	4.0603e-05	up	.	.
ENSSSCG00000012558	124.094	15.7388	2.97904	0.0223665	up	.	.
ENSSSCG00000012557	116.532	35.2209	1.72622	0.00645185	up	K14306	NUP62; nuclear pore complex protein Nup62
ENSSSCG00000012547	39.8743	0	Inf	8.56901e-07	up	.	.
ENSSSCG00000012542	436.465	131.363	1.73231	1.18424e-06	up	.	.
ENSSSCG00000012525	646.217	306.952	1.07401	0.00431362	up	.	.
ENSSSCG00000012517	163.193	9.00828	4.17918	0.000128228	up	.	.
ENSSSCG00000012504	1195.32	419.122	1.51195	1.28456e-06	up	K11281	NAP1L3, BNAP; nucleosome assembly protein 1-like 3
ENSSSCG00000012500	82.3256	19.4652	2.08044	0.0111543	up	.	.
ENSSSCG00000012482	176.686	78.1628	1.17663	0.0274422	up	.	.
ENSSSCG00000012474	238.248	115.222	1.04806	0.0301438	up	K05741	DIAPH2; diaphanous 2
ENSSSCG00000012448	964.54	415.836	1.21383	0.000203913	up	K18241	ITM2A; integral membrane protein 2A
ENSSSCG00000012437	411.417	91.5366	2.16818	2.14474e-07	up	K17686	copA, ATP7; Cu+-exporting ATPase [EC:3.6.3.54]
ENSSSCG00000012415	104.495	16.8291	2.6344	1.13948e-05	up	K11280	NAP1L2, BPX; nucleosome assembly protein 1-like 2
ENSSSCG00000012371	354.025	149.44	1.24429	0.00559016	up	K08557	NR3C4, AR; androgen receptor
ENSSSCG00000012235	215.473	67.5812	1.67282	0.00113621	up	.	.
ENSSSCG00000012026	810.703	405.102	1.00089	0.0171345	up	K08617	ADAMTS1; a disintegrin and metalloproteinase with thrombospondin motifs 1 [EC:3.4.24.-]
ENSSSCG00000011973	314.66	131.079	1.26336	0.0249539	up	.	.
ENSSSCG00000011906	119.394	41.9968	1.50737	0.0471476	up	K06791	IGSF11; immunoglobulin superfamily, member 11
ENSSSCG00000011892	224.804	22.4851	3.32163	9.33418e-07	up	.	.
ENSSSCG00000011859	423.281	160.363	1.40028	0.0262403	up	.	.
ENSSSCG00000011857	76.7027	22.7604	1.75275	0.024219	up	K13539	LMLN; leishmanolysin-like peptidase [EC:3.4.24.-]
ENSSSCG00000011854	321.751	141.261	1.18758	0.00545865	up	.	.
ENSSSCG00000011793	45.4214	1.7956	4.66083	4.95076e-05	up	.	.
ENSSSCG00000011788	188.581	85.4096	1.14271	0.0283653	up	.	.
ENSSSCG00000011772	245.604	79.5761	1.62593	0.000189878	up	K01530	E3.6.3.1; phospholipid-translocating ATPase [EC:3.6.3.1]
ENSSSCG00000011764	1122.65	508.968	1.14126	0.000668304	up	K03961	NDUFB5; NADH dehydrogenase (ubiquinone) 1 beta subcomplex subunit 5
ENSSSCG00000011751	234.731	21.2857	3.46306	0.0242179	up	.	.
ENSSSCG00000011496	1082.29	393.308	1.46036	0.00406428	up	K08624	ADAMTS9; a disintegrin and metalloproteinase with thrombospondin motifs 9 [EC:3.4.24.-]
ENSSSCG00000011489	35.5373	4.87018	2.86729	0.0188534	up	.	.
ENSSSCG00000011485	1050.88	482.145	1.12406	0.0478652	up	K16667	PTPRG; receptor-type tyrosine-protein phosphatase gamma [EC:3.1.3.48]
ENSSSCG00000011439	43.5815	6.38597	2.77074	0.0112893	up	.	.
ENSSSCG00000011391	431.198	66.5566	2.6957	0.000303411	up	K16504	CDHR4, CDH29; cadherin-related family member 4
ENSSSCG00000011380	27.8724	3.21639	3.11533	0.0320501	up	.	.
ENSSSCG00000011291	67.1862	5.24638	3.67877	2.39487e-05	up	.	.
ENSSSCG00000011272	13814	4389.5	1.654	1.12688e-09	up	K02875	RP-L14e, RPL14; large subunit ribosomal protein L14e
ENSSSCG00000011249	121.953	37.9041	1.6859	0.0122858	up	.	.
ENSSSCG00000011227	237.865	111.924	1.08762	0.0234319	up	.	.
ENSSSCG00000011217	136.256	28.3482	2.26499	0.00950371	up	K08857	NEK; NIMA (never in mitosis gene a)-related kinase [EC:2.7.11.1]
ENSSSCG00000011205	45.1109	0.328008	7.1036	7.46917e-07	up	.	.
ENSSSCG00000011077	556.485	263.58	1.0781	0.00914165	up	K07305	msrB; peptide-methionine (R)-S-oxide reductase [EC:1.8.4.12]
ENSSSCG00000011069	320.811	56.3616	2.50894	0.00237017	up	.	.
ENSSSCG00000011051	204.189	96.4003	1.0828	0.0345112	up	.	.
ENSSSCG00000011046	2093.5	723.808	1.53224	6.96009e-06	up	.	.
ENSSSCG00000010957	297.563	141.945	1.06786	0.019667	up	.	.
ENSSSCG00000010922	279.333	36.7243	2.92718	0.000279394	up	K09429	K09429, ELF3; E74-like factor 3
ENSSSCG00000010896	313.89	133.295	1.23563	0.00312105	up	.	.
ENSSSCG00000010893	539.709	82.8048	2.7044	4.53703e-14	up	K04004	HF1; complement factor H
ENSSSCG00000010885	109.835	41.124	1.41728	0.0233172	up	K10168	TLR5; toll-like receptor 5
ENSSSCG00000010768	124.045	33.7891	1.87623	0.024219	up	.	.
ENSSSCG00000010746	672.894	207.193	1.6994	2.40063e-06	up	.	.
ENSSSCG00000010690	493.357	237.569	1.05428	0.0157142	up	.	.
ENSSSCG00000010664	230.429	23.1584	3.31472	0.0245561	up	.	.
ENSSSCG00000010654	172.273	70.1117	1.29697	0.0124767	up	.	.
ENSSSCG00000010640	145.322	46.9757	1.62926	0.0136565	up	.	.
ENSSSCG00000010639	43.29	4.17013	3.37587	0.0403832	up	K08648	HABP2; hyaluronan binding protein 2 [EC:3.4.21.-]
ENSSSCG00000010614	236.616	27.1698	3.12247	0.0297227	up	.	.
ENSSSCG00000010609	380.644	48.2045	2.9812	0.0491041	up	.	.
ENSSSCG00000010471	437.025	194.979	1.1644	0.0030445	up	K10398	KIF11, EG5; kinesin family member 11
ENSSSCG00000010428	692.783	125.119	2.46911	0.036805	up	K02165	DKK; dickkopf
ENSSSCG00000010384	75.282	10.352	2.8624	0.015797	up	.	.
ENSSSCG00000010380	118.183	49.5678	1.25355	0.0472732	up	K04440	JNK; c-Jun N-terminal kinase [EC:2.7.11.24]
ENSSSCG00000010348	91.3973	17.5798	2.37823	0.0275534	up	K16501	CDHR1, PCDH21; cadherin-related family member 1
ENSSSCG00000010339	102.516	16.0024	2.67949	0.000106832	up	.	.
ENSSSCG00000010298	345.641	87.2971	1.98527	0.0106241	up	.	.
ENSSSCG00000010102	80.8841	20.219	2.00014	0.0230097	up	K13866	SLC7A4; solute carrier family 7 (cationic amino acid transporter), member 4
ENSSSCG00000009937	94.7047	35.7695	1.4047	0.0334828	up	K11262	ACAC; acetyl-CoA carboxylase / biotin carboxylase [EC:6.4.1.2 6.3.4.14]
ENSSSCG00000009874	5112.36	1910.63	1.41994	0.0237913	up	K17632	RASAL1; RAS protein activator-like 1
ENSSSCG00000009870	20.8466	1.0143	4.36125	0.0150012	up	K17989	SDS, SDH, CHA1; L-serine/L-threonine ammonia-lyase [EC:4.3.1.17 4.3.1.19]
ENSSSCG00000009831	840.179	377.103	1.15574	0.000952277	up	K09313	CUTL; homeobox protein cut-like
ENSSSCG00000009826	471.497	225.266	1.06562	0.00726106	up	.	.
ENSSSCG00000009765	577.964	166.774	1.79308	0.0143543	up	K10408	DNAH; dynein heavy chain, axonemal
ENSSSCG00000009703	85.5403	7.2736	3.55586	1.91163e-06	up	.	.
ENSSSCG00000009645	5016.8	1114.34	2.17058	0.00201516	up	K08634	ADAMDEC1; ADAM-like, decysin 1 [EC:3.4.24.-]
ENSSSCG00000009535	211.314	60.9137	1.79455	8.45067e-05	up	K05463	EFNB; ephrin-B
ENSSSCG00000009512	413.647	172.261	1.26381	0.000945742	up	K17477	FARP1; FERM, RhoGEF and pleckstrin domain-containing protein 1
ENSSSCG00000009497	55.8217	3.95088	3.82058	0.0176182	up	K05673	ABCC4; ATP-binding cassette, subfamily C (CFTR/MRP), member 4
ENSSSCG00000009477	428.374	186.122	1.20262	0.0462701	up	K04198	EDNRB; endothelin receptor type B
ENSSSCG00000009471	463.386	223.228	1.0537	0.0427022	up	K12390	CLN5; ceroid-lipofuscinosis neuronal protein 5
ENSSSCG00000009464	1429.11	642.526	1.15329	0.000303411	up	K17902	TBC1D4, AS160; TBC1 domain family member 4
ENSSSCG00000009462	120.636	38.3591	1.65302	0.015806	up	K09206	KLF5; krueppel-like factor 5
ENSSSCG00000009457	152.748	63.4067	1.26844	0.0434445	up	.	.
ENSSSCG00000009388	66.1353	13.366	2.30685	0.00905355	up	.	.
ENSSSCG00000009380	88.6128	7.60299	3.54288	2.13877e-06	up	K08857	NEK; NIMA (never in mitosis gene a)-related kinase [EC:2.7.11.1]
ENSSSCG00000009354	216.15	26.2164	3.04349	0.00132073	up	K06627	CCNA; cyclin A
ENSSSCG00000009338	156.791	61.3374	1.354	0.0157142	up	.	.
ENSSSCG00000009320	748.774	292.212	1.35752	0.000292753	up	K05096	FLT1, VEGFR1; FMS-like tyrosine kinase 1 [EC:2.7.10.1]
ENSSSCG00000009270	184.594	72.5791	1.34673	0.0176182	up	K16474	IFT88; intraflagellar transport protein 88
ENSSSCG00000009239	230.89	57.1749	2.01375	0.00481032	up	.	.
ENSSSCG00000009209	449.457	163.717	1.45698	0.000465271	up	K11283	NAP1L5; nucleosome assembly protein 1-like 5
ENSSSCG00000009192	3747.44	1760.59	1.08985	0.024881	up	.	.
ENSSSCG00000009125	425.74	111.538	1.93244	3.95512e-07	up	K10380	ANK; ankyrin
ENSSSCG00000009111	664.957	285.039	1.2221	0.00113621	up	.	.
ENSSSCG00000009106	255.185	69.4482	1.87753	5.55032e-05	up	K13762	PDE5; cGMP-specific 3',5'-cyclic phosphodiesterase [EC:3.1.4.35]
ENSSSCG00000009077	449.15	191.183	1.23224	0.0187277	up	K09485	HSP110; heat shock protein 110kDa
ENSSSCG00000009021	468.653	181.676	1.36716	0.000634032	up	.	.
ENSSSCG00000008970	29.1639	3.40397	3.09889	0.0322636	up	K08824	CDKL; cyclin-dependent kinase-like [EC:2.7.11.22]
ENSSSCG00000008909	88.8375	27.8365	1.67419	0.0148786	up	K02223	CLOCK, KAT13D; circadian locomoter output cycles kaput protein [EC:2.3.1.48]
ENSSSCG00000008908	31.4876	0.343148	6.51981	0.000129698	up	.	.
ENSSSCG00000008882	2282.28	1068.84	1.09443	0.00274656	up	K02877	RP-L15e, RPL15; large subunit ribosomal protein L15e
ENSSSCG00000008847	183.869	80.8234	1.18583	0.024219	up	.	.
ENSSSCG00000008842	6700.32	1269.17	2.40035	0.00216921	up	K05091	KIT, SCFR; proto-oncogene tyrosine-protein kinase Kit [EC:2.7.10.1]
ENSSSCG00000008834	467.329	37.3218	3.64635	0.0385752	up	.	.
ENSSSCG00000008765	377.081	181.077	1.05827	0.0183621	up	.	.
ENSSSCG00000008749	304.734	108.307	1.49242	0.000830023	up	K06839	SLIT2; slit 2
ENSSSCG00000008738	709.871	350.324	1.01887	0.0144397	up	.	.
ENSSSCG00000008664	533.723	96.8915	2.46165	4.28756e-10	up	.	.
ENSSSCG00000008575	416.515	179.153	1.21717	0.0280699	up	K11471	ASXL; additional sex combs-like protein
ENSSSCG00000008504	973.916	364.581	1.41756	0.00769391	up	.	.
ENSSSCG00000008480	407.118	181.88	1.16246	0.0114434	up	.	.
ENSSSCG00000008478	472.671	176.201	1.42362	0.000110967	up	K03099	SOS; son of sevenless
ENSSSCG00000008429	948.717	301.564	1.65351	1.20189e-06	up	K06737	TACSTD1; tumor-associated calcium signal transducer 1
ENSSSCG00000008294	3456	953.249	1.85818	0.00638703	up	K12315	ACTG2; actin, gamma-enteric smooth muscle
ENSSSCG00000008292	189.416	79.862	1.24598	0.0141083	up	.	.
ENSSSCG00000008254	171.661	67.1641	1.3538	0.00859715	up	K05691	CTNNA; catenin alpha
ENSSSCG00000008250	787.134	322.823	1.28587	0.000110967	up	K05691	CTNNA; catenin alpha
ENSSSCG00000008186	328.628	135.537	1.27777	0.00820919	up	.	.
ENSSSCG00000008178	349.011	112.66	1.6313	5.98573e-05	up	K15195	AFF3; AF4/FMR2 family member 3
ENSSSCG00000008162	4315.92	2142.87	1.01012	0.00526169	up	K04386	IL1R1; interleukin 1 receptor type I
ENSSSCG00000008127	904.153	432.622	1.06346	0.00465839	up	K12854	SNRNP200, BRR2; pre-mRNA-splicing helicase BRR2 [EC:3.6.4.13]
ENSSSCG00000008118	54.5345	11.7549	2.21391	0.0378536	up	K15602	PROM2; prominin 2
ENSSSCG00000008089	154.56	60.7575	1.34704	0.0137682	up	K16769	CKAP2; cytoskeleton-associated protein 2
ENSSSCG00000008072	211.095	85.1821	1.30927	0.0141083	up	K08120	ASPN; asporin
ENSSSCG00000007857	991.317	117.771	3.07336	5.55032e-05	up	K01896	ACSM; medium-chain acyl-CoA synthetase [EC:6.2.1.2]
ENSSSCG00000007746	824.952	333.138	1.30819	0.000211845	up	K09498	CCT6; T-complex protein 1 subunit zeta
ENSSSCG00000007688	192.751	23.6825	3.02484	7.92604e-11	up	K03008	RPB11, POLR2J; DNA-directed RNA polymerase II subunit RPB11
ENSSSCG00000007485	233.246	26.9643	3.11273	0.0432156	up	.	.
ENSSSCG00000007476	45.4413	7.91447	2.52144	0.0223061	up	K04900	KCNG1; potassium voltage-gated channel subfamily G member 1
ENSSSCG00000007459	56.4687	12.5668	2.16784	0.0114434	up	K18423	CSE1, CAS, XPO2; exportin-2 (importin alpha re-exporter)
ENSSSCG00000007391	52.3471	7.99572	2.71081	0.0127917	up	.	.
ENSSSCG00000007345	510.436	234.462	1.12238	0.045729	up	.	.
ENSSSCG00000007149	183.423	65.4425	1.48688	0.00974856	up	.	.
ENSSSCG00000007114	68.9374	5.32485	3.69447	0.000218678	up	K08035	FOXA2, HNF3B; forkhead box protein A2, hepatocyte nuclear factor 3-beta
ENSSSCG00000006993	93.838	29.3808	1.6753	0.0214866	up	K16537	PCM1; pericentriolar material 1 protein
ENSSSCG00000006969	193.12	50.1164	1.94614	0.00112816	up	.	.
ENSSSCG00000006857	676.892	245.158	1.46521	0.00666796	up	K06236	COL1AS; collagen, type I/II/III/V/XI/XXIV/XXVII, alpha
ENSSSCG00000006850	357.426	175.389	1.02709	0.0201849	up	.	.
ENSSSCG00000006848	2055.34	905.317	1.18288	0.0032761	up	K14684	SLC25A23S; solute carrier family 25 (mitochondrial phosphate transporter), member 23/24/25/41
ENSSSCG00000006836	152.592	11.6915	3.70614	7.82182e-07	up	.	.
ENSSSCG00000006806	158.401	31.7096	2.32059	0.0268493	up	K16344	HBXIP; hepatitis B virus X-interacting protein
ENSSSCG00000006720	225.672	88.3062	1.35364	0.00389113	up	K11517	HAO; (S)-2-hydroxy-acid oxidase [EC:1.1.3.15]
ENSSSCG00000006621	242.15	59.791	2.0179	1.80004e-05	up	K06102	CGN; cingulin
ENSSSCG00000006620	329.925	161.335	1.03207	0.0194366	up	.	.
ENSSSCG00000006580	57.7953	13.6141	2.08584	0.0136669	up	.	.
ENSSSCG00000006464	545.657	148.92	1.87346	2.02894e-06	up	K03176	NTRK1, TRKA; neurotrophic tyrosine kinase receptor type 1 [EC:2.7.10.1]
ENSSSCG00000006297	515.426	235.101	1.13248	0.00904002	up	.	.
ENSSSCG00000006294	250.295	103.333	1.27633	0.00710229	up	K00940	E2.7.4.6, ndk; nucleoside-diphosphate kinase [EC:2.7.4.6]
ENSSSCG00000006274	523.618	145.552	1.84698	0.0176182	up	K06642	PRKDC; DNA-dependent protein kinase catalytic subunit [EC:2.7.11.1]
ENSSSCG00000006267	1128.1	541.487	1.0589	0.00499883	up	.	.
ENSSSCG00000006255	86.9701	10.4735	3.05378	4.59783e-05	up	.	.
ENSSSCG00000006225	88.76	30.7428	1.52966	0.0272002	up	.	.
ENSSSCG00000006209	247.398	113.076	1.12955	0.0270254	up	K11861	VCPIP1, VCIP135; deubiquitinating protein VCIP135 [EC:3.4.19.12]
ENSSSCG00000006172	621.308	123.899	2.32615	0.000117692	up	.	.
ENSSSCG00000006146	189.393	71.3649	1.4081	0.00431362	up	K16475	LRRCC1, CLERC; leucine-rich repeat and coiled-coil domain-containing protein 1
ENSSSCG00000006080	44.9259	3.60634	3.63894	0.00620698	up	.	.
ENSSSCG00000006069	404.256	63.3437	2.674	1.08954e-09	up	.	.
ENSSSCG00000006025	363.809	60.7152	2.58305	6.0815e-06	up	.	.
ENSSSCG00000006003	452.769	107.585	2.07329	0.0203567	up	.	.
ENSSSCG00000006001	1408.02	318.536	2.14415	8.63087e-07	up	K01122	ENPP2; ectonucleotide pyrophosphatase/phosphodiesterase family member 2 [EC:3.1.4.39]
ENSSSCG00000005952	339.655	40.6418	3.06303	0.00638797	up	.	.
ENSSSCG00000005785	70.0268	20.3915	1.77994	0.0214424	up	K08672	PCSK6; proprotein convertase subtilisin/kexin type 6 [EC:3.4.21.-]
ENSSSCG00000005594	74.682	10.7117	2.80158	0.0350621	up	.	.
ENSSSCG00000005380	429.241	196.103	1.13018	0.0107702	up	K08135	COL15A; collagen, type XV, alpha
ENSSSCG00000005284	610.528	256.935	1.24865	0.0317074	up	K04636	GNA14; guanine nucleotide-binding protein subunit alpha-14
ENSSSCG00000005278	184.767	35.8414	2.36601	3.24347e-06	up	K18449	PRUNE2, BMCC1; prune homolog 2
ENSSSCG00000005260	119.24	26.8056	2.15326	0.00089093	up	.	.
ENSSSCG00000005235	662.25	278.739	1.24846	0.000407667	up	.	.
ENSSSCG00000005225	36.5617	6.65064	2.45877	0.0396231	up	.	.
ENSSSCG00000005081	62.7681	11.052	2.50572	0.0227161	up	.	.
ENSSSCG00000005022	2613.17	889.743	1.55434	0.00312105	up	K16476	NIN; ninein
ENSSSCG00000004980	380.046	136.448	1.47782	0.000514748	up	.	.
ENSSSCG00000004961	802.759	342.187	1.23018	0.00157224	up	K06587	ITGA11; integrin alpha 11
ENSSSCG00000004901	200.268	98.2916	1.02679	0.0478073	up	K05285	PIGN; phosphatidylinositol glycan, class N [EC:2.7.-.-]
ENSSSCG00000004869	46.4844	4.5587	3.35005	0.00168547	up	K05604	CNDP1; beta-Ala-His dipeptidase [EC:3.4.13.20]
ENSSSCG00000004807	605.166	261.578	1.21009	0.000830023	up	.	.
ENSSSCG00000004789	29122.9	11967.1	1.28308	0.00321638	up	K16857	THBS1; thrombospondin 1
ENSSSCG00000004759	168.039	48.696	1.78692	0.00136287	up	K15619	SPINT1; Kunitz-type protease inhibitor 1
ENSSSCG00000004758	67.4839	19.0643	1.82367	0.0417289	up	K07866	RHOV, WRCH2; Ras homolog gene family, member V
ENSSSCG00000004734	30.4619	5.11971	2.57287	0.0437234	up	K16342	PLA2G4, CPLA2; cytosolic phospholipase A2 [EC:3.1.1.4]
ENSSSCG00000004661	298.884	137.752	1.11751	0.0126075	up	.	.
ENSSSCG00000004658	2144.99	513.37	2.0629	6.22393e-05	up	K06825	FBN1; fibrillin 1
ENSSSCG00000004644	414.148	85.1872	2.28144	0.00107668	up	K01590	hdc, HDC; histidine decarboxylase [EC:4.1.1.22]
ENSSSCG00000004642	40.5356	3.82559	3.40544	0.00382884	up	K08746	SLC27A2, FACVL1, FATP2; solute carrier family 27 (fatty acid transporter), member 2 [EC:6.2.1.- 6.2.1.3]
ENSSSCG00000004626	609.837	279.468	1.12574	0.00188676	up	K10370	TMOD; tropomodulin
ENSSSCG00000004621	130.506	20.452	2.6738	8.54857e-06	up	K10357	MYO5; myosin V
ENSSSCG00000004610	449.318	157.666	1.51087	0.00477624	up	.	.
ENSSSCG00000004586	229.046	83.1486	1.46187	0.00503026	up	.	.
ENSSSCG00000004554	330.953	165.297	1.00156	0.0308844	up	.	.
ENSSSCG00000004538	206.36	96.0342	1.10354	0.045729	up	.	.
ENSSSCG00000004531	97.9765	39.0331	1.32774	0.0477976	up	.	.
ENSSSCG00000004490	80.5171	28.2743	1.50981	0.0349271	up	.	.
ENSSSCG00000004469	128.444	33.3623	1.94485	0.00246249	up	.	.
ENSSSCG00000004468	110.904	27.1098	2.03243	0.0443182	up	.	.
ENSSSCG00000004434	57.3523	3.85587	3.89472	4.60948e-05	up	K08892	FRK, PTK5; fyn-related kinase [EC:2.7.10.2]
ENSSSCG00000004428	90.1444	19.6229	2.1997	0.00126535	up	K06241	LAMA4; laminin, alpha 4
ENSSSCG00000004314	184.761	53.3001	1.79345	0.00796813	up	.	.
ENSSSCG00000004245	193.322	73.7417	1.39045	0.0139462	up	.	.
ENSSSCG00000004170	213.794	63.298	1.75599	0.004743	up	.	.
ENSSSCG00000004149	731.804	342.378	1.09587	0.00332505	up	.	.
ENSSSCG00000004147	246.257	25.0902	3.29497	0.0139691	up	.	.
ENSSSCG00000004139	617.058	215.789	1.51578	0.0301555	up	K08463	GPR126; G protein-coupled receptor 126
ENSSSCG00000004124	420.766	141.516	1.57205	0.031983	up	.	.
ENSSSCG00000004114	400.284	79.2308	2.33689	3.19434e-09	up	.	.
ENSSSCG00000004106	397.512	187.426	1.08468	0.0084964	up	K08791	LATS1_2, Wts; serine/threonine-protein kinase LATS1/2 [EC:2.7.11.1]
ENSSSCG00000004087	455.896	171.664	1.40912	0.000685554	up	.	.
ENSSSCG00000004028	138.019	9.07197	3.92731	9.38975e-11	up	.	.
ENSSSCG00000003965	127.868	34.9696	1.87048	0.00446245	up	.	.
ENSSSCG00000003894	20.2805	0.717963	4.82004	0.0141863	up	K07426	CYP4B1; cytochrome P450, family 4, subfamily B, polypeptide 1 [EC:1.14.14.1]
ENSSSCG00000003826	97.8073	30.5868	1.67703	0.0166057	up	K16612	HOOK1; protein HOOK1
ENSSSCG00000003819	49.006	7.61952	2.68519	0.0112149	up	.	.
ENSSSCG00000003818	365.587	174.23	1.06922	0.0320193	up	.	.
ENSSSCG00000003784	129.411	32.4874	1.99401	0.000939868	up	.	.
ENSSSCG00000003781	387.957	166.981	1.21622	0.0112149	up	.	.
ENSSSCG00000003756	237.89	30.2089	2.97725	1.46251e-10	up	K04294	LPAR3, EDG7; lysophosphatidic acid receptor 3
ENSSSCG00000003746	908.566	3.67003	7.95166	4.51874e-06	up	K02998	RP-SAe, RPSA; small subunit ribosomal protein SAe
ENSSSCG00000003728	180.121	74.222	1.27905	0.0145513	up	.	.
ENSSSCG00000003709	391.753	151.481	1.37081	0.00104233	up	K06240	LAMA3_5; laminin, alpha 3/5
ENSSSCG00000003694	1903.6	861.047	1.14457	0.000848025	up	.	.
ENSSSCG00000003671	222.818	92.1474	1.27385	0.0249539	up	K01074	PPT; palmitoyl-protein thioesterase [EC:3.1.2.22]
ENSSSCG00000003655	202.108	62.3267	1.6972	0.0262403	up	.	.
ENSSSCG00000003586	326.131	152.213	1.09936	0.0249988	up	K06107	EPB41, 4.1R; erythrocyte membrane protein band 4.1
ENSSSCG00000003539	40.7357	7.97781	2.35223	0.0234257	up	K09275	TFCP2; transcription factor CP2 and related proteins
ENSSSCG00000003517	111.694	27.4324	2.02559	0.00205351	up	K06255	HSPG2; heparan sulfate proteoglycan 2 (perlecan)
ENSSSCG00000003514	7339.45	3398.26	1.11087	0.000222146	up	K06255	HSPG2; heparan sulfate proteoglycan 2 (perlecan)
ENSSSCG00000003456	73.7252	21.1837	1.7992	0.0339996	up	.	.
ENSSSCG00000003382	93.6406	31.0469	1.59268	0.0401492	up	K04624	TAS1R1; taste receptor type 1 member 1
ENSSSCG00000003336	66.0619	5.41847	3.60786	0.0490261	up	.	.
ENSSSCG00000003208	121.403	27.3532	2.15002	0.0223061	up	K10352	MYH; myosin heavy chain
ENSSSCG00000002979	17.1693	0.328008	5.70996	0.0190726	up	.	.
ENSSSCG00000002877	387.114	191.359	1.01648	0.0162959	up	K09228	KRAB; KRAB domain-containing zinc finger protein
ENSSSCG00000002826	65.0552	15.0528	2.11163	0.0200287	up	K01044	CES1; carboxylesterase 1 [EC:3.1.1.1]
ENSSSCG00000002825	68.7654	8.69855	2.98284	0.0163048	up	K01044	CES1; carboxylesterase 1 [EC:3.1.1.1]
ENSSSCG00000002803	77.6645	11.959	2.69916	0.000638785	up	.	.
ENSSSCG00000002767	99.1248	13.8496	2.8394	0.00332505	up	.	.
ENSSSCG00000002734	71.1115	9.18073	2.9534	0.000368784	up	.	.
ENSSSCG00000002671	156.766	53.9378	1.53924	0.0124364	up	K01537	E3.6.3.8; Ca2+-transporting ATPase [EC:3.6.3.8]
ENSSSCG00000002504	469.481	54.3988	3.10942	0.0233216	up	K00939	E2.7.4.3, adk; adenylate kinase [EC:2.7.4.3]
ENSSSCG00000002487	80.3301	0.702823	6.83664	6.62516e-12	up	K04525	SERPINA3, AACT; serpin peptidase inhibitor, clade A, member 3
ENSSSCG00000002443	300.62	138.163	1.12157	0.0208456	up	K17287	TC2N; tandem C2 domains nuclear protein
ENSSSCG00000002440	356.275	139.542	1.35229	0.00312105	up	.	.
ENSSSCG00000002414	455.076	200.452	1.18285	0.00318663	up	K14026	SEL1, SEL1L; SEL1 protein
ENSSSCG00000002380	145.208	24.09	2.59161	0.000417359	up	.	.
ENSSSCG00000002355	346.284	126.368	1.45432	0.0279147	up	.	.
ENSSSCG00000002315	88.5494	10.0556	3.13848	0.0401925	up	K05849	SLC8A, NCX; solute carrier family 8 (sodium/calcium exchanger)
ENSSSCG00000002264	57.9914	12.3957	2.226	0.0182457	up	K06612	SIAT8B; alpha-N-acetyl-neuraminate alpha-2,8-sialyltransferase (sialyltransferase 8B) [EC:2.4.99.-]
ENSSSCG00000002045	2037.62	142.79	3.83492	1.42172e-45	up	K02984	RP-S3Ae, RPS3A; small subunit ribosomal protein S3Ae
ENSSSCG00000001948	147.362	64.3408	1.19556	0.0346437	up	.	.
ENSSSCG00000001908	146.983	54.3437	1.43546	0.0213654	up	.	.
ENSSSCG00000001869	454.401	153.236	1.56821	5.98573e-05	up	K17538	PEAK1, SGK269; pseudopodium-enriched atypical kinase 1 [EC:2.7.10.2]
ENSSSCG00000001846	79.1045	22.7178	1.79994	0.030853	up	.	.
ENSSSCG00000001841	1129.8	238.862	2.24181	0.00606579	up	K06580	SLC42A, RHAG, RHBG, RHCG; ammonium transporter Rh
ENSSSCG00000001826	122.924	21.1727	2.53748	0.00145948	up	.	.
ENSSSCG00000001791	176.454	24.4814	2.84953	0.000781185	up	.	.
ENSSSCG00000001735	48.7485	3.21639	3.92185	0.000177698	up	K06580	SLC42A, RHAG, RHBG, RHCG; ammonium transporter Rh
ENSSSCG00000001594	22.0812	0.999163	4.46595	0.0150012	up	K10397	KIF6_9; kinesin family member 6/9
ENSSSCG00000001419	624.495	88.9536	2.81156	0.0188233	up	K15377	SLC44A2_4_5; solute carrier family 44 (choline transporter-like protein), member 2/4/5
ENSSSCG00000001201	93.6836	21.8556	2.09979	0.00220999	up	K09229	ZKSCAN; KRAB and SCAN domains-containing zinc finger protein
ENSSSCG00000001042	216.573	30.2378	2.84043	3.6912e-09	up	K08829	MAK; male germ cell-associated kinase [EC:2.7.11.22]
ENSSSCG00000000907	8831.21	4348.61	1.02206	0.00143665	up	K06572	PLXNC; plexin C
ENSSSCG00000000884	242.706	82.8794	1.55012	0.0363532	up	K02084	APAF1; apoptotic protease-activating factor
ENSSSCG00000000804	2060.13	866.622	1.24926	0.00932041	up	.	.
ENSSSCG00000000781	41.3258	6.72773	2.61885	0.0215424	up	K05676	ABCD2, ALDL1; ATP-binding cassette, subfamily D (ALD), member 2
ENSSSCG00000000528	261.345	68.7643	1.92622	0.00125717	up	K12642	PKP2; plakophilin 2
ENSSSCG00000000517	99.0305	16.7204	2.56627	0.000238483	up	.	.
ENSSSCG00000000245	51.9203	1.03083	5.65442	8.63087e-07	up	K07605	KRT2; type II keratin, basic
ENSSSCG00000000179	258.812	86.2773	1.58485	0.0178797	up	.	.
ENSSSCG00000000146	1978.97	820.602	1.26999	7.19785e-05	up	K10352	MYH; myosin heavy chain
ENSSSCG00000000047	106.312	7.63327	3.79986	3.59015e-08	up	K03950	NDUFA6; NADH dehydrogenase (ubiquinone) 1 alpha subcomplex subunit 6
ENSSSCG00000000021	72.6836	18.2362	1.99483	0.0159552	up	.	.
ENSSSCG00000000001	124.414	43.6341	1.51162	0.024219	up	K04600	CELSR1; cadherin EGF LAG seven-pass G-type receptor 1
ENSSSCG00000030984	34.025	153.073	-2.16955	0.000107538	down	K06576	GYPC; glycophorin C
ENSSSCG00000030952	2.55125	23.8202	-3.22291	0.0430139	down	K02880	RP-L17e, RPL17; large subunit ribosomal protein L17e
ENSSSCG00000030947	120.364	357.166	-1.56919	0.000348364	down	.	.
ENSSSCG00000030877	20.6469	111.401	-2.43176	0.00762038	down	.	.
ENSSSCG00000030871	229.735	527.113	-1.19814	0.0344847	down	.	.
ENSSSCG00000030799	5.41421	31.842	-2.55611	0.0486087	down	K13959	KLHL38; kelch-like protein 38
ENSSSCG00000030767	0	57.6523	#NAME?	5.01644e-10	down	.	.
ENSSSCG00000030601	611.879	1248.7	-1.0291	0.0464394	down	.	.
ENSSSCG00000030593	363.122	1229.48	-1.75952	3.95512e-07	down	K05765	CFL; cofilin
ENSSSCG00000030585	168.862	360.706	-1.09498	0.0200103	down	K09306	HOX_6; homeobox protein HoxA/B/C6
ENSSSCG00000030582	53.9111	169.886	-1.65591	0.0026871	down	K09034	BATF; ATF-like basic leucine zipper transcriptional factor
ENSSSCG00000030575	31.8666	105.701	-1.72988	0.0207405	down	.	.
ENSSSCG00000030165	260.342	635.008	-1.28637	0.00112494	down	K09037	MAFF_G_K; transcription factor MAFF/G/K
ENSSSCG00000030035	93.1338	322.964	-1.794	5.75588e-05	down	K01528	DNM; dynamin GTPase [EC:3.6.5.5]
ENSSSCG00000030012	131.389	264.849	-1.01132	0.0490261	down	.	.
ENSSSCG00000029889	18309.1	41001.9	-1.16313	0.0057414	down	K13899	CST3; cystatin-C
ENSSSCG00000029802	55.7514	162.714	-1.54526	0.00650566	down	K02893	RP-L23Ae, RPL23A; large subunit ribosomal protein L23Ae
ENSSSCG00000029691	200.569	452.879	-1.17503	0.03177	down	K13882	CORO1A; coronin-1A
ENSSSCG00000029592	64.5181	209.362	-1.69823	0.00950371	down	K08468	GPRC5A; G protein-coupled receptor family C group 5 member A
ENSSSCG00000029521	915.566	2844.07	-1.63522	7.82182e-07	down	K06509	KAI1, CD82, TSPAN27; CD82 antigen
ENSSSCG00000029416	338.689	734.038	-1.1159	0.0222767	down	K14378	TREM2; triggering receptor expressed on myeloid cells 2
ENSSSCG00000029400	22.3322	152.296	-2.76968	7.82758e-06	down	.	.
ENSSSCG00000029371	1834.19	3920.13	-1.09576	0.0148786	down	K04010	C5AR1; C5a anaphylatoxin chemotactic receptor
ENSSSCG00000029328	149.261	553.575	-1.89094	2.06576e-06	down	K02373	FADD; FAS-associated death domain protein
ENSSSCG00000029304	155.86	458.461	-1.55655	0.00176036	down	K10142	STEAP3, TSAP6; metalloreductase STEAP3 [EC:1.16.1.-]
ENSSSCG00000029226	4131.79	10169.4	-1.29939	0.000407349	down	K08770	UBC; ubiquitin C
ENSSSCG00000029147	218.058	1391.09	-2.67343	6.11752e-06	down	.	.
ENSSSCG00000029070	122.625	426.698	-1.79897	7.76e-05	down	K16795	PAFAH1B2_3; platelet-activating factor acetylhydrolase IB subunit beta/gamma [EC:3.1.1.47]
ENSSSCG00000029042	91.063	224.701	-1.30307	0.0293267	down	K11149	DHRS9; dehydrogenase/reductase SDR family member 9 [EC:1.1.-.-]
ENSSSCG00000029040	0.311705	78.4374	-7.97521	3.4561e-12	down	K07852	RASL11A; Ras-like protein family member 11A
ENSSSCG00000028998	33.873	434.411	-3.68085	4.0478e-15	down	K15191	LARP7; La-related protein 7
ENSSSCG00000028909	0.617168	47.6923	-6.27195	6.37489e-07	down	K00799	GST, gst; glutathione S-transferase [EC:2.5.1.18]
ENSSSCG00000028872	154.699	435.348	-1.49271	0.000378511	down	K02740	PSMB8, LMP7; 20S proteasome subunit beta 8 [EC:3.4.25.1]
ENSSSCG00000028753	160.352	434.221	-1.43719	0.0402437	down	K17726	CYP4F2_3; leukotriene-B4 20-monooxygenase [EC:1.14.13.30]
ENSSSCG00000028736	44.0269	334.725	-2.92652	0.0347407	down	K06566	IFITM; interferon induced transmembrane protein
ENSSSCG00000028695	37.1479	124.658	-1.74663	0.00603319	down	.	.
ENSSSCG00000028674	30.4826	88.1764	-1.53241	0.0407136	down	K04012	CR2, CD21; complement receptor type 2
ENSSSCG00000028560	9.43469	48.3793	-2.35834	0.0396231	down	K07841	DIRAS2; DIRAS family, GTP-binding Ras-like 2
ENSSSCG00000028443	47.7619	160.226	-1.74618	0.0187905	down	K01329	CMA1; chymase [EC:3.4.21.39]
ENSSSCG00000028347	48.5741	179.222	-1.88349	0.000392435	down	K17553	PPP1R11; protein phosphatase 1 regulatory subunit 11
ENSSSCG00000028256	51.2272	146.693	-1.51782	0.024198	down	K14946	RBFOX, FOX; RNA binding protein fox-1
ENSSSCG00000028235	0	42.3159	#NAME?	2.16133e-07	down	.	.
ENSSSCG00000028232	283.696	589.999	-1.05637	0.0138636	down	K12621	LSM2; U6 snRNA-associated Sm-like protein LSm2
ENSSSCG00000028220	85.4467	207.599	-1.2807	0.0171666	down	K08013	SIPA1; signal-induced proliferation-associated gene 1
ENSSSCG00000028204	158.587	560.887	-1.82243	0.000872814	down	K01194	E3.2.1.28, treA, treF; alpha,alpha-trehalase [EC:3.2.1.28]
ENSSSCG00000028172	188.404	398.231	-1.07977	0.0283653	down	.	.
ENSSSCG00000028090	115.086	264.227	-1.19906	0.015797	down	K14165	K14165; atypical dual specificity phosphatase [EC:3.1.3.16 3.1.3.48]
ENSSSCG00000028062	21.5296	80.7362	-1.90689	0.0141083	down	.	.
ENSSSCG00000028049	94.5365	223.919	-1.24403	0.0178629	down	.	.
ENSSSCG00000027991	21.3504	83.7037	-1.97103	0.00846593	down	K04826	SCNN1D; amiloride-sensitive sodium channel subunit delta
ENSSSCG00000027956	571.695	1169.1	-1.03207	0.00762038	down	K05766	SSH; protein phosphatase slingshot [EC:3.1.3.16 3.1.3.48]
ENSSSCG00000027768	54.9384	162.202	-1.5619	0.0170821	down	K03323	SLC29A4, ENT4; solute carrier family 29 (equilibrative nucleoside transporter), member 4
ENSSSCG00000027743	0	23.2784	#NAME?	0.000501749	down	.	.
ENSSSCG00000027719	2.23955	24.6789	-3.462	0.025494	down	K17339	ATL; atlastin [EC:3.6.5.-]
ENSSSCG00000027677	541.819	1253.92	-1.21056	0.00129054	down	.	.
ENSSSCG00000027607	238.635	517.86	-1.11776	0.00853797	down	.	.
ENSSSCG00000027575	144.518	294.067	-1.02489	0.0431469	down	K09253	RELB; transcription factor RelB
ENSSSCG00000027565	725.53	1703.51	-1.2314	0.00971313	down	.	.
ENSSSCG00000027275	137.836	338.735	-1.2972	0.0347576	down	.	.
ENSSSCG00000027229	248.582	639.596	-1.36344	0.000473468	down	.	.
ENSSSCG00000027196	671.451	1703.46	-1.34311	0.0207293	down	.	.
ENSSSCG00000027030	40.4207	159.162	-1.97733	0.000634032	down	K03916	BDKRB2; bradykinin receptor B2
ENSSSCG00000026962	312.57	834.391	-1.41654	0.000182206	down	K01988	A4GALT; lactosylceramide 4-alpha-galactosyltransferase [EC:2.4.1.228]
ENSSSCG00000026957	53.1232	147.557	-1.47386	0.0455473	down	.	.
ENSSSCG00000026876	1687.16	3399.83	-1.01087	0.0115716	down	K13704	ABHD12; abhydrolase domain-containing protein 12 [EC:3.1.1.23]
ENSSSCG00000026872	203.005	486.994	-1.26239	0.0338369	down	.	.
ENSSSCG00000026856	694.886	1459.04	-1.07017	0.00475338	down	K01134	ARSA; arylsulfatase A [EC:3.1.6.8]
ENSSSCG00000026759	962.003	3746.7	-1.96151	1.40663e-06	down	K00510	HMOX, hmuO, ho; heme oxygenase [EC:1.14.99.3]
ENSSSCG00000026352	10.9351	140.032	-3.67872	0.0162959	down	.	.
ENSSSCG00000026324	21.0652	77.0033	-1.87006	0.0188534	down	K05078	TSLPR; thymic stromal-derived lymphopoietin receptor
ENSSSCG00000026182	259.177	1152.53	-2.1528	0.047782	down	K06566	IFITM; interferon induced transmembrane protein
ENSSSCG00000026180	47.6792	213.614	-2.16357	0.000988951	down	.	.
ENSSSCG00000026118	59.8911	141.669	-1.24211	0.0438	down	K17537	SGK223; tyrosine-protein kinase SgK223 [EC:2.7.10.2]
ENSSSCG00000026084	769.095	1557.42	-1.01792	0.0069871	down	K12306	MSFD7, SLC49A4; MFS transporter, FLVCR family, MFS-domain-containing protein 7
ENSSSCG00000026043	6.35604	77.2617	-3.60355	7.19785e-05	down	K05620	TGM3; transglutaminase 3 [EC:2.3.2.13]
ENSSSCG00000025997	453.541	999.41	-1.13984	0.00427332	down	K03944	NDUFV3; NADH dehydrogenase (ubiquinone) flavoprotein 3
ENSSSCG00000025869	149.248	347.543	-1.21948	0.0283575	down	K13152	ZMAT5; U11/U12 small nuclear ribonucleoprotein 20 kDa protein
ENSSSCG00000025853	4.05312	161.514	-5.31649	1.86864e-10	down	K12751	MYL6; myosin light chain 6
ENSSSCG00000025840	152.586	355.687	-1.22098	0.00881259	down	.	.
ENSSSCG00000025795	543.553	1530.77	-1.49376	0.00203709	down	K05061	CSF3R; granulocyte colony-stimulating factor receptor
ENSSSCG00000025719	463.086	973.885	-1.07247	0.0150012	down	K03358	APC11; anaphase-promoting complex subunit 11
ENSSSCG00000025610	804.754	1801.78	-1.1628	0.00345918	down	K12491	AGAP1_3; Arf-GAP with GTPase, ANK repeat and PH domain-containing protein 1/3
ENSSSCG00000025537	889.429	1942.3	-1.12681	0.00465839	down	K05697	PTPN6, SHP-1; tyrosine-protein phosphatase non-receptor type 6 [EC:3.1.3.48]
ENSSSCG00000025499	699.131	1463.79	-1.06607	0.0176182	down	K13362	FXYD5, DYSAD; FXYD domain-containing ion transport regulator 5
ENSSSCG00000025485	12.4825	128.344	-3.36203	4.50346e-08	down	.	.
ENSSSCG00000025460	173.243	486.689	-1.4902	0.000314436	down	K10344	SPSB2, SSB2; SPRY domain-containing SOCS box protein 2
ENSSSCG00000025399	124.518	443.437	-1.83237	0.00595397	down	K05090	CSF1R, FMS; macrophage colony-stimulating factor 1 receptor [EC:2.7.10.1]
ENSSSCG00000025223	84.1154	232.681	-1.46791	0.00704567	down	K07277	SAM50, TOB55, bamA; outer membrane protein insertion porin family
ENSSSCG00000025208	10.7838	74.1692	-2.78196	0.000393808	down	.	.
ENSSSCG00000025138	93.5611	249.635	-1.41584	0.0109747	down	.	.
ENSSSCG00000025133	1234.25	3560.35	-1.52839	0.000473468	down	K06464	ITGB2; integrin beta 2
ENSSSCG00000025124	218.882	519.196	-1.24612	0.00302563	down	K05474	TNFSF12, TWEAK; tumor necrosis factor ligand superfamily member 12
ENSSSCG00000025023	25.1466	186.469	-2.8905	0.0115716	down	.	.
ENSSSCG00000024845	78.5207	231.576	-1.56034	0.0016814	down	K18084	MTMR9; myotubularin-related protein 9
ENSSSCG00000024810	276.61	661.64	-1.25819	0.00157224	down	.	.
ENSSSCG00000024726	304.473	717.656	-1.23698	0.0222938	down	.	.
ENSSSCG00000024587	757.019	1520.92	-1.00655	0.0079755	down	K13238	DCI; 3,2-trans-enoyl-CoA isomerase, mitochondrial [EC:5.3.3.8]
ENSSSCG00000024526	177.266	361.052	-1.02629	0.0433377	down	K11151	RDH10; retinol dehydrogenase 10 [EC:1.1.1.-]
ENSSSCG00000024495	933.357	1954.44	-1.06626	0.0178629	down	K06544	SELPLG; selectin P ligand
ENSSSCG00000024398	10.0138	50.6014	-2.33718	0.0173157	down	K02872	RP-L13Ae, RPL13A; large subunit ribosomal protein L13Ae
ENSSSCG00000024397	222.251	455.127	-1.03408	0.0299333	down	K06058	DTX; deltex
ENSSSCG00000024375	9.3712	45.9432	-2.29354	0.0331438	down	K13184	DHX9; ATP-dependent RNA helicase A [EC:3.6.4.13]
ENSSSCG00000024206	546.56	1132.26	-1.05075	0.00532004	down	.	.
ENSSSCG00000024107	3585.29	25967.9	-2.85657	7.19785e-05	down	K02875	RP-L14e, RPL14; large subunit ribosomal protein L14e
ENSSSCG00000024061	8.21379	53.5108	-2.70371	0.0144817	down	K10371	TNNI1; troponin I, slow skeletal muscle
ENSSSCG00000024059	6803.7	14917	-1.13257	0.000698822	down	.	.
ENSSSCG00000024014	78.7863	191.438	-1.28086	0.0203907	down	.	.
ENSSSCG00000024011	0.311705	131.402	-8.71959	7.4779e-17	down	.	.
ENSSSCG00000023945	473.945	1167.53	-1.30067	0.000365475	down	K01435	BTD; biotinidase [EC:3.5.1.12]
ENSSSCG00000023765	671.814	1367.78	-1.0257	0.00700038	down	K11460	PCGF2, RNF110; polycomb group RING finger protein 2
ENSSSCG00000023735	188.942	546.749	-1.53293	0.00332505	down	K01128	E3.1.4.-
ENSSSCG00000023608	10.6556	202.444	-4.24784	0.00564417	down	K14843	PES1, NOP7; pescadillo
ENSSSCG00000023594	574.201	1296.8	-1.17533	0.00994676	down	K10044	RARRES2; retinoic acid receptor responder protein 2
ENSSSCG00000023403	4.7716	37.4449	-2.97223	0.0126025	down	.	.
ENSSSCG00000023383	113.894	290.917	-1.35291	0.00406428	down	K05291	PIGS; phosphatidylinositol glycan, class S
ENSSSCG00000023288	1726.64	4946.98	-1.51858	0.000628476	down	K13170	SFRS18; splicing factor, arginine/serine-rich 18
ENSSSCG00000022946	219.663	471.256	-1.10122	0.0118361	down	K16727	ARHGEF10; Rho guanine nucleotide exchange factor 10
ENSSSCG00000022916	105.582	221.902	-1.07156	0.0464394	down	.	.
ENSSSCG00000022719	177.549	437.35	-1.30057	0.0307608	down	K07911	RAB20; Ras-related protein Rab-20
ENSSSCG00000022543	4.39651	38.7085	-3.13822	0.0062667	down	.	.
ENSSSCG00000022484	217.425	518.199	-1.25299	0.0460746	down	.	.
ENSSSCG00000022355	105.615	341.859	-1.69459	0.000112499	down	K06475	CD37, TSPAN26; CD37 antigen
ENSSSCG00000022323	107.187	226.913	-1.08201	0.0434117	down	K11797	PHIP, WDR11; PH-interacting protein
ENSSSCG00000022274	1.60318	24.0432	-3.90663	0.0200287	down	K14636	SLC18A3, VACHT; MFS transporter, DHA1 family, solute carrier family 18 (vesicular acetylcholine transporter), member 3
ENSSSCG00000022256	133.739	485.122	-1.85893	1.97789e-05	down	.	.
ENSSSCG00000022236	4380.15	12350.4	-1.49551	2.89194e-06	down	K13649	FOLR; folate receptor
ENSSSCG00000022129	74.527	190.973	-1.35753	0.0401492	down	K18222	ARSE; arylsulfatase E [EC:3.1.6.-]
ENSSSCG00000022004	648.693	1377.76	-1.08672	0.00406428	down	K07984	SH3BP2; SH3-domain binding protein 2
ENSSSCG00000021989	347.627	846.515	-1.28399	0.00126535	down	.	.
ENSSSCG00000021949	94.3821	277.159	-1.55413	0.0081964	down	K12347	SLC11A, NRAMP; natural resistance-associated macrophage protein
ENSSSCG00000021917	163.415	450.803	-1.46395	0.000473468	down	K08826	HIPK; homeodomain interacting protein kinase [EC:2.7.11.1]
ENSSSCG00000021886	115.322	471.672	-2.03212	0.000597799	down	.	.
ENSSSCG00000021869	0.311705	23.1855	-6.2169	0.00296724	down	.	.
ENSSSCG00000021684	989.538	1991.79	-1.00924	0.00619711	down	K04371	MAPK1_3; mitogen-activated protein kinase 1/3 [EC:2.7.11.24]
ENSSSCG00000021559	0.305462	24.7188	-6.33847	0.00122573	down	.	.
ENSSSCG00000021555	129.443	285.775	-1.14256	0.0207735	down	.	.
ENSSSCG00000021547	52.5976	191.373	-1.86332	0.000408681	down	.	.
ENSSSCG00000021374	382.998	1101.23	-1.52371	0.0311624	down	K13360	FXYD1, PLM; FXYD domain-containing ion transport regulator 1
ENSSSCG00000021298	1035.93	2139.41	-1.04628	0.00446245	down	.	.
ENSSSCG00000021283	173.253	1143.44	-2.72243	6.22792e-06	down	K12484	RAB11FIP1_2_5; Rab11 family-interacting protein 1/2/5
ENSSSCG00000021255	105.732	286.568	-1.43847	0.0293469	down	K01488	add, ADA; adenosine deaminase [EC:3.5.4.4]
ENSSSCG00000021164	5.4459	62.1178	-3.51177	0.000292753	down	.	.
ENSSSCG00000021041	63.7538	226.534	-1.82914	0.000183153	down	K13049	PM20D1; carboxypeptidase PM20D1 [EC:3.4.17.-]
ENSSSCG00000020993	386.441	846.015	-1.13044	0.0366723	down	K08445	EMR4; egf-like module containing, mucin-like, hormone receptor-like 4
ENSSSCG00000020976	4454.82	9506.57	-1.09356	0.0231504	down	K09377	CSRP; cysteine and glycine-rich protein
ENSSSCG00000020909	731.794	1558.07	-1.09025	0.0155448	down	K14327	UPF2, RENT2; regulator of nonsense transcripts 2
ENSSSCG00000020149	1528.29	4316.18	-1.49784	0.000812599	down	.	.
ENSSSCG00000019269	1.56524	21.1369	-3.75531	0.0349271	down	.	.
ENSSSCG00000018032	322.731	1017.9	-1.65719	1.40767e-05	down	K04971	TRPV2; transient receptor potential cation channel subfamily V member 2
ENSSSCG00000017991	192.781	416.723	-1.11213	0.0148786	down	K02649	PIK3R; phosphoinositide-3-kinase, regulatory subunit
ENSSSCG00000017956	2140.96	6883.75	-1.68494	6.07197e-06	down	K06501	CD68; CD68 antigen
ENSSSCG00000017955	289.826	687.762	-1.24672	0.00710229	down	K09660	MPDU1; mannose-P-dolichol utilization defect 1
ENSSSCG00000017918	638.602	1503.83	-1.23565	0.000575894	down	K04439	ARRB; beta-arrestin
ENSSSCG00000017874	375.789	922.497	-1.29562	0.00638703	down	K05853	ATP2A; Ca2+ transporting ATPase, sarcoplasmic/endoplasmic reticulum [EC:3.6.3.8]
ENSSSCG00000017702	226.843	955.767	-2.07496	5.13949e-06	down	K05511	CCL15_23; C-C motif chemokine 15/23
ENSSSCG00000017698	46.8876	180.073	-1.94131	0.000292753	down	K12964	CCL4; C-C motif chemokine 4
ENSSSCG00000017645	29.936	96.0843	-1.68242	0.0283575	down	K17540	TEX14, SGK307; inactive serine/threonine-protein kinase TEX14
ENSSSCG00000017623	91.8714	243.048	-1.40355	0.0471501	down	.	.
ENSSSCG00000017557	63.1874	170.375	-1.43101	0.0486699	down	.	.
ENSSSCG00000017555	3492.13	7623.26	-1.1263	0.0205226	down	.	.
ENSSSCG00000017521	217.901	619.252	-1.50685	0.000114324	down	K14358	SCRN; secernin
ENSSSCG00000017515	247.662	519.381	-1.06842	0.015797	down	K12652	TBKBP1; TANK-binding kinase 1-binding protein
ENSSSCG00000017401	435.948	939.126	-1.10716	0.004743	down	K02154	ATPeV0A, ATP6N; V-type H+-transporting ATPase subunit a
ENSSSCG00000017333	438.513	940.135	-1.10025	0.0215912	down	.	.
ENSSSCG00000017330	164.16	359.777	-1.132	0.0149442	down	K04466	MAP3K14, NIK; mitogen-activated protein kinase kinase kinase 14 [EC:2.7.11.25]
ENSSSCG00000017261	57.7672	183.909	-1.67067	0.00321631	down	K12381	ARSG; arylsulfatase G [EC:3.1.6.-]
ENSSSCG00000017238	614.181	1286.96	-1.06723	0.00431903	down	.	.
ENSSSCG00000017236	183.704	502.903	-1.4529	0.0222938	down	K06719	CD300; CD300 antigen
ENSSSCG00000017234	53.9285	176.418	-1.70988	0.0242126	down	.	.
ENSSSCG00000017199	445.59	933.282	-1.0666	0.0170953	down	K12023	TRIM47; tripartite motif-containing protein 47
ENSSSCG00000017189	97.4654	265.83	-1.44754	0.0202346	down	K04231	GALR2; galanin receptor 2
ENSSSCG00000017137	670.149	1401.52	-1.06444	0.0207735	down	.	.
ENSSSCG00000017129	62.1456	146.276	-1.23497	0.0472732	down	K07928	RAB40; Ras-related protein Rab-40
ENSSSCG00000016855	372.1	976.771	-1.39233	0.000248427	down	K17698	FYB, ADAP; FYN binding protein
ENSSSCG00000016832	168.099	418.913	-1.31734	0.0251964	down	K05072	IL7R; interleukin 7 receptor
ENSSSCG00000016751	110.62	244.228	-1.14261	0.0276751	down	K12407	GCK; glucokinase [EC:2.7.1.2]
ENSSSCG00000016742	109.647	370.334	-1.75597	0.00172257	down	K10356	MYO1; myosin I
ENSSSCG00000016573	336.546	733.879	-1.12474	0.0200287	down	K09446	IRF5; interferon regulatory factor 5
ENSSSCG00000016475	161.281	340.297	-1.07722	0.0223061	down	.	.
ENSSSCG00000016451	678.416	1546.72	-1.18897	0.00236877	down	.	.
ENSSSCG00000016385	1.25354	43.6988	-5.12352	0.000219071	down	K08817	CCRK; cell cycle related kinase [EC:2.7.11.22]
ENSSSCG00000016373	25.4679	88.0581	-1.78978	0.016028	down	K02561	BOK; BCL2-related ovarian killer protein
ENSSSCG00000016345	0.948076	22.364	-4.56003	0.0181803	down	K14289	XPO5; exportin-5
ENSSSCG00000016290	104.137	367.689	-1.82	0.00337713	down	.	.
ENSSSCG00000015834	273.661	580.604	-1.08516	0.00950371	down	K15699	RNF122; RING finger protein 122
ENSSSCG00000015737	158.24	324.402	-1.03567	0.0349898	down	.	.
ENSSSCG00000015663	611.282	5372.43	-3.13566	3.22386e-22	down	K04002	C4BPA; complement component 4 binding protein, alpha
ENSSSCG00000015476	321.469	806.148	-1.32636	0.0157412	down	K17523	CHI3L1_2; chitinase-3-like protein 1/2
ENSSSCG00000015405	4143.36	9525.64	-1.20101	0.00558032	down	K06259	CD36; CD36 antigen
ENSSSCG00000015389	9.28815	55.6264	-2.58231	0.00515739	down	K05658	ABCB1; ATP-binding cassette, subfamily B (MDR/TAP), member 1 [EC:3.6.3.44]
ENSSSCG00000015246	546.079	1220.96	-1.16084	0.00295747	down	K08670	ST14, PRSS14; suppressor of tumorigenicity protein 14 [EC:3.4.21.109]
ENSSSCG00000014852	686.245	1537.04	-1.16336	0.00556831	down	K04439	ARRB; beta-arrestin
ENSSSCG00000014819	152.77	339.165	-1.15063	0.0223684	down	K17890	ATG16L; autophagy-related protein 16, animal type
ENSSSCG00000014725	1452.87	6196.46	-2.09254	6.62295e-07	down	K13823	HBB; hemoglobin subunit beta
ENSSSCG00000014565	893.938	1948.95	-1.12445	0.0280699	down	K06566	IFITM; interferon induced transmembrane protein
ENSSSCG00000014369	524.634	1462.62	-1.47918	0.00723168	down	K04391	CD14; CD14 antigen
ENSSSCG00000014310	5430.1	12757.4	-1.23229	0.000378155	down	K10033	CXCL14, SCYB14; C-X-C motif chemokine 14
ENSSSCG00000013731	1420.8	3309.43	-1.21988	0.00116537	down	K01158	DNASE2; deoxyribonuclease II [EC:3.1.22.1]
ENSSSCG00000013649	85.3009	200.33	-1.23175	0.024219	down	K06486	ICAM3; intercellular adhesion molecule 3
ENSSSCG00000013612	1112.36	5154.34	-2.21217	4.17653e-07	down	K14379	ACP5; tartrate-resistant acid phosphatase type 5 [EC:3.1.3.2]
ENSSSCG00000013604	844.029	2022.52	-1.26079	0.0047606	down	K10356	MYO1; myosin I
ENSSSCG00000013556	18.1253	72.0199	-1.99039	0.0128395	down	K04591	EMR1; egf-like module containing, mucin-like, hormone receptor-like 1
ENSSSCG00000013546	186.258	433.535	-1.21884	0.00621508	down	.	.
ENSSSCG00000013473	168.598	387.911	-1.20214	0.00829368	down	K04637	GNA15; guanine nucleotide-binding protein subunit alpha-15
ENSSSCG00000013455	83.2424	227.884	-1.45291	0.0225123	down	.	.
ENSSSCG00000013418	1239.51	3838.49	-1.63077	0.000298511	down	.	.
ENSSSCG00000013283	154.84	413.517	-1.41716	0.0230097	down	.	.
ENSSSCG00000013241	1523.91	3111.42	-1.02979	0.00349804	down	K08536	NR1H3, LXRA; liver X receptor alpha
ENSSSCG00000013237	1688.82	5093.32	-1.59259	9.61859e-06	down	K09438	SPI1; transcription factor PU.1
ENSSSCG00000013180	43.626	142.371	-1.7064	0.00453087	down	.	.
ENSSSCG00000013114	1594.53	3910.21	-1.29411	0.000400579	down	K14638	SLC15A3_4, PHT; solute carrier family 15 (peptide/histidine transporter), member 3/4
ENSSSCG00000013100	105.685	335.167	-1.66511	0.00126535	down	.	.
ENSSSCG00000013086	466.332	1080.35	-1.21207	0.00853824	down	K16295	CYBASC3; cytochrome b ascorbate-dependent protein 3 [EC:1.16.5.1]
ENSSSCG00000013049	113.063	283.261	-1.325	0.0472732	down	.	.
ENSSSCG00000013048	330.966	708.804	-1.0987	0.0423786	down	.	.
ENSSSCG00000013041	647.951	1588.68	-1.29387	0.00321631	down	K17084	FERMT3, KIND3; kindlin 3
ENSSSCG00000012996	161.779	359.526	-1.15207	0.0155412	down	.	.
ENSSSCG00000012988	373.254	852.559	-1.19164	0.00723168	down	.	.
ENSSSCG00000012978	124.114	343.147	-1.46716	0.000900914	down	.	.
ENSSSCG00000012947	10.8155	59.0631	-2.44916	0.006525	down	.	.
ENSSSCG00000012926	190.737	406.448	-1.09149	0.0366723	down	K01958	PC, pyc; pyruvate carboxylase [EC:6.4.1.1]
ENSSSCG00000012909	212.383	739.872	-1.80061	7.76e-05	down	.	.
ENSSSCG00000012905	172.075	366.49	-1.09074	0.0202264	down	.	.
ENSSSCG00000012893	476.699	1349.71	-1.5015	0.0299237	down	.	.
ENSSSCG00000012890	523.431	1074.84	-1.03804	0.0225123	down	K02154	ATPeV0A, ATP6N; V-type H+-transporting ATPase subunit a
ENSSSCG00000012822	1138.58	2906.65	-1.35212	5.34611e-05	down	.	.
ENSSSCG00000012808	496.443	1011.74	-1.02715	0.0168647	down	K05022	CLIC2; chloride intracellular channel protein 2
ENSSSCG00000012792	501.755	1027.45	-1.03401	0.013526	down	K01787	RENBP; N-acylglucosamine 2-epimerase [EC:5.1.3.8]
ENSSSCG00000012790	254.326	812.014	-1.67483	0.00328039	down	.	.
ENSSSCG00000012759	17.2167	392.399	-4.51044	5.83053e-19	down	.	.
ENSSSCG00000012652	266.46	552.391	-1.05177	0.0251964	down	.	.
ENSSSCG00000012536	6.37477	81.5269	-3.67683	1.90049e-06	down	K17271	PLP1; myelin proteolipid protein
ENSSSCG00000012403	3273.77	7099.64	-1.11679	0.000912902	down	K09667	OGT; protein O-GlcNAc transferase [EC:2.4.1.255]
ENSSSCG00000012397	410.356	1098.29	-1.42032	0.000912902	down	K05070	IL2RG; interleukin 2 receptor gamma
ENSSSCG00000012347	37.4465	133.212	-1.83082	0.00902206	down	K00643	E2.3.1.37, ALAS; 5-aminolevulinate synthase [EC:2.3.1.37]
ENSSSCG00000012229	792.162	1913.51	-1.27235	0.00757627	down	K08008	NOX, GP91; NADPH oxidase
ENSSSCG00000011862	124.013	497.772	-2.005	0.00244527	down	K17298	MUC13; mucin-13
ENSSSCG00000011831	5392.24	13126	-1.28348	0.000875385	down	K03098	APOD; apolipoprotein D and lipocalin family protein
ENSSSCG00000011828	301.781	677.687	-1.16712	0.00350163	down	.	.
ENSSSCG00000011673	85.3948	268.728	-1.65393	0.045729	down	K17295	TSPAN6; tetraspanin-6
ENSSSCG00000011657	6.23505	44.1097	-2.82262	0.00865384	down	K06087	CLDN; claudin
ENSSSCG00000011591	41.1235	165.795	-2.01137	0.00431362	down	.	.
ENSSSCG00000011570	201.689	524.58	-1.37903	0.00814866	down	K04731	IRAK2; interleukin-1 receptor-associated kinase 2 [EC:2.7.11.1]
ENSSSCG00000011436	292.932	719.16	-1.29575	0.0190726	down	.	.
ENSSSCG00000011299	840.112	1907.96	-1.18338	0.0198361	down	K17520	CLEC3B; C-type lectin domain family 3 member B
ENSSSCG00000010860	325.079	695.212	-1.09666	0.00583179	down	K04522	PSEN2, PS2; presenilin 2 [EC:3.4.23.-]
ENSSSCG00000010772	108.405	360.692	-1.73434	4.99053e-05	down	K06540	ADAM8; disintegrin and metalloproteinase domain-containing protein 8 [EC:3.4.24.-]
ENSSSCG00000010481	82.2832	257.916	-1.64823	0.0060946	down	.	.
ENSSSCG00000010411	2.49412	134.265	-5.75041	4.07961e-15	down	K09851	RASSF2_4; Ras association domain-containing protein 2/4
ENSSSCG00000010273	23.6222	77.6079	-1.71606	0.0357731	down	.	.
ENSSSCG00000010141	135.637	492.979	-1.86177	0.000698822	down	.	.
ENSSSCG00000010140	75.9948	175.686	-1.20902	0.03177	down	K16659	RTN4R, NGR; reticulon-4 receptor
ENSSSCG00000010055	203.08	408.38	-1.00787	0.0303219	down	.	.
ENSSSCG00000009704	41.2663	132.333	-1.68114	0.00606002	down	K11295	HMGB2; high mobility group protein B2
ENSSSCG00000009673	3.12377	195.442	-5.96731	2.0678e-10	down	.	.
ENSSSCG00000009638	109.384	308.04	-1.49371	0.00570748	down	K07868	RHOBTB1_2; Rho-related BTB domain-containing protein 1/2
ENSSSCG00000009612	276.606	825.32	-1.57712	0.000463834	down	.	.
ENSSSCG00000009347	74.4249	179.643	-1.27127	0.0257508	down	K14756	KL; klotho [EC:3.2.1.31]
ENSSSCG00000009028	323.058	650.065	-1.00879	0.0171719	down	K13736	ARHGAP10; Rho GTPase-activating protein 10
ENSSSCG00000008769	1048.4	2535.99	-1.27436	0.00784989	down	K06501	CD68; CD68 antigen
ENSSSCG00000008737	353.374	730.629	-1.04795	0.0112893	down	.	.
ENSSSCG00000008724	166.53	501.742	-1.59117	0.00166117	down	K00232	E1.3.3.6, ACOX1, ACOX3; acyl-CoA oxidase [EC:1.3.3.6]
ENSSSCG00000008723	1476.23	3363.53	-1.18806	0.0141083	down	K08785	HTRA3; HtrA serine peptidase 3 [EC:3.4.21.-]
ENSSSCG00000008722	77.7568	189.55	-1.28554	0.0234047	down	.	.
ENSSSCG00000008695	432.468	867.561	-1.00437	0.013087	down	.	.
ENSSSCG00000008542	148.529	375.587	-1.3384	0.0271857	down	.	.
ENSSSCG00000008439	835.583	1796.89	-1.10465	0.00232969	down	K07194	RHOQ, TC10; Ras homolog gene family, member Q
ENSSSCG00000008239	3491.52	7094.34	-1.02281	0.00839431	down	K10368	CAPG; capping protein (actin filament), gelsolin-like
ENSSSCG00000008230	48.9571	143.681	-1.55328	0.0112893	down	K09084	ATOH8; atonal protein 8
ENSSSCG00000008196	28.6104	113.589	-1.98921	0.00236877	down	.	.
ENSSSCG00000008126	10.0009	49.9692	-2.32091	0.04313	down	K08778	ASTL; astacin-like metalloendopeptidase [EC:3.4.-.-]
ENSSSCG00000008123	303.543	616.611	-1.02246	0.0178629	down	.	.
ENSSSCG00000008038	658.985	1720.59	-1.38459	0.00219648	down	K13358	SLC9A3R2, NHERF2; Na(+)/H(+) exchange regulatory cofactor NHE-RF2
ENSSSCG00000008002	313.954	649.393	-1.04854	0.0236443	down	.	.
ENSSSCG00000007978	1514.99	7299.78	-2.26855	8.84295e-08	down	K13822	HBA; hemoglobin subunit alpha
ENSSSCG00000007851	110.907	465.724	-2.07013	0.000132039	down	.	.
ENSSSCG00000007811	111.062	253.91	-1.19296	0.0183621	down	K07362	LAT; linker for activation of T cells
ENSSSCG00000007758	479.206	1201.41	-1.32601	0.0371732	down	K12799	PYCARD, ASC; apoptosis-associated speck-like protein containing a CARD
ENSSSCG00000007722	162.321	410.095	-1.33711	0.0163084	down	K08011	NCF1, P47PHOX; neutrophil cytosolic factor 1
ENSSSCG00000007691	139.294	385.074	-1.46701	0.0184146	down	.	.
ENSSSCG00000007682	132.853	306.835	-1.20763	0.0426743	down	K07193	APS, SH2B2; SH2B adapter protein 2
ENSSSCG00000007669	923.177	2142.67	-1.21473	0.00194545	down	K04537	GNB2; guanine nucleotide-binding protein G(I)/G(S)/G(T) subunit beta-2
ENSSSCG00000007625	1388.33	3083.86	-1.15139	0.00168574	down	K05757	ARPC1A_B; actin related protein 2/3 complex, subunit 1A/1B
ENSSSCG00000007542	83.6019	201.371	-1.26825	0.0194412	down	K04739	PRKAR; cAMP-dependent protein kinase regulator
ENSSSCG00000007527	129.805	571.344	-2.13801	3.59015e-08	down	K05227	EDN3; endothelin-3
ENSSSCG00000007522	7891.61	20749.3	-1.39467	4.63059e-05	down	K08568	CTSZ; cathepsin X [EC:3.4.18.1]
ENSSSCG00000007502	65.558	278.207	-2.08532	0.000181139	down	K10878	SPO11; meiotic recombination protein SPO11
ENSSSCG00000007440	215.34	570.25	-1.40498	0.000435001	down	K03160	TNFRSF5, CD40; tumor necrosis factor receptor superfamily member 5
ENSSSCG00000007436	107.862	713.037	-2.72479	2.78998e-09	down	.	.
ENSSSCG00000007435	1767.75	5082.22	-1.52354	0.000218392	down	K08761	PLTP; phospholipid transfer protein
ENSSSCG00000007425	444.772	889.922	-1.00061	0.022336	down	.	.
ENSSSCG00000007198	537.407	1118.96	-1.05807	0.00687527	down	K05467	ANGPT4; angiopoietin 4
ENSSSCG00000007148	184.808	616.327	-1.73767	3.98233e-05	down	.	.
ENSSSCG00000007115	539.158	1583.95	-1.55475	1.27142e-05	down	K03907	THBD, CD141; thrombomodulin
ENSSSCG00000006955	448.404	918.994	-1.03526	0.0134241	down	.	.
ENSSSCG00000006890	74.7619	384.665	-2.36323	1.68496e-06	down	K05644	ABCA4; ATP-binding cassette, subfamily A (ABC1), member 4
ENSSSCG00000006880	14.43	66.4365	-2.2029	0.045729	down	K14948	PTBP2, NPTB; polypyrimidine tract-binding protein 2
ENSSSCG00000006867	53.6821	128.267	-1.25664	0.0486703	down	.	.
ENSSSCG00000006793	209.862	843.786	-2.00744	0.000285696	down	K01183	E3.2.1.14; chitinase [EC:3.2.1.14]
ENSSSCG00000006788	113.022	293.749	-1.37797	0.0150553	down	K04268	ADORA3; adenosine A3 receptor
ENSSSCG00000006681	19937.6	58257.2	-1.54694	0.000189878	down	.	.
ENSSSCG00000006624	4782.61	13818.6	-1.53074	1.26651e-06	down	K17285	SELENBP1; selenium-binding protein 1
ENSSSCG00000006472	43.283	251.631	-2.53943	1.939e-05	down	K17289	CRABP2; cellular retinoic acid-binding protein 2
ENSSSCG00000006398	43.407	160.508	-1.88665	0.0136669	down	K16853	SLAMF8; SLAM family member 8
ENSSSCG00000006379	520.777	1231.45	-1.24163	0.00771492	down	K06479	CD48, BCM1; CD48 antigen
ENSSSCG00000006372	710.852	1474.17	-1.05229	0.0214574	down	.	.
ENSSSCG00000006357	2299.43	5953.2	-1.37239	0.000665926	down	K07983	FCER1G; Fc receptor, IgE, high affinity I, gamma polypeptide
ENSSSCG00000006310	191.684	391.165	-1.02905	0.0436669	down	K09364	POU2F, OTF; POU domain transcription factor, class 2
ENSSSCG00000006307	763.622	1745.06	-1.19234	0.000912902	down	.	.
ENSSSCG00000006287	120.195	457.253	-1.92762	0.00026994	down	K06495	SELL; selectin, lymphocyte
ENSSSCG00000006029	49.7644	153.576	-1.62577	0.0187905	down	.	.
ENSSSCG00000006011	0	13.8062	#NAME?	0.020738	down	K14695	SLC30A8, ZNT8; solute carrier family 30 (zinc transporter), member 8
ENSSSCG00000005926	206.997	439.668	-1.08681	0.0142264	down	K15261	PARP10_14_15; poly [ADP-ribose] polymerase 10/14/15 [EC:2.4.2.30]
ENSSSCG00000005845	110.399	250.7	-1.18323	0.0190171	down	.	.
ENSSSCG00000005828	1124.3	2361.02	-1.07038	0.00295747	down	.	.
ENSSSCG00000005699	51.3385	200.579	-1.96606	0.000633381	down	.	.
ENSSSCG00000005673	314.237	957.726	-1.60776	9.67294e-06	down	.	.
ENSSSCG00000005668	682.14	1440.71	-1.07864	0.00406428	down	K11248	SH3GLB; endophilin-B
ENSSSCG00000005626	268.55	568.618	-1.08227	0.0413643	down	K01930	FPGS; folylpolyglutamate synthase [EC:6.3.2.17]
ENSSSCG00000005503	385.057	862.074	-1.16274	0.0212165	down	.	.
ENSSSCG00000005171	1054.57	2267.73	-1.10459	0.0270254	down	.	.
ENSSSCG00000004779	225.452	527.26	-1.22569	0.0111897	down	K05858	PLCB; phosphatidylinositol phospholipase C, beta [EC:3.1.4.11]
ENSSSCG00000004665	169.301	560.488	-1.72709	0.0486703	down	K17218	sqr; sulfide:quinone oxidoreductase [EC:1.8.5.-]
ENSSSCG00000004597	338.711	1704.93	-2.33159	1.8395e-07	down	K09877	AQP9; aquaporin-9
ENSSSCG00000004444	33.4252	96.5449	-1.53026	0.0320198	down	.	.
ENSSSCG00000004280	101.537	407.46	-2.00465	0.000128228	down	K15291	RIMS1, RIM1; regulating synaptic membrane exocytosis protein 1
ENSSSCG00000004181	166.365	745.529	-2.16391	2.97862e-09	down	K08069	VNN; pantetheine hydrolase [EC:3.5.1.92]
ENSSSCG00000004053	171.321	394.12	-1.20194	0.0207735	down	.	.
ENSSSCG00000003928	186.065	393.226	-1.07955	0.0190903	down	K08862	PLK3, CNK; polo-like kinase 3 [EC:2.7.11.21]
ENSSSCG00000003793	9.04654	76.5241	-3.08048	5.55032e-05	down	.	.
ENSSSCG00000003584	152.806	405.832	-1.40918	0.00465839	down	.	.
ENSSSCG00000003578	179.493	394.013	-1.13431	0.0385752	down	K08891	FGR, SRC2; tyrosine-protein kinase Fgr [EC:2.7.10.2]
ENSSSCG00000003525	4827.02	12336.5	-1.35373	2.75625e-05	down	K03988	C1QG; complement C1q subcomponent subunit C
ENSSSCG00000003524	2867.13	7470.51	-1.3816	1.939e-05	down	K03986	C1QA; complement C1q subcomponent subunit A
ENSSSCG00000003484	95.6095	275.264	-1.52559	0.021392	down	K01481	E3.5.3.15; protein-arginine deiminase [EC:3.5.3.15]
ENSSSCG00000003458	2480.17	5343.79	-1.10742	0.00124669	down	.	.
ENSSSCG00000003278	33.3216	277.311	-3.05698	0.000547503	down	K06264	GP6; platelet glycoprotein VI
ENSSSCG00000003231	861.169	2496.6	-1.53559	0.000135889	down	.	.
ENSSSCG00000003226	70.2945	198.931	-1.50078	0.00492743	down	K06473	CD33, SIGLEC3; CD33 antigen
ENSSSCG00000003167	154.703	320.996	-1.05305	0.030853	down	K05454	FLT3LG; fms-related tyrosine kinase 3 ligand
ENSSSCG00000003148	87.1185	240.507	-1.46503	0.0225016	down	K09056	DBP; albumin D box-binding protein
ENSSSCG00000003147	63.1283	152.736	-1.27468	0.038329	down	.	.
ENSSSCG00000003138	879.499	2407.87	-1.45301	1.73107e-05	down	.	.
ENSSSCG00000003119	14.8878	58.0119	-1.96222	0.0315701	down	.	.
ENSSSCG00000003108	23.1962	91.4853	-1.97965	0.00613297	down	K09098	NPAS1_3; neuronal PAS domain-containing protein 1/3
ENSSSCG00000003088	33582.2	187779	-2.48327	6.78683e-09	down	K04524	APOE; apolipoprotein E
ENSSSCG00000002960	123.294	310.609	-1.333	0.00422485	down	K12363	RASGRP4; RAS guanyl-releasing protein 4
ENSSSCG00000002919	1344.79	3250.48	-1.27327	0.00332505	down	K07992	TYROBP, DAP12; TYRO protein tyrosine kinase binding protein
ENSSSCG00000002918	41.6155	134.76	-1.6952	0.0062667	down	K07988	HCST, DAP10; hematopoietic cell signal transducer
ENSSSCG00000002917	151.054	303.305	-1.00571	0.0460746	down	K14214	NFKBID; NF-kappa-B inhibitor delta
ENSSSCG00000002529	732.291	1723.09	-1.23451	0.0203567	down	K02971	RP-S21e, RPS21; small subunit ribosomal protein S21e
ENSSSCG00000002497	22.115	80.0169	-1.85528	0.0413643	down	K16836	TCL1B; T-cell leukemia/lymphoma 1B
ENSSSCG00000002457	538.971	1132.43	-1.07114	0.0130842	down	K00913	ITPK1; inositol-1,3,4-trisphosphate 5/6-kinase / inositol-tetrakisphosphate 1-kinase [EC:2.7.1.159 2.7.1.134]
ENSSSCG00000002452	6933.39	19960.1	-1.52549	1.31489e-06	down	K01369	LGMN; legumain [EC:3.4.22.34]
ENSSSCG00000002451	1292.88	3075.07	-1.25003	0.000298511	down	.	.
ENSSSCG00000002026	239.941	541.859	-1.17524	0.0355019	down	.	.
ENSSSCG00000001774	195.445	437.073	-1.16111	0.00853585	down	.	.
ENSSSCG00000001770	12173.6	28726	-1.2386	0.000774769	down	K01366	CTSH; cathepsin H [EC:3.4.22.16]
ENSSSCG00000001621	318.568	720.362	-1.17712	0.00338301	down	K15590	TFEB; transcription factor EB
ENSSSCG00000001620	192.938	482.806	-1.3233	0.0192316	down	.	.
ENSSSCG00000001614	70.928	226.47	-1.67489	0.00387929	down	K14378	TREM2; triggering receptor expressed on myeloid cells 2
ENSSSCG00000001572	356.887	850.431	-1.25273	0.00114191	down	K05721	FGD2; FYVE, RhoGEF and PH domain containing 2
ENSSSCG00000001538	156.603	314.759	-1.00714	0.0451773	down	.	.
ENSSSCG00000001457	1813.32	3674.1	-1.01876	0.0149457	down	K06752	MHC2; major histocompatibility complex, class II
ENSSSCG00000001455	539.346	1637.38	-1.60211	0.00199386	down	.	.
ENSSSCG00000001454	386.653	1043.46	-1.43227	0.0271388	down	.	.
ENSSSCG00000001439	269.408	850.817	-1.65906	4.56536e-06	down	K15838	GPSM3, AGS4; G-protein signaling modulator 3
ENSSSCG00000001427	5384.91	10988.1	-1.02895	0.0207735	down	K03989	C4; complement component 4
ENSSSCG00000001395	7.67873	39.4402	-2.36073	0.0419948	down	K07985	MIC; MHC class I-related protein
ENSSSCG00000001081	1129.15	2567.48	-1.18511	0.00762038	down	K09268	SOX4_11_12; transcription factor SOX4/11/12 (SOX group C)
ENSSSCG00000001066	82.1816	190.63	-1.21389	0.0308449	down	.	.
ENSSSCG00000001062	419.494	863.849	-1.04213	0.00921739	down	.	.
ENSSSCG00000000716	3.2318	28.3355	-3.1322	0.0312418	down	K04874	KCNA1; potassium voltage-gated channel Shaker-related subfamily A member 1
ENSSSCG00000000435	626.358	1279.14	-1.03012	0.0192689	down	.	.
ENSSSCG00000000388	2.88216	28.3018	-3.29567	0.0198361	down	K01647	CS, gltA; citrate synthase [EC:2.3.3.1]
ENSSSCG00000000383	0	11.8653	#NAME?	0.0396231	down	K11981	RNF41, NRDP1; E3 ubiquitin-protein ligase NRDP1 [EC:6.3.2.19]
ENSSSCG00000000382	69.7993	986.244	-3.82066	6.77777e-24	down	K11649	SMARCC; SWI/SNF related-matrix-associated actin-dependent regulator of chromatin subfamily C
ENSSSCG00000000368	1332.95	3708.86	-1.47635	0.000698822	down	K07998	MMP19, MMP18; matrix metalloproteinase-19 (RASI) [EC:3.4.24.-]
ENSSSCG00000000297	83.6191	207.784	-1.31318	0.0152024	down	K13755	PDE1; calcium/calmodulin-dependent 3',5'-cyclic nucleotide phosphodiesterase [EC:3.1.4.17]
ENSSSCG00000000292	574.992	1456.38	-1.34077	0.000181139	down	.	.
ENSSSCG00000000232	864.84	1789.7	-1.04921	0.0150012	down	K13594	ACVRL1, ALK1; activin receptor-like kinase 1 [EC:2.7.11.30]
ENSSSCG00000000223	378.032	891.317	-1.23743	0.00283896	down	.	.
ENSSSCG00000000181	528.867	1111.51	-1.07155	0.0334632	down	K07531	RND1; Rho family GTPase 1
ENSSSCG00000000137	409.331	845.894	-1.04721	0.0178629	down	K08012	NCF4, P40PHOX; neutrophil cytosolic factor 4
ENSSSCG00000000133	300.733	636.792	-1.08234	0.024198	down	K01011	TST, MPST, sseA; thiosulfate/3-mercaptopyruvate sulfurtransferase [EC:2.8.1.1 2.8.1.2]
ENSSSCG00000000042	421.38	1328.56	-1.65667	8.69982e-05	down	K01204	NAGA; alpha-N-acetylgalactosaminidase [EC:3.2.1.49]
ENSSSCG00000000025	189.097	431.87	-1.19147	0.0303306	down	K06275	PARV; parvin

## Sheet: ME vs MD
Gene name	ME_normalize	MD_normalize	Log2FoldChange	padj	Up/Down	KEGG:KO	KEGG:Description
ENSSSCG00000010383	1097.77	329.649	1.73557	0.0043754	up	.	.
ENSSSCG00000014725	5952.1	1116.02	2.41504	0.00797552	up	K13823	HBB; hemoglobin subunit beta
ENSSSCG00000006321	808.932	72.3671	3.48261	0.000217601	up	.	.
ENSSSCG00000020993	811.166	260.722	1.63748	0.0233243	up	K08445	EMR4; egf-like module containing, mucin-like, hormone receptor-like 4
ENSSSCG00000003525	11826.9	4538.31	1.38184	0.0119346	up	K03988	C1QG; complement C1q subcomponent subunit C
ENSSSCG00000003524	7163.32	2824.51	1.34263	0.0164687	up	K03986	C1QA; complement C1q subcomponent subunit A
ENSSSCG00000021819	349.06	66.8858	2.3837	0.0341989	up	K13296	PDE3; cGMP-inhibited 3',5'-cyclic phosphodiesterase [EC:3.1.4.17]
ENSSSCG00000009412	3975.8	845.018	2.23419	0.000216172	up	K17276	LCP1, PLS2; plastin-2
ENSSSCG00000013144	6550.66	767.094	3.09416	8.8874e-08	up	.	.
ENSSSCG00000004233	2268.35	237.031	3.2585	0.00692035	up	K01128	E3.1.4.-
ENSSSCG00000008937	710.545	115.607	2.61969	0.00173483	up	.	.
ENSSSCG00000022679	152.333	9.45507	4.01	0.000904713	up	.	.
ENSSSCG00000001469	3151.53	928.622	1.76289	0.0212504	up	K06752	MHC2; major histocompatibility complex, class II
ENSSSCG00000022064	734.214	8.25225	6.47527	1.182e-09	up	K05266	MLNR; motilin receptor
ENSSSCG00000029231	474.726	78.4116	2.59796	0.00883309	up	.	.
ENSSSCG00000029230	3277.48	1202.18	1.44693	0.011022	up	.	.
ENSSSCG00000015353	568.097	157.934	1.84681	0.0120886	up	K05768	GSN; gelsolin
ENSSSCG00000009138	1474.8	570.928	1.36914	0.0421256	up	K01333	CFI; complement factor I [EC:3.4.21.45]
ENSSSCG00000028204	538.181	59.3036	3.1819	0.000175803	up	K01194	E3.2.1.28, treA, treF; alpha,alpha-trehalase [EC:3.2.1.28]
ENSSSCG00000012397	1052.89	225.749	2.22156	0.00036086	up	K05070	IL2RG; interleukin 2 receptor gamma
ENSSSCG00000030385	15140.7	2690.64	2.49241	4.97899e-06	up	K03990	C3; complement component 3
ENSSSCG00000006495	204.583	57.781	1.82402	0.0351292	up	K06521	SEMA4; semaphorin 4
ENSSSCG00000010922	35.1637	1.53778	4.51517	0.0172869	up	K09429	K09429, ELF3; E74-like factor 3
ENSSSCG00000013553	1301.51	274.806	2.2437	0.000167222	up	K05730	VAV; guanine nucleotide exchange factor VAV
ENSSSCG00000030543	2647.72	681.192	1.95862	0.000629503	up	.	.
ENSSSCG00000003690	496.727	161.832	1.61795	0.0465715	up	K15008	DLGAP1, GKAP; discs, large-associated protein 1
ENSSSCG00000015406	24.2259	0.548118	5.46592	0.0318752	up	K04631	GNAT; guanine nucleotide-binding protein G(t) subunit alpha
ENSSSCG00000015405	9137.68	880.188	3.37594	3.33744e-06	up	K06259	CD36; CD36 antigen
ENSSSCG00000025390	14530.6	3961.34	1.87504	0.000369314	up	.	.
ENSSSCG00000006243	281.18	41.8855	2.74697	0.016618	up	.	.
ENSSSCG00000022355	327.716	97.9308	1.74261	0.0226478	up	K06475	CD37, TSPAN26; CD37 antigen
ENSSSCG00000030404	1011.1	382.588	1.40207	0.0274029	up	K03514	PAPD5_7, TRF4; non-canonical poly(A) RNA polymerase PAPD5/7 [EC:2.7.7.19]
ENSSSCG00000016637	270.799	74.7117	1.85782	0.0499501	up	K15591	TFEC; transcription factor EC
ENSSSCG00000008601	2653.7	774.981	1.77577	0.00984341	up	K06257	SDC1; syndecan 1
ENSSSCG00000024595	256.209	60.689	2.07781	0.00920881	up	.	.
ENSSSCG00000008239	6805.61	1568.99	2.11688	0.000116324	up	K10368	CAPG; capping protein (actin filament), gelsolin-like
ENSSSCG00000022292	1261.11	277.912	2.182	0.00346241	up	K01639	E4.1.3.3, nanA, NPL; N-acetylneuraminate lyase [EC:4.1.3.3]
ENSSSCG00000008834	35.6825	0	Inf	0.00210897	up	.	.
ENSSSCG00000002960	297.872	74.8489	1.99264	0.00962069	up	K12363	RASGRP4; RAS guanyl-releasing protein 4
ENSSSCG00000002962	527.468	174.607	1.59497	0.020316	up	K04408	MAP4K1, HPK1; mitogen-activated protein kinase kinase kinase kinase 1 [EC:2.7.11.1]
ENSSSCG00000014310	12240.4	417.073	4.87521	7.92356e-09	up	K10033	CXCL14, SCYB14; C-X-C motif chemokine 14
ENSSSCG00000014988	121.806	4.1718	4.86777	0.00207287	up	K07994	MMP13; matrix metalloproteinase-13 (collagenase 3) [EC:3.4.24.-]
ENSSSCG00000014985	196.369	14.4947	3.75997	0.0193669	up	K01388	MMP1; matrix metalloproteinase-1 (interstitial collagenase) [EC:3.4.24.7]
ENSSSCG00000009517	423.537	94.6876	2.16124	0.00483174	up	K04305	EBI2; Epstein-Barr virus induced gene 2
ENSSSCG00000023666	56580.6	22717.6	1.3165	0.0162921	up	K01363	CTSB; cathepsin B [EC:3.4.22.1]
ENSSSCG00000025704	275.111	44.1388	2.63989	0.0160605	up	.	.
ENSSSCG00000030839	7316.66	2872.73	1.34876	0.0147697	up	.	.
ENSSSCG00000022258	27.2733	0	Inf	0.00972207	up	.	.
ENSSSCG00000022536	2102.9	683.232	1.62194	0.00501738	up	K13783	SLC37A1_2; MFS transporter, OPA family, solute carrier family 37 (glycerol-3-phosphate transporter), member 1/2
ENSSSCG00000017797	3980.83	284.794	3.80508	4.96129e-05	up	K05037	SLC6A4; solute carrier family 6 (neurotransmitter transporter, serotonin) member 4
ENSSSCG00000025167	194.8	58.3139	1.74008	0.0452025	up	K05750	NCKAP1, NAP125; NCK-associated protein 1
ENSSSCG00000026715	2277.98	870.079	1.38854	0.0172229	up	.	.
ENSSSCG00000010684	622.099	168.486	1.88452	0.00959997	up	K16449	RGS; regulator of G-protein signaling
ENSSSCG00000006734	121.158	20.0064	2.59836	0.0192565	up	K06522	IGSF2_3; immunoglobulin superfamily, member 2/3
ENSSSCG00000013418	3676.82	965.726	1.92877	0.0391454	up	.	.
ENSSSCG00000004646	42.7706	4.06522	3.39521	0.0480172	up	K01530	E3.6.3.1; phospholipid-translocating ATPase [EC:3.6.3.1]
ENSSSCG00000028241	1582.71	322.766	2.29384	0.00614014	up	.	.
ENSSSCG00000010411	128.897	24.6197	2.38834	0.0252304	up	K09851	RASSF2_4; Ras association domain-containing protein 2/4
ENSSSCG00000002889	2204.43	49.1938	5.48578	2.10415e-10	up	.	.
ENSSSCG00000029371	3760.23	796.753	2.23862	4.98625e-05	up	K04010	C5AR1; C5a anaphylatoxin chemotactic receptor
ENSSSCG00000007510	99.5577	0	Inf	9.00606e-07	up	.	.
ENSSSCG00000002265	944.372	223.618	2.07832	0.00950726	up	.	.
ENSSSCG00000021176	884.73	92.6017	3.25613	1.347e-05	up	.	.
ENSSSCG00000001873	1589.41	414.471	1.93915	0.0483428	up	K08115	CSPG4; chondroitin sulfate proteoglycan 4
ENSSSCG00000025297	170.712	22.2141	2.94202	0.0172491	up	.	.
ENSSSCG00000011916	2495.16	1089.74	1.19515	0.0358667	up	K02145	ATPeV1A, ATP6A; V-type H+-transporting ATPase subunit A [EC:3.6.3.14]
ENSSSCG00000003793	73.4936	10.5513	2.8002	0.0215172	up	.	.
ENSSSCG00000012551	4187.31	974.511	2.10327	0.016977	up	K10629	RNF128, GRAIL; E3 ubiquitin-protein ligase RNF128 [EC:6.3.2.19]
ENSSSCG00000023333	516.949	67.0077	2.94762	0.00558145	up	K10104	FCN; ficolin
ENSSSCG00000003073	102.171	0	Inf	7.08316e-07	up	.	.
ENSSSCG00000010273	74.4396	6.48608	3.52065	0.00537685	up	.	.
ENSSSCG00000003875	1156.06	455.122	1.34489	0.025249	up	.	.
ENSSSCG00000008169	3031.58	718.373	2.07727	0.0305536	up	.	.
ENSSSCG00000028525	171.631	10.9776	3.96667	0.0185589	up	.	.
ENSSSCG00000028373	249.196	70.403	1.82357	0.044802	up	K01689	ENO, eno; enolase [EC:4.2.1.11]
ENSSSCG00000016290	352.919	81.609	2.11254	0.00340031	up	.	.
ENSSSCG00000022784	6284.32	2407.24	1.38438	0.0147697	up	.	.
ENSSSCG00000017006	768.088	213.888	1.84441	0.00335385	up	K07361	LCP2; lymphocyte cytosolic protein 2
ENSSSCG00000007189	746.527	9.01352	6.37196	8.2734e-10	up	.	.
ENSSSCG00000006588	70.0455	4.40019	3.99266	0.00461093	up	.	.
ENSSSCG00000006589	570.86	13.2767	5.42617	0.0227954	up	.	.
ENSSSCG00000004779	505.71	120.617	2.06788	0.00225571	up	K05858	PLCB; phosphatidylinositol phospholipase C, beta [EC:3.1.4.11]
ENSSSCG00000002639	213.522	8.16092	4.70951	0.0370962	up	K07375	TUBB; tubulin beta
ENSSSCG00000003458	5124.74	1771.48	1.53253	0.00641793	up	.	.
ENSSSCG00000017333	901.601	327.35	1.46166	0.0234918	up	.	.
ENSSSCG00000014013	3481.83	1417.8	1.29619	0.0394206	up	K15701	RNF130, GOLIATH; E3 ubiquitin-protein ligase RNF130 [EC:6.3.2.19]
ENSSSCG00000027487	1833.6	368.352	2.31552	7.03306e-05	up	.	.
ENSSSCG00000000530	187.225	31.1971	2.58529	0.0106812	up	K05723	FGD4; FYVE, RhoGEF and PH domain containing 4
ENSSSCG00000025537	1862.23	737.48	1.33635	0.0281727	up	K05697	PTPN6, SHP-1; tyrosine-protein phosphatase non-receptor type 6 [EC:3.1.3.48]
ENSSSCG00000011850	61.5049	5.49642	3.48414	0.0299187	up	.	.
ENSSSCG00000021084	632.92	218.654	1.53337	0.0219291	up	.	.
ENSSSCG00000005462	4163.7	1630.64	1.35243	0.019509	up	K04545	GNG10; guanine nucleotide-binding protein G(I)/G(S)/G(O) subunit gamma-10
ENSSSCG00000015579	2629.76	16.8395	7.28694	1.84732e-12	up	K11987	PTGS2, COX2; prostaglandin-endoperoxide synthase 2 [EC:1.14.99.1]
ENSSSCG00000017861	264.701	40.1649	2.72036	0.0267516	up	K01437	ASPA, aspA; aspartoacylase [EC:3.5.1.15]
ENSSSCG00000002235	2320.75	904.444	1.35949	0.0264699	up	K13512	LPCAT4, AGPAT7; lysophospholipid acyltransferase [EC:2.3.1.23 2.3.1.-]
ENSSSCG00000006372	1414.09	239.193	2.56362	2.06806e-05	up	.	.
ENSSSCG00000006379	1181.26	250.887	2.23521	0.000163599	up	K06479	CD48, BCM1; CD48 antigen
ENSSSCG00000017956	6601.76	1334.79	2.30623	2.96487e-05	up	K06501	CD68; CD68 antigen
ENSSSCG00000029806	303.145	91.2468	1.73216	0.0418778	up	K09220	IKZF, ZNFN1A; IKAROS family zinc finger protein
ENSSSCG00000012822	2787.3	1159.99	1.26476	0.0324228	up	.	.
ENSSSCG00000012049	374.254	120.921	1.62995	0.0499495	up	K04894	KCNE1; potassium voltage-gated channel Isk-related subfamily E member 1
ENSSSCG00000002954	670.023	222.567	1.58997	0.0175716	up	.	.
ENSSSCG00000027565	1633.65	424.915	1.94285	0.00100217	up	.	.
ENSSSCG00000003908	160.435	11.9977	3.74116	0.00208484	up	K17348	TSPAN1; tetraspanin-1
ENSSSCG00000001439	815.865	233.012	1.80793	0.00427021	up	K15838	GPSM3, AGS4; G-protein signaling modulator 3
ENSSSCG00000018032	976.257	137.395	2.82893	9.20246e-06	up	K04971	TRPV2; transient receptor potential cation channel subfamily V member 2
ENSSSCG00000006336	33.2255	0.441542	6.2336	0.0112309	up	.	.
ENSSSCG00000005171	2176.74	345.224	2.65656	0.000189233	up	.	.
ENSSSCG00000024206	1086.29	402.579	1.43207	0.0205932	up	.	.
ENSSSCG00000025679	162.031	7.59756	4.41459	0.000277841	up	.	.
ENSSSCG00000030232	84.8556	10.2468	3.04983	0.0260262	up	.	.
ENSSSCG00000003954	44.2052	0.441542	6.64552	0.00235941	up	.	.
ENSSSCG00000011570	502.834	121.561	2.0484	0.00262137	up	K04731	IRAK2; interleukin-1 receptor-associated kinase 2 [EC:2.7.11.1]
ENSSSCG00000017723	614.004	217.695	1.49594	0.0244606	up	K14624	CCL2, MCP1; C-C motif chemokine 2
ENSSSCG00000025058	79.569	9.24191	3.10594	0.013048	up	K12347	SLC11A, NRAMP; natural resistance-associated macrophage protein
ENSSSCG00000025582	886.977	332.481	1.41563	0.0302531	up	.	.
ENSSSCG00000001472	672.317	138.157	2.28284	0.0149802	up	K06752	MHC2; major histocompatibility complex, class II
ENSSSCG00000001470	1428.59	542.456	1.39701	0.0214377	up	.	.
ENSSSCG00000010188	1960.34	434.522	2.1736	0.0119346	up	K05657	ABCB10; ATP-binding cassette, subfamily B (MDR/TAP), member 10
ENSSSCG00000010184	1318.95	283.957	2.21565	0.0333938	up	.	.
ENSSSCG00000004147	24.0081	0.548118	5.45289	0.0372322	up	.	.
ENSSSCG00000013297	5148.21	577.125	3.15712	0.000535898	up	K06256	CD44; CD44 antigen
ENSSSCG00000008439	1723.24	582.605	1.56454	0.0231135	up	K07194	RHOQ, TC10; Ras homolog gene family, member Q
ENSSSCG00000000045	234.922	44.8241	2.38984	0.00390788	up	K03950	NDUFA6; NADH dehydrogenase (ubiquinone) 1 alpha subcomplex subunit 6
ENSSSCG00000005132	130.167	15.7432	3.04757	0.018539	up	K04685	CDKN2B, P15, INK4B; cyclin-dependent kinase inhibitor 2B
ENSSSCG00000026890	544.005	64.0082	3.08729	1.06888e-05	up	K00710	GALNT; polypeptide N-acetylgalactosaminyltransferase [EC:2.4.1.41]
ENSSSCG00000012988	818.053	282.556	1.53366	0.0168277	up	.	.
ENSSSCG00000008982	4078.24	637.372	2.67774	0.000299793	up	.	.
ENSSSCG00000013731	3173.73	1259.09	1.33379	0.020066	up	K01158	DNASE2; deoxyribonuclease II [EC:3.1.22.1]
ENSSSCG00000015647	320.744	72.1995	2.15136	0.00310092	up	K08015	RASSF5, RAPL; Ras association domain-containing protein 5
ENSSSCG00000012618	91.4511	18.362	2.31628	0.0446077	up	.	.
ENSSSCG00000008240	314.813	77.4218	2.02368	0.0234692	up	.	.
ENSSSCG00000027684	107.397	21.1026	2.34746	0.0233336	up	K10655	TRIM63, MURF1; tripartite motif-containing protein 63 [EC:6.3.2.19]
ENSSSCG00000016451	1483.15	310.906	2.25411	0.0001408	up	.	.
ENSSSCG00000011436	689.623	94.2006	2.872	2.10755e-05	up	.	.
ENSSSCG00000005587	1328.96	491.024	1.43643	0.0169313	up	K08857	NEK; NIMA (never in mitosis gene a)-related kinase [EC:2.7.11.1]
ENSSSCG00000015085	1313.86	541.299	1.27931	0.0379179	up	K05134	IL10RA; interleukin 10 receptor alpha
ENSSSCG00000010445	1339.22	26.4467	5.66215	5.38728e-05	up	.	.
ENSSSCG00000010446	156.827	24.1477	2.69922	0.0411766	up	K11867	STAMBPL1; AMSH-like protease [EC:3.1.2.15]
ENSSSCG00000017236	481.786	122.794	1.97215	0.0357314	up	K06719	CD300; CD300 antigen
ENSSSCG00000017234	169.379	28.152	2.58895	0.00425197	up	.	.
ENSSSCG00000007625	2957.11	1265.31	1.2247	0.0409224	up	K05757	ARPC1A_B; actin related protein 2/3 complex, subunit 1A/1B
ENSSSCG00000012652	529.928	142.526	1.89457	0.00454763	up	.	.
ENSSSCG00000004390	1204.79	413.511	1.54278	0.00912593	up	K10141	SESN; sestrin
ENSSSCG00000002452	19145.6	5477.52	1.80542	0.000915935	up	K01369	LGMN; legumain [EC:3.4.22.34]
ENSSSCG00000009152	863.493	138.02	2.64531	0.00207125	up	K04714	SGMS; shingomyelin synthase [EC:2.7.8.27]
ENSSSCG00000012792	985.193	195.359	2.33428	0.000176955	up	K01787	RENBP; N-acylglucosamine 2-epimerase [EC:5.1.3.8]
ENSSSCG00000017137	1343.6	513.649	1.38724	0.0269854	up	.	.
ENSSSCG00000001572	815.371	254.252	1.6812	0.00837305	up	K05721	FGD2; FYVE, RhoGEF and PH domain containing 2
ENSSSCG00000001064	603.75	176.007	1.77832	0.0423161	up	K00364	E1.7.1.7, guaC; GMP reductase [EC:1.7.1.7]
ENSSSCG00000024495	1875.73	627.491	1.57979	0.0060697	up	K06544	SELPLG; selectin P ligand
ENSSSCG00000013114	3748.74	1040.76	1.84877	0.00109904	up	K14638	SLC15A3_4, PHT; solute carrier family 15 (peptide/histidine transporter), member 3/4
ENSSSCG00000003088	179993	10987.1	4.03405	3.12787e-10	up	K04524	APOE; apolipoprotein E
ENSSSCG00000003558	952.489	379.071	1.32923	0.0419414	up	K04373	RPS6KA, RSK2; p90 ribosomal S6 kinase [EC:2.7.11.1]
ENSSSCG00000021902	52.6255	2.42086	4.44217	0.00737047	up	K05189	GABRP; gamma-aminobutyric acid receptor subunit pi
ENSSSCG00000012909	709.09	198.054	1.84007	0.00768128	up	.	.
ENSSSCG00000023671	176.098	39.0231	2.17398	0.0135572	up	K12367	DOCK2; dedicator of cytokinesis protein 2
ENSSSCG00000007817	1564.94	530.383	1.561	0.00821742	up	K05071	IL4R; interleukin 4 receptor
ENSSSCG00000007811	243.697	68.1648	1.83799	0.0219291	up	K07362	LAT; linker for activation of T cells
ENSSSCG00000022719	419.139	93.8808	2.15853	0.00306156	up	K07911	RAB20; Ras-related protein Rab-20
ENSSSCG00000027389	741.715	306.993	1.27266	0.0493758	up	.	.
ENSSSCG00000005503	827.013	183.97	2.16844	0.00558177	up	.	.
ENSSSCG00000003048	40.9677	0.548118	6.22386	0.00364734	up	.	.
ENSSSCG00000021724	73.6652	5.05488	3.86524	0.00933995	up	K10401	KIF18_19; kinesin family member 18/19
ENSSSCG00000023010	300.438	92.0232	1.707	0.0268861	up	K10370	TMOD; tropomodulin
ENSSSCG00000031023	11287.4	1783.76	2.66172	0.0123052	up	.	.
ENSSSCG00000027646	654.472	250.795	1.38382	0.0357116	up	K15259	PARP7S; poly [ADP-ribose] polymerase 7/11/12/13 [EC:2.4.2.30]
ENSSSCG00000029163	161.838	29.5833	2.45169	0.00734926	up	K00826	E2.6.1.42, ilvE; branched-chain amino acid aminotransferase [EC:2.6.1.42]
ENSSSCG00000007038	45.6652	0.441542	6.6924	0.00133283	up	.	.
ENSSSCG00000025399	424.97	110.431	1.94422	0.0200827	up	K05090	CSF1R, FMS; macrophage colony-stimulating factor 1 receptor [EC:2.7.10.1]
ENSSSCG00000009250	74.5565	6.37951	3.54682	0.00374102	up	K07376	PRKG; protein kinase, cGMP-dependent [EC:2.7.11.12]
ENSSSCG00000007208	489.863	92.0536	2.41183	0.000948563	up	K08814	TRIB; tribbles [EC:2.7.11.-]
ENSSSCG00000013632	174.568	34.4097	2.3429	0.00696515	up	.	.
ENSSSCG00000017814	97.2415	10.5665	3.20207	0.0208606	up	.	.
ENSSSCG00000009500	95.9346	21.3158	2.17013	0.0478071	up	K06087	CLDN; claudin
ENSSSCG00000004125	359.869	110.781	1.69976	0.0203857	up	K08487	STX11; syntaxin 11
ENSSSCG00000006858	1729.81	174.5	3.30932	0.039044	up	.	.
ENSSSCG00000016742	355.267	76.0822	2.22327	0.00277539	up	K10356	MYO1; myosin I
ENSSSCG00000030165	609.235	175.962	1.79174	0.0060697	up	K09037	MAFF_G_K; transcription factor MAFF/G/K
ENSSSCG00000026418	7753.3	1564.38	2.30922	0.00477019	up	K01379	CTSD; cathepsin D [EC:3.4.23.5]
ENSSSCG00000009216	22962.2	1804.12	3.6699	0.00403633	up	K06250	SPP1, BNSP, OPN; secreted phosphoprotein 1
ENSSSCG00000004578	16753.9	4454.94	1.91102	0.000369314	up	K17092	ANXA2; annexin A2
ENSSSCG00000013360	1303.3	501.728	1.37719	0.0235383	up	.	.
ENSSSCG00000006590	66.0153	5.83139	3.50089	0.010945	up	.	.
ENSSSCG00000011884	1826.36	504.758	1.8553	0.00108877	up	K06106	CTTN, EMS1; cortactin
ENSSSCG00000016855	936.557	296.137	1.6611	0.0261275	up	K17698	FYB, ADAP; FYN binding protein
ENSSSCG00000012364	1183.04	251.328	2.23486	0.00421229	up	.	.
ENSSSCG00000007509	7675.53	2451.16	1.6468	0.00234458	up	.	.
ENSSSCG00000022208	4873.51	1689.32	1.52852	0.00674296	up	K05141	TNFRSF1B, TNFR2; tumor necrosis factor receptor superfamily member 1B
ENSSSCG00000015246	1171.36	175.414	2.73936	1.18805e-05	up	K08670	ST14, PRSS14; suppressor of tumorigenicity protein 14 [EC:3.4.21.109]
ENSSSCG00000021949	265.985	21.5137	3.62802	0.0364269	up	K12347	SLC11A, NRAMP; natural resistance-associated macrophage protein
ENSSSCG00000021944	757.154	287.946	1.39479	0.030232	up	K07860	RAC2; Ras-related C3 botulinum toxin substrate 2
ENSSSCG00000002554	2175.06	474.596	2.19629	0.00962069	up	K16860	PLD3_4; phospholipase D3/4 [EC:3.1.4.4]
ENSSSCG00000021646	1390.52	527.215	1.39916	0.0188291	up	K09208	KLF9S, BTEB; krueppel-like factor 9/13/14/16
ENSSSCG00000017306	1726.38	678.984	1.3463	0.0269832	up	K06493	ITGB3; integrin beta 3
ENSSSCG00000009394	127.597	30.2379	2.07716	0.0373891	up	.	.
ENSSSCG00000028711	383.512	56.1366	2.77226	0.010535	up	K01370	CASP1; caspase 1 [EC:3.4.22.36]
ENSSSCG00000004218	257.101	71.1338	1.85373	0.0185468	up	.	.
ENSSSCG00000012050	2046.69	396.123	2.36927	0.0185804	up	K17901	RCAN1, MCIP1; calcipressin-1
ENSSSCG00000001408	1178.54	213.432	2.46516	0.00122265	up	.	.
ENSSSCG00000022004	1320.96	522.937	1.33688	0.0364401	up	K07984	SH3BP2; SH3-domain binding protein 2
ENSSSCG00000029414	2108.63	18.4991	6.83271	1.37684e-11	up	K10104	FCN; ficolin
ENSSSCG00000015636	649.925	105.711	2.62015	0.00119817	up	.	.
ENSSSCG00000002981	141.441	0.548118	8.0115	2.17916e-07	up	K13912	DMBT1; deleted in malignant brain tumors 1 protein
ENSSSCG00000005981	922.525	351.01	1.39408	0.0304493	up	K10305	FBXO25_32; F-box protein 25/32
ENSSSCG00000022821	315	75.5187	2.06044	0.0147793	up	K05733	PAK3, MRX30; p21-activated kinase 3 [EC:2.7.11.1]
ENSSSCG00000029333	4695.74	317.59	3.88611	3.09372e-05	up	K07843	RASD1; RAS, dexamethasone-induced Ras-related protein 1
ENSSSCG00000013241	2984.35	1165.65	1.35628	0.0184447	up	K08536	NR1H3, LXRA; liver X receptor alpha
ENSSSCG00000012119	72605.9	20144	1.84973	0.00232868	up	K05764	TMSB4; thymosin, beta 4
ENSSSCG00000012117	257.374	72.7172	1.8235	0.0324228	up	K05404	TLR7; toll-like receptor 7
ENSSSCG00000016452	185.904	51.0361	1.86497	0.0357314	up	.	.
ENSSSCG00000015035	38.5589	2.0859	4.20832	0.0168277	up	.	.
ENSSSCG00000025644	557.843	133.924	2.05845	0.0185468	up	K06448	CD1; CD1 antigen
ENSSSCG00000026352	134.24	1.32463	6.66308	0.00522485	up	.	.
ENSSSCG00000006153	3147.54	396.747	2.98793	0.00379599	up	K08754	FABP5; fatty acid-binding protein 5, epidermal
ENSSSCG00000022048	8244.99	3152.25	1.38714	0.0307449	up	K17279	REEP5_6; receptor expression-enhancing protein 5/6
ENSSSCG00000003729	639.3	180.164	1.82718	0.0123052	up	K12170	RNF125; E3 ubiquitin-protein ligase RNF125 [EC:6.3.2.19]
ENSSSCG00000017738	737.637	137.532	2.42314	0.00014601	up	.	.
ENSSSCG00000000795	241.72	7.01896	5.10594	0.0243344	up	.	.
ENSSSCG00000027826	1583.19	401.467	1.97948	0.00189897	up	.	.
ENSSSCG00000009882	352.277	45.6767	2.94718	0.00909587	up	K14216	OAS; 2'-5'-oligoadenylate synthetase
ENSSSCG00000009880	684.862	218.928	1.64536	0.0136781	up	K13754	SLC24A6, NCKX6; solute carrier family 24 (sodium/potassium/calcium exchanger), member 6
ENSSSCG00000000654	1223.24	268.122	2.18974	0.0127565	up	K10075	KLRF1; killer cell lectin-like receptor subfamily F member 1
ENSSSCG00000006796	94.0749	12.9722	2.85839	0.010597	up	K17523	CHI3L1_2; chitinase-3-like protein 1/2
ENSSSCG00000006791	3069.38	67.7386	5.50183	3.19537e-07	up	K17526	OVGP1; oviduct-specific glycoprotein
ENSSSCG00000025271	116.109	14.8449	2.96744	0.00789304	up	.	.
ENSSSCG00000000137	810.977	261.088	1.63513	0.0098379	up	K08012	NCF4, P40PHOX; neutrophil cytosolic factor 4
ENSSSCG00000000136	1240.99	347.676	1.83568	0.0460689	up	K04738	CSF2RB, IL3RB; cytokine receptor common subunit beta
ENSSSCG00000000130	472.954	157.661	1.58488	0.0262331	up	K18441	CYTH; cytohesin
ENSSSCG00000015074	9365.69	1575.78	2.57132	0.00808142	up	.	.
ENSSSCG00000012713	1555.62	546.826	1.50834	0.0102787	up	K01530	E3.6.3.1; phospholipid-translocating ATPase [EC:3.6.3.1]
ENSSSCG00000010908	966.072	296.396	1.70461	0.031313	up	.	.
ENSSSCG00000005240	368.238	114.207	1.68899	0.0296676	up	.	.
ENSSSCG00000028157	114.966	20.2652	2.50413	0.0335189	up	K04398	CASP8; caspase 8 [EC:3.4.22.61]
ENSSSCG00000004193	4725.6	1489.15	1.66601	0.00209339	up	K01513	ENPP1_3; ectonucleotide pyrophosphatase/phosphodiesterase family member 1/3 [EC:3.1.4.1 3.6.1.9]
ENSSSCG00000010281	53844.7	21045.2	1.35531	0.0127838	up	K12382	PSAP, SGP1; saposin
ENSSSCG00000010452	739.455	187.807	1.97721	0.00773743	up	.	.
ENSSSCG00000010450	16849.7	5972.2	1.49638	0.00443914	up	K01052	LIPA; lysosomal acid lipase/cholesteryl ester hydrolase [EC:3.1.1.13]
ENSSSCG00000026922	1799.6	702.445	1.35722	0.0461249	up	.	.
ENSSSCG00000013839	243.881	75.1686	1.69798	0.04013	up	K17634	RASAL3; RAS protein activator-like 3
ENSSSCG00000001778	180.674	42.8294	2.07671	0.0462625	up	K02162	BCL2A1; hematopoietic BCL2-related protein A1
ENSSSCG00000001770	27546.8	5602.33	2.29779	2.2442e-05	up	K01366	CTSH; cathepsin H [EC:3.4.22.16]
ENSSSCG00000016709	892.295	83.1163	3.42432	1.30402e-06	up	K17924	SNX10_11; sorting nexin-10/11
ENSSSCG00000025180	1892.57	564.548	1.74518	0.0202491	up	K02910	RP-L31e, RPL31; large subunit ribosomal protein L31e
ENSSSCG00000009809	26.3489	0.441542	5.89905	0.0318276	up	.	.
ENSSSCG00000009778	1594.14	507.818	1.6504	0.00480428	up	.	.
ENSSSCG00000007431	8100.46	3308.67	1.29175	0.0227453	up	K13289	CTSA; cathepsin A (carboxypeptidase C) [EC:3.4.16.5]
ENSSSCG00000027787	109.87	5.72481	4.26242	0.00014351	up	K08143	SLC2A5, GLUT5; MFS transporter, SP family, solute carrier family 2 (facilitated glucose/fructose transporter), member 5
ENSSSCG00000006382	149.882	37.2569	2.00824	0.0302531	up	K16852	SLAMF6; SLAM family member 6
ENSSSCG00000020837	186.442	29.7812	2.64626	0.00501919	up	K06499	CEACAM; carcinoembryonic antigen-related cell adhesion molecule
ENSSSCG00000028487	183.416	24.6502	2.89545	0.00121003	up	.	.
ENSSSCG00000002366	11303.2	4083.43	1.46888	0.00654874	up	K13443	NPC2; Niemann-Pick C2 protein
ENSSSCG00000024024	601.266	168.76	1.83303	0.0467454	up	K04192	CX3CR1; CX3C chemokine receptor 1
ENSSSCG00000024023	1959.89	306.49	2.67686	0.0019781	up	K00546	HNMT; histamine N-methyltransferase [EC:2.1.1.8]
ENSSSCG00000006237	10934	4586.02	1.2535	0.0200139	up	K17254	SDCBP; syntenin-1
ENSSSCG00000022493	624.87	168.303	1.89249	0.0177429	up	K05117	MERTK, MER; c-mer proto-oncogene tyrosine kinase [EC:2.7.10.1]
ENSSSCG00000013473	371.819	74.1485	2.32611	0.0016663	up	K04637	GNA15; guanine nucleotide-binding protein subunit alpha-15
ENSSSCG00000004665	538.138	80.9086	2.73361	0.000921354	up	K17218	sqr; sulfide:quinone oxidoreductase [EC:1.8.5.-]
ENSSSCG00000015136	610.617	242.315	1.33339	0.0445963	up	.	.
ENSSSCG00000017187	266.988	3.41053	6.29064	1.24572e-07	up	K09402	FOXJ1; forkhead box protein J1
ENSSSCG00000003582	755.957	106.959	2.82124	0.000117424	up	K01128	E3.1.4.-
ENSSSCG00000004053	378.009	94.7791	1.99578	0.00528144	up	.	.
ENSSSCG00000008348	533.264	142.435	1.90455	0.00378968	up	.	.
ENSSSCG00000003053	2573.8	10.5665	7.92825	3.96315e-15	up	.	.
ENSSSCG00000016828	1372.63	516.146	1.41109	0.0304967	up	K09506	DNAJA5; DnaJ homolog subfamily A member 5
ENSSSCG00000015334	2908.31	941.807	1.62668	0.0157884	up	K00898	PDK2_3_4; pyruvate dehydrogenase kinase 2/3/4 [EC:2.7.11.2]
ENSSSCG00000024439	300.395	68.0582	2.14202	0.00457188	up	K04261	PTGER4; prostaglandin E receptor 4
ENSSSCG00000021933	91.1752	7.14078	3.67449	0.00672884	up	K10073	CLEC5A; C-type lectin domain family 5 member A
ENSSSCG00000010627	9521.37	2739.18	1.79742	0.000644389	up	.	.
ENSSSCG00000015895	187.55	1.09624	7.41857	0.0174396	up	K05259	GCG; glucagon
ENSSSCG00000002866	306.615	90.9118	1.75389	0.0208136	up	K09055	CEBPA; CCAAT/enhancer binding protein (C/EBP), alpha
ENSSSCG00000006175	1082.13	439.242	1.30078	0.0369733	up	.	.
ENSSSCG00000025485	123.195	17.281	2.83369	0.00441867	up	.	.
ENSSSCG00000023735	524.526	52.4063	3.3232	2.6072e-06	up	K01128	E3.1.4.-
ENSSSCG00000003584	389.173	114.648	1.76319	0.013852	up	.	.
ENSSSCG00000022913	671.628	82.4463	3.02613	0.00366866	up	.	.
ENSSSCG00000009668	56963.5	17488.6	1.70362	0.0491661	up	K17252	CLU; clusterin
ENSSSCG00000003227	175.457	49.072	1.83815	0.0420084	up	K06773	OPCML, OBCAM; opioid binding protein/cell adhesion molecule-like
ENSSSCG00000013041	1523.25	434.279	1.81046	0.00245117	up	K17084	FERMT3, KIND3; kindlin 3
ENSSSCG00000013042	163.941	30.9992	2.40287	0.00785986	up	.	.
ENSSSCG00000029359	1145.11	359.948	1.66963	0.0077245	up	.	.
ENSSSCG00000022274	23.115	0.441542	5.71013	0.0463121	up	K14636	SLC18A3, VACHT; MFS transporter, DHA1 family, solute carrier family 18 (vesicular acetylcholine transporter), member 3
ENSSSCG00000000223	855.109	173.038	2.30502	0.000194453	up	.	.
ENSSSCG00000023184	166.452	41.5049	2.00375	0.0297237	up	K10155	IRF8; interferon regulatory factor 8
ENSSSCG00000006989	271.593	66.7793	2.02397	0.0102935	up	.	.
ENSSSCG00000023609	3141.54	1267.34	1.30966	0.0363697	up	K15310	TP53INP1; tumor protein p53-inducible nuclear protein 1
ENSSSCG00000000914	5353.95	2028.64	1.40009	0.00902936	up	K14443	TOB; protein Tob/BTG
ENSSSCG00000024927	2399.83	972.501	1.30316	0.031313	up	K13813	STX12, STX13; syntaxin 12/13
ENSSSCG00000002828	372.548	134.548	1.4693	0.0459168	up	K13510	LPCAT1_2; lysophosphatidylcholine acyltransferase / lyso-PAF acetyltransferase [EC:2.3.1.23 2.3.1.67]
ENSSSCG00000006612	5537.87	1421.87	1.96154	0.000313999	up	K17274	S100A10; calpactin-1 light chain
ENSSSCG00000030898	3638.52	1067.1	1.76966	0.00107052	up	K09036	MAFB; transcription factor MAFB
ENSSSCG00000022236	11840.8	3464.8	1.77292	0.00108877	up	K13649	FOLR; folate receptor
ENSSSCG00000022237	319.052	95.7383	1.73662	0.0257883	up	.	.
ENSSSCG00000024059	14305	6410.78	1.15795	0.0483717	up	.	.
ENSSSCG00000008898	676.822	258.164	1.39049	0.0365639	up	.	.
ENSSSCG00000002245	1157.62	286.438	2.01487	0.0314405	up	.	.
ENSSSCG00000006051	245.349	48.9959	2.3241	0.0335189	up	.	.
ENSSSCG00000006800	2527.49	469.236	2.42932	0.000123473	up	K06489	CD53, MOX44, TSPAN25; CD53 antigen
ENSSSCG00000011877	298.83	61.2219	2.28721	0.00249129	up	K05413	CD86; CD86 antigen
ENSSSCG00000005673	918.216	347.889	1.40021	0.0341989	up	.	.
ENSSSCG00000015559	795.883	203.794	1.96545	0.00136584	up	K08010	NCF2, P67PHOX; neutrophil cytosolic factor 2
ENSSSCG00000026633	157.244	25.6246	2.6174	0.00450781	up	K05471	TNFSF8, CD153; tumor necrosis factor ligand superfamily member 8
ENSSSCG00000014540	177956	70239.4	1.34117	0.0130585	up	.	.
ENSSSCG00000000492	25137	590.507	5.41172	0.00999068	up	K13915	LYZ; lysozyme C [EC:3.2.1.17]
ENSSSCG00000007722	393.251	112.136	1.8102	0.0157595	up	K08011	NCF1, P47PHOX; neutrophil cytosolic factor 1
ENSSSCG00000007727	3925.48	1257.51	1.6423	0.0184737	up	.	.
ENSSSCG00000024344	470.802	163.142	1.52899	0.0297733	up	K04180	CCR5; C-C chemokine receptor type 5
ENSSSCG00000013237	4883.35	840.709	2.53819	8.59835e-06	up	K09438	SPI1; transcription factor PU.1
ENSSSCG00000014813	74.654	2.52744	4.88447	0.000791507	up	K09330	PHOX2, PMX2; paired mesoderm homeobox protein 2
ENSSSCG00000013901	4643.03	1444.62	1.68438	0.00241696	up	K08059	IFI30, GILT; interferon, gamma-inducible protein 30
ENSSSCG00000023762	270.717	42.388	2.67506	0.000759041	up	K04977	TRPM2; transient receptor potential cation channel subfamily M member 2
ENSSSCG00000006979	1806.85	413.845	2.12631	0.000406275	up	K06558	MSR1; macrophage scavenger receptor 1
ENSSSCG00000028255	67.1312	9.56164	2.81165	0.0244606	up	.	.
ENSSSCG00000013086	1036.55	364.257	1.50876	0.0168071	up	K16295	CYBASC3; cytochrome b ascorbate-dependent protein 3 [EC:1.16.5.1]
ENSSSCG00000014823	131.902	29.4919	2.16107	0.0304493	up	K04272	P2RY6; pyrimidinergic receptor P2Y, G protein-coupled, 6
ENSSSCG00000027365	150.358	5.51166	4.76977	0.00979183	up	K00572	WNT7; wingless-type MMTV integration site family, member 7
ENSSSCG00000005055	11573.5	1930.11	2.58407	0.000164522	up	.	.
ENSSSCG00000006357	5707.88	1366.28	2.0627	0.000163599	up	K07983	FCER1G; Fc receptor, IgE, high affinity I, gamma polypeptide
ENSSSCG00000000368	3560.09	649.903	2.45362	0.000391325	up	K07998	MMP19, MMP18; matrix metalloproteinase-19 (RASI) [EC:3.4.24.-]
ENSSSCG00000029488	537.426	207.235	1.3748	0.0463121	up	K08617	ADAMTS1; a disintegrin and metalloproteinase with thrombospondin motifs 1 [EC:3.4.24.-]
ENSSSCG00000001455	1569.6	344.433	2.18811	0.00321974	up	.	.
ENSSSCG00000001454	1000.97	177.835	2.49279	0.000331743	up	.	.
ENSSSCG00000001456	7692.6	2455.61	1.64739	0.0245111	up	.	.
ENSSSCG00000001453	14747.5	5249.19	1.49031	0.0480208	up	K06752	MHC2; major histocompatibility complex, class II
ENSSSCG00000013545	543.91	130.468	2.05968	0.0423334	up	K07375	TUBB; tubulin beta
ENSSSCG00000013546	415.587	105.361	1.97981	0.00562074	up	.	.
ENSSSCG00000022857	33.6984	0.989661	5.0896	0.0213375	up	.	.
ENSSSCG00000024677	47.2761	4.62858	3.35247	0.0329787	up	.	.
ENSSSCG00000029662	185.841	42.4793	2.12923	0.0145336	up	K09851	RASSF2_4; Ras association domain-containing protein 2/4
ENSSSCG00000010428	120.017	3.07556	5.28625	6.58668e-05	up	K02165	DKK; dickkopf
ENSSSCG00000000647	757.09	77.1783	3.2942	0.000127459	up	K08763	OLR1; oxidised low-density lipoprotein receptor 1
ENSSSCG00000012808	969.666	331.171	1.54991	0.0210326	up	K05022	CLIC2; chloride intracellular channel protein 2
ENSSSCG00000011837	63.6806	6.71447	3.24551	0.0192613	up	K06569	MFI2; melanoma-associated antigen p97
ENSSSCG00000005638	879.841	189.284	2.21669	0.0215113	up	.	.
ENSSSCG00000002919	3115.69	592.274	2.39522	2.75617e-05	up	K07992	TYROBP, DAP12; TYRO protein tyrosine kinase binding protein
ENSSSCG00000012403	6809.49	2477.76	1.45851	0.0230018	up	K09667	OGT; protein O-GlcNAc transferase [EC:2.4.1.255]
ENSSSCG00000014362	165.584	38.9317	2.08855	0.0288601	up	K08523	HBEGF; heparin-binding EGF-like growth factor
ENSSSCG00000025034	3181.84	798.2	1.99504	0.00979183	up	K12387	LAPTM; lysosomal-associated transmembrane protein
ENSSSCG00000025038	296.681	0.548118	9.08021	1.74677e-10	up	K05006	KCNJ13; potassium inwardly-rectifying channel subfamily J member 13
ENSSSCG00000025208	71.1561	9.91185	2.84376	0.0254693	up	.	.
ENSSSCG00000008187	280.133	30.3445	3.20661	0.00164674	up	.	.
ENSSSCG00000008796	371.686	79.4317	2.2263	0.0219984	up	.	.
ENSSSCG00000000601	385.734	41.9768	3.19994	1.84852e-05	up	K18035	PTPRO; receptor-type tyrosine-protein phosphatase O [EC:3.1.3.48]
ENSSSCG00000003578	377.755	99.6666	1.92227	0.00939175	up	K08891	FGR, SRC2; tyrosine-protein kinase Fgr [EC:2.7.10.2]
ENSSSCG00000000182	154.855	13.84	3.484	0.00408987	up	K01357	WNT10; wingless-type MMTV integration site family, member 10
ENSSSCG00000022307	387.476	69.0022	2.48939	0.0125136	up	K07898	RAB7B; Ras-related protein Rab-7B
ENSSSCG00000010705	1775.49	242.132	2.87435	0.00290969	up	.	.
ENSSSCG00000023557	214.056	46.8033	2.1933	0.00771248	up	K08373	CCRL2; C-C chemokine receptor-like 2
ENSSSCG00000025795	1468.1	83.8015	4.13082	1.56292e-09	up	K05061	CSF3R; granulocyte colony-stimulating factor receptor
ENSSSCG00000015663	5153.11	1735.56	1.57004	0.0185399	up	K04002	C4BPA; complement component 4 binding protein, alpha
ENSSSCG00000002893	216.492	63.0338	1.78011	0.0389042	up	K06467	CD22, SIGLEC2; CD22 antigen
ENSSSCG00000005845	240.473	78.4725	1.61562	0.0466362	up	.	.
ENSSSCG00000023032	176.432	0.548118	8.33041	8.60983e-09	up	.	.
ENSSSCG00000023972	1073.98	362.322	1.56762	0.0419825	up	.	.
ENSSSCG00000000025	414.262	93.424	2.14868	0.00264143	up	K06275	PARV; parvin
ENSSSCG00000026872	466.974	94.1396	2.31047	0.000878034	up	.	.
ENSSSCG00000029691	434.655	128.397	1.75926	0.0132678	up	K13882	CORO1A; coronin-1A
ENSSSCG00000017750	1004.88	227.759	2.14145	0.00393962	up	K16854	EVI2B; ecotropic viral integration site 2B protein
ENSSSCG00000006250	1364.1	568.872	1.26177	0.0365639	up	K05854	LYN; tyrosine-protein kinase Lyn [EC:2.7.10.2]
ENSSSCG00000025755	64.1479	9.80527	2.70977	0.0463396	up	K00710	GALNT; polypeptide N-acetylgalactosaminyltransferase [EC:2.4.1.41]
ENSSSCG00000027055	1203.26	472.875	1.34742	0.0273763	up	K08800	NUAK; NUAK family, SNF1-like kinase [EC:2.7.11.1]
ENSSSCG00000025133	3414.44	801.367	2.09112	0.000180417	up	K06464	ITGB2; integrin beta 2
ENSSSCG00000026744	4285.75	1532.09	1.48405	0.025228	up	.	.
ENSSSCG00000026742	151.246	31.6539	2.25644	0.0144343	up	K07370	BTK; Bruton agammaglobulinemia tyrosine kinase [EC:2.7.10.2]
ENSSSCG00000012229	1835.59	527.382	1.79932	0.00153801	up	K08008	NOX, GP91; NADPH oxidase
ENSSSCG00000004597	1635.42	585.726	1.48137	0.0446077	up	K09877	AQP9; aquaporin-9
ENSSSCG00000011751	20.3601	0	Inf	0.0305536	up	.	.
ENSSSCG00000013612	4938.5	730.933	2.75626	0.00340745	up	K14379	ACP5; tartrate-resistant acid phosphatase type 5 [EC:3.1.3.2]
ENSSSCG00000010504	478.05	117.617	2.02306	0.0105364	up	K07371	BLNK; B-cell linker protein
ENSSSCG00000010509	1810.54	568.75	1.67055	0.00403238	up	K12230	PIK3AP1, BCAP; phosphoinositide 3-kinase adapter protein 1
ENSSSCG00000020864	545.245	69.3981	2.97394	4.83011e-05	up	K08539	NR1I1, VDR; vitamin D3 receptor
ENSSSCG00000003278	266.033	85.7198	1.6339	0.0368242	up	K06264	GP6; platelet glycoprotein VI
ENSSSCG00000016832	401.582	46.0878	3.12324	3.17411e-05	up	K05072	IL7R; interleukin 7 receptor
ENSSSCG00000011322	734.889	201.708	1.86526	0.00385791	up	K04176	CCR1; C-C chemokine receptor type 1
ENSSSCG00000027091	145.898	23.1885	2.65348	0.0132678	up	K16614	OAZ3; ornithine decarboxylase antizyme 3
ENSSSCG00000025499	1403.71	461.761	1.60403	0.00785157	up	K13362	FXYD5, DYSAD; FXYD domain-containing ion transport regulator 5
ENSSSCG00000008314	59.2749	4.62858	3.67878	0.0282012	up	K02147	ATPeV1B, ATP6B; V-type H+-transporting ATPase subunit B
ENSSSCG00000003231	2394	511.624	2.22627	9.33207e-05	up	.	.
ENSSSCG00000007522	19893	3336.79	2.57573	4.2187e-06	up	K08568	CTSZ; cathepsin X [EC:3.4.18.1]
ENSSSCG00000013604	1939.92	401.194	2.27363	8.36203e-05	up	K10356	MYO1; myosin I
ENSSSCG00000002279	111.318	2.96898	5.22858	0.000121124	up	.	.
ENSSSCG00000029752	200.717	56.3346	1.83307	0.0337625	up	.	.
ENSSSCG00000030582	162.987	37.9573	2.10231	0.0227881	up	K09034	BATF; ATF-like basic leucine zipper transcriptional factor
ENSSSCG00000022485	23.4421	0.548118	5.41847	0.0480172	up	K11225	STAT6; signal transducer and activator of transcription 6
ENSSSCG00000023901	713.728	270.269	1.40098	0.0351715	up	K08804	STK17; serine/threonine kinase 17 [EC:2.7.11.1]
ENSSSCG00000015560	6090.29	2510.02	1.27881	0.0231039	up	K05754	ARPC5; actin related protein 2/3 complex, subunit 5
ENSSSCG00000012347	128.003	23.4169	2.45055	0.0391454	up	K00643	E2.3.1.37, ALAS; 5-aminolevulinate synthase [EC:2.3.1.37]
ENSSSCG00000017874	884.451	322.112	1.45722	0.0260747	up	K05853	ATP2A; Ca2+ transporting ATPase, sarcoplasmic/endoplasmic reticulum [EC:3.6.3.8]
ENSSSCG00000004728	617.245	129.006	2.25841	0.0025563	up	K08573	CAPN3; calpain-3 [EC:3.4.22.54]
ENSSSCG00000014570	240.585	64.3888	1.90166	0.0185399	up	.	.
ENSSSCG00000000292	1396.86	476.073	1.55293	0.0100102	up	.	.
ENSSSCG00000000295	558.794	141.065	1.98596	0.00290969	up	K05750	NCKAP1, NAP125; NCK-associated protein 1
ENSSSCG00000029416	704.069	131.046	2.42564	0.00014601	up	K14378	TREM2; triggering receptor expressed on myeloid cells 2
ENSSSCG00000005352	396.263	22.3511	4.14804	6.09291e-05	up	.	.
ENSSSCG00000025551	2413.21	442.805	2.44621	0.00589999	up	K09278	RUNX2, AML3; runt-related transcription factor 2
ENSSSCG00000009612	791.43	164.969	2.26227	0.000417405	up	.	.
ENSSSCG00000001422	2475.89	639.9	1.95203	0.0227206	up	K01332	C2; complement component 2 [EC:3.4.21.43]
ENSSSCG00000002432	245.618	36.8915	2.73506	0.00940262	up	K04922	KCNK13; potassium channel subfamily K member 13
ENSSSCG00000030088	514.803	122.139	2.07549	0.00207844	up	K05066	CSF2RA, GMCSFR; granulocyte-macrophage colony-stimulating factor receptor alpha
ENSSSCG00000007758	1151.13	195.892	2.55492	0.00153342	up	K12799	PYCARD, ASC; apoptosis-associated speck-like protein containing a CARD
ENSSSCG00000013893	789.419	322.782	1.29023	0.0498278	up	.	.
ENSSSCG00000023374	6720.98	1053.91	2.67292	6.09291e-05	up	K06849	PGSG; proteoglycan peptide core protein
ENSSSCG00000022409	1686.77	401.117	2.07217	0.000403304	up	K11995	DNASE1L; deoxyribonuclease-1-like protein [EC:3.1.21.-]
ENSSSCG00000024166	214.997	49.6506	2.11443	0.0269629	up	K08144	SLC2A6, GLUT6; MFS transporter, SP family, solute carrier family 2 (facilitated glucose transporter), member 6
ENSSSCG00000026478	820.315	143.501	2.51512	0.00115131	up	K01481	E3.5.3.15; protein-arginine deiminase [EC:3.5.3.15]
ENSSSCG00000017668	5833.3	1627.69	1.84149	0.00258675	up	.	.
ENSSSCG00000001614	217.23	35.643	2.60753	0.001728	up	K14378	TREM2; triggering receptor expressed on myeloid cells 2
ENSSSCG00000011078	35.3383	0	Inf	0.00248038	up	.	.
ENSSSCG00000009004	6013.01	141.217	5.4121	1.28926e-06	up	K02176	SFRP2; secreted frizzled-related protein 2
ENSSSCG00000009002	576.805	164.405	1.81083	0.00661136	up	K10159	TLR2; toll-like receptor 2
ENSSSCG00000009000	76.7445	6.37951	3.58855	0.0125136	up	K16507	DCHS1_2, PCDH16_23; protocadherin-16/23
ENSSSCG00000010806	11079.7	2008.74	2.46356	0.00777089	up	K18154	RGS2; regulator of G-protein signaling 2
ENSSSCG00000027357	8490.76	1642.62	2.36989	1.59831e-05	up	.	.
ENSSSCG00000004682	11019.5	4458.18	1.30554	0.0463121	up	K08055	B2M; beta-2-microglobulin
ENSSSCG00000012790	778.331	196.181	1.9882	0.00708623	up	.	.
ENSSSCG00000016573	703.447	157.798	2.15637	0.00156973	up	K09446	IRF5; interferon regulatory factor 5
ENSSSCG00000008769	2433.55	97.4283	4.64258	1.55528e-11	up	K06501	CD68; CD68 antigen
ENSSSCG00000007978	7013.03	1508.76	2.21667	0.0200827	up	K13822	HBA; hemoglobin subunit alpha
ENSSSCG00000004279	547.515	187.152	1.54869	0.0224104	up	.	.
ENSSSCG00000022393	99.6053	11.6628	3.09431	0.00450781	up	.	.
ENSSSCG00000014048	2158.1	203.505	3.40663	1.15699e-05	up	K00844	HK; hexokinase [EC:2.7.1.1]
ENSSSCG00000008973	2904.93	611.763	2.24746	5.5724e-05	up	K13720	NAAA; N-acylethanolamine-hydrolysing acid amidase [EC:3.5.1.-]
ENSSSCG00000006647	9496.07	2835.82	1.74357	0.0123052	up	K01371	CTSK; cathepsin K [EC:3.4.22.38]
ENSSSCG00000006648	13627.9	3089.35	2.14119	0.000837852	up	K01368	CTSS; cathepsin S [EC:3.4.22.27]
ENSSSCG00000029715	1809.05	306.293	2.56225	0.000211956	up	.	.
ENSSSCG00000000672	345.369	1777.95	-2.364	1.2835e-12	down	.	.
ENSSSCG00000025258	11.6947	111.375	-3.2515	1.80544e-06	down	.	.
ENSSSCG00000009709	20.0189	93.1957	-2.2189	0.00665604	down	.	.
ENSSSCG00000007457	228.443	1895.02	-3.05231	2.34285e-22	down	K14607	SULF; extracellular sulfatase Sulf [EC:3.1.6.-]
ENSSSCG00000007456	991.285	3566.58	-1.84717	4.63229e-09	down	K14607	SULF; extracellular sulfatase Sulf [EC:3.1.6.-]
ENSSSCG00000023083	5.28819	44.6413	-3.07753	0.00745236	down	K13203	ZFR; zinc finger RNA-binding protein
ENSSSCG00000028502	0	27.0102	#NAME?	0.000162906	down	.	.
ENSSSCG00000028503	18.3299	130.712	-2.83412	2.75617e-05	down	.	.
ENSSSCG00000006171	199.021	615.052	-1.62779	6.09291e-05	down	.	.
ENSSSCG00000025669	35.9633	134.731	-1.90549	0.00750845	down	K05637	LAMA1_2; laminin, alpha 1/2
ENSSSCG00000005487	92.9477	331.674	-1.83527	9.23089e-05	down	K06236	COL1AS; collagen, type I/II/III/V/XI/XXIV/XXVII, alpha
ENSSSCG00000005480	170.501	512.767	-1.58853	0.000308965	down	K07524	RGS3; regulator of G-protein signalling 3
ENSSSCG00000005481	1082.45	3228.03	-1.57636	2.45914e-06	down	K07524	RGS3; regulator of G-protein signalling 3
ENSSSCG00000011563	168.373	605.567	-1.84663	3.43416e-05	down	K10891	FANCD2; fanconi anemia group D2 protein
ENSSSCG00000014256	297.024	789.766	-1.41084	0.0164657	down	.	.
ENSSSCG00000009331	64.8114	226.83	-1.80729	0.0284152	down	.	.
ENSSSCG00000001657	650.635	1550.71	-1.25301	0.00087615	down	K10613	CUL7; cullin 7
ENSSSCG00000010886	30.4706	121.835	-1.99944	0.00317225	down	.	.
ENSSSCG00000022673	81.3755	340.84	-2.06643	5.02404e-06	down	.	.
ENSSSCG00000030033	6.89932	55.0708	-2.99676	0.00332383	down	K01896	ACSM; medium-chain acyl-CoA synthetase [EC:6.2.1.2]
ENSSSCG00000023338	1.65326	112.228	-6.08497	0.0445512	down	K04808	CHRNA6; nicotinic acetylcholine receptor alpha-6
ENSSSCG00000002686	0	17.3571	#NAME?	0.00811357	down	K13368	HSD17B2; 17beta-estradiol 17-dehydrogenase / 3alpha(17beta)-hydroxysteroid dehydrogenase (NAD+) [EC:1.1.1.62 1.1.1.239]
ENSSSCG00000011610	333.54	2741.37	-3.03896	5.73462e-22	down	K14314	NUP210, GP210; nuclear pore complex protein Nup210
ENSSSCG00000009653	46.3615	280.257	-2.59575	2.37269e-08	down	K17590	CDCA2; cell division cycle-associated protein 2
ENSSSCG00000013517	162.296	1309.17	-3.01195	1.04825e-17	down	K10638	UHRF1, NP95; E3 ubiquitin-protein ligase UHRF1 [EC:6.3.2.19]
ENSSSCG00000010477	126.086	530.397	-2.07266	0.00619503	down	K16456	CEP55; centrosomal protein CEP55
ENSSSCG00000010476	2436.49	5154.07	-1.0809	0.00454763	down	.	.
ENSSSCG00000010471	186.962	1249.27	-2.74027	3.92734e-17	down	K10398	KIF11, EG5; kinesin family member 11
ENSSSCG00000010389	1.96395	24.8025	-3.65866	0.0282012	down	.	.
ENSSSCG00000017694	431.241	1048.27	-1.28144	0.00199844	down	K11262	ACAC; acetyl-CoA carboxylase / biotin carboxylase [EC:6.4.1.2 6.3.4.14]
ENSSSCG00000018055	359.448	723.108	-1.00843	0.0323501	down	K00551	PEMT; phosphatidylethanolamine N-methyltransferase [EC:2.1.1.17]
ENSSSCG00000000194	860.512	6439.15	-2.9036	9.21641e-25	down	K07374	TUBA; tubulin alpha
ENSSSCG00000030580	93.0822	383.029	-2.04088	0.00011134	down	K06637	BUB1B, BUBR1, MAD3L; mitotic checkpoint serine/threonine-protein kinase BUB1 beta [EC:2.7.11.1]
ENSSSCG00000009457	60.8153	206.261	-1.76196	0.00907074	down	.	.
ENSSSCG00000001582	317.867	929.598	-1.54818	0.0162921	down	.	.
ENSSSCG00000010604	163.766	395.804	-1.27315	0.0165076	down	.	.
ENSSSCG00000020811	8.32391	54.5228	-2.71153	0.0065802	down	K06676	BRRN1, BRN1, CAPH; condensin complex subunit 2
ENSSSCG00000001906	7.363	41.9312	-2.50966	0.0344627	down	.	.
ENSSSCG00000008646	192.575	513.833	-1.41588	0.00146412	down	K11975	RNF144; E3 ubiquitin-protein ligase RNF144 [EC:6.3.2.19]
ENSSSCG00000016674	23.0344	84.913	-1.8822	0.0214377	down	.	.
ENSSSCG00000012997	428.29	873.643	-1.02846	0.0223289	down	K02321	POLA2; DNA polymerase alpha subunit B
ENSSSCG00000030386	240.477	500.556	-1.05763	0.0341098	down	K14310	NUP205; nuclear pore complex protein Nup205
ENSSSCG00000024872	460.371	1165.99	-1.34069	0.000462934	down	K08765	CPT1; carnitine O-palmitoyltransferase 1 [EC:2.3.1.21]
ENSSSCG00000024785	1.33369	22.4729	-4.0747	0.0246654	down	.	.
ENSSSCG00000014125	225.324	505.108	-1.16459	0.0273887	down	.	.
ENSSSCG00000027312	524.995	2686.46	-2.35533	8.10896e-15	down	K06225	PTCH1; patched 1
ENSSSCG00000010150	125.19	976.783	-2.96392	1.94008e-17	down	K06826	NID; nidogen (entactin)
ENSSSCG00000022846	388.717	1511.46	-1.95915	5.16934e-05	down	K13856	SLC4A3, AE3; solute carrier family 4 (anion exchanger), member 3
ENSSSCG00000022843	7.68921	51.5234	-2.74432	0.0134425	down	.	.
ENSSSCG00000005592	191.89	698.504	-1.86399	2.12443e-06	down	K08560	NR5A1, SF1; steroidogenic factor 1
ENSSSCG00000002923	218.329	522.009	-1.25757	0.00528144	down	.	.
ENSSSCG00000009062	222.926	923.491	-2.05053	0.0170477	down	.	.
ENSSSCG00000003697	87.7275	369.006	-2.07255	4.50107e-05	down	K11547	NDC80, HEC1, TID3; kinetochore protein NDC80
ENSSSCG00000030540	28.5867	121.82	-2.09133	0.002037	down	K10728	TOPBP1; topoisomerase (DNA) II binding protein 1
ENSSSCG00000007324	83.3325	295.605	-1.82672	0.0162921	down	.	.
ENSSSCG00000025393	94.4494	264.072	-1.48332	0.00484352	down	.	.
ENSSSCG00000023005	10.0681	71.1796	-2.82168	0.000965732	down	K04597	BAI2; brain-specific angiogenesis inhibitor 2
ENSSSCG00000012925	49.7636	203.125	-2.0292	0.000441313	down	K01958	PC, pyc; pyruvate carboxylase [EC:6.4.1.1]
ENSSSCG00000001362	1094.27	2242.16	-1.03493	0.0130058	down	.	.
ENSSSCG00000014442	339.735	1114.41	-1.71379	4.29266e-06	down	K05089	PDGFRB; platelet-derived growth factor receptor beta [EC:2.7.10.1]
ENSSSCG00000003753	265.287	1925.85	-2.85987	0.0166667	down	.	.
ENSSSCG00000015726	9.30034	46.8186	-2.33173	0.0356199	down	.	.
ENSSSCG00000001943	28.7112	166.689	-2.53748	0.000348004	down	K09382	PAX1_9; paired box protein 1/9
ENSSSCG00000001942	15.494	123.266	-2.99199	0.0021787	down	K15110	SLC25A21, ODC; solute carrier family 25 (mitochondrial 2-oxodicarboxylate transporter), member 21
ENSSSCG00000027020	94.8626	226.709	-1.25693	0.0364401	down	.	.
ENSSSCG00000027023	28.1848	114.39	-2.02097	0.00740812	down	.	.
ENSSSCG00000017201	312.208	628.542	-1.0095	0.0409629	down	.	.
ENSSSCG00000000683	117.918	1001.19	-3.08585	3.79373e-15	down	.	.
ENSSSCG00000014169	7.6604	88.4603	-3.52954	0.000301406	down	K01359	PCSK1; proprotein convertase subtilisin/kexin type 1 [EC:3.4.21.93]
ENSSSCG00000014168	221.31	703.055	-1.66757	0.0212527	down	K15183	ELL; RNA polymerase II elongation factor ELL
ENSSSCG00000009125	106.946	444.724	-2.05603	8.48038e-07	down	K10380	ANK; ankyrin
ENSSSCG00000029074	4008.83	19559.5	-2.28662	6.2446e-15	down	.	.
ENSSSCG00000010116	1207.83	2438.6	-1.01364	0.0200747	down	.	.
ENSSSCG00000003039	606.069	1334.63	-1.13888	0.0361414	down	K05205	GRIK5; glutamate receptor, ionotropic kainate 5
ENSSSCG00000003038	345.515	1092.53	-1.66085	0.0128271	down	K05205	GRIK5; glutamate receptor, ionotropic kainate 5
ENSSSCG00000026506	10.3566	59.8213	-2.53011	0.00740812	down	.	.
ENSSSCG00000003377	220.499	751.29	-1.7686	4.35544e-06	down	K17360	ACOT7; acyl-coenzyme A thioesterase 7 [EC:3.1.2.2]
ENSSSCG00000011998	127.802	308.896	-1.27322	0.0178448	down	.	.
ENSSSCG00000011443	334.654	933.679	-1.48025	0.000298802	down	.	.
ENSSSCG00000016806	14.7748	94.5051	-2.67725	0.0292508	down	K06798	CDH6; cadherin 6, type 2, K-cadherin
ENSSSCG00000023044	1173.14	3371.02	-1.52281	4.97899e-06	down	K00665	FASN; fatty acid synthase, animal type [EC:2.3.1.85]
ENSSSCG00000021913	106.183	363.115	-1.77388	0.000275176	down	K06826	NID; nidogen (entactin)
ENSSSCG00000021916	8.00434	45.4636	-2.50586	0.0398089	down	K06585	ITGA9; integrin alpha 9
ENSSSCG00000028460	142.618	324.228	-1.18485	0.031511	down	K04295	S1PR5, EDG8; sphingosine 1-phosphate receptor 5
ENSSSCG00000024087	0.330651	15.9564	-5.59268	0.0331993	down	K12567	TTN; titin [EC:2.7.11.1]
ENSSSCG00000024084	1.01856	75.0923	-6.20406	1.84404e-09	down	.	.
ENSSSCG00000013066	275.759	934.972	-1.76152	0.000400135	down	K11515	INCENP; inner centromere protein
ENSSSCG00000023660	1504.93	3183.58	-1.08095	0.00471477	down	K10798	PARP; poly [ADP-ribose] polymerase [EC:2.4.2.30]
ENSSSCG00000020663	115.625	267.042	-1.20762	0.0494527	down	K09188	MLL3; histone-lysine N-methyltransferase MLL3 [EC:2.1.1.43]
ENSSSCG00000023479	124.634	333.759	-1.42111	0.00450781	down	.	.
ENSSSCG00000023478	45.8185	151.692	-1.72715	0.00778216	down	K14613	SLC46A1_3; MFS transporter, PCFT/HCP family, solute carrier family 46 (folate transporter), member 1/3
ENSSSCG00000017422	1046.82	2917.77	-1.47885	2.67305e-05	down	K09575	FKBP9_10; FK506-binding protein 9/10 [EC:5.2.1.8]
ENSSSCG00000017421	318.33	1242.68	-1.96486	1.23034e-08	down	K01648	ACLY; ATP citrate (pro-S)-lyase [EC:2.3.3.8]
ENSSSCG00000017429	1017.5	2691.7	-1.40349	5.19134e-05	down	.	.
ENSSSCG00000004644	81.8311	1673.99	-4.3545	1.7509e-08	down	K01590	hdc, HDC; histidine decarboxylase [EC:4.1.1.22]
ENSSSCG00000004077	64.8984	242.863	-1.90389	0.000279084	down	K10292	FBXO5, EMI1; F-box protein 5
ENSSSCG00000002884	73.9227	237.169	-1.68183	0.0023536	down	.	.
ENSSSCG00000001658	383.463	785.731	-1.03495	0.0231375	down	K02886	RP-L2, MRPL2, rplB; large subunit ribosomal protein L2
ENSSSCG00000003861	33.3841	186.787	-2.48417	9.01189e-06	down	K02603	ORC1; origin recognition complex subunit 1
ENSSSCG00000012371	143.331	565.706	-1.98071	1.42054e-06	down	K08557	NR3C4, AR; androgen receptor
ENSSSCG00000012377	136.102	825.469	-2.60053	7.73115e-09	down	K10395	KIF4S; kinesin family member 4/7/21/27
ENSSSCG00000000094	1545.82	3800.08	-1.29766	0.000251472	down	.	.
ENSSSCG00000028960	96.39	413.283	-2.10017	1.62879e-06	down	K01852	E5.4.99.7, LSS, ERG7; lanosterol synthase [EC:5.4.99.7]
ENSSSCG00000028964	280.981	896.298	-1.67351	1.12878e-05	down	K08806	PIM2; proto-oncogene serine/threonine-protein kinase Pim-2 [EC:2.7.11.1]
ENSSSCG00000015256	280.346	570.426	-1.02483	0.0366296	down	K06785	JAM3; junctional adhesion molecule 3
ENSSSCG00000013332	37.5121	115.912	-1.6276	0.0330011	down	K10401	KIF18_19; kinesin family member 18/19
ENSSSCG00000013330	4.97306	36.0085	-2.85613	0.0274575	down	.	.
ENSSSCG00000013400	105.51	557.728	-2.40218	2.17619e-09	down	.	.
ENSSSCG00000006031	212.109	760.105	-1.84139	0.0331993	down	.	.
ENSSSCG00000004679	166.769	698.624	-2.06667	3.94324e-08	down	K00008	SORD, gutB; L-iditol 2-dehydrogenase [EC:1.1.1.14]
ENSSSCG00000011377	3151.39	6544.78	-1.05435	0.00743799	down	K06243	LAMB2; laminin, beta 2
ENSSSCG00000027634	69.203	196.821	-1.50798	0.0150083	down	K17307	FBLN1_2; fibulin 1/2
ENSSSCG00000002263	524.974	1208.51	-1.20292	0.0262069	down	K14353	SLCO3A; solute carrier organic anion transporter family, member 3A
ENSSSCG00000002269	935.985	2169.92	-1.21308	0.0011029	down	K00288	MTHFD; methylenetetrahydrofolate dehydrogenase (NADP+) / methenyltetrahydrofolate cyclohydrolase / formyltetrahydrofolate synthetase [EC:1.5.1.5 3.5.4.9 6.3.4.3]
ENSSSCG00000023437	78.7103	201.937	-1.35928	0.0311905	down	K04958	ITPR1; inositol 1,4,5-triphosphate receptor type 1
ENSSSCG00000012492	36.9747	213.599	-2.5303	9.17816e-07	down	.	.
ENSSSCG00000001097	205.228	623.746	-1.60373	0.00306325	down	.	.
ENSSSCG00000001090	121.232	376.01	-1.633	0.000423462	down	.	.
ENSSSCG00000027402	78.4204	1992.44	-4.66716	1.38554e-05	down	K06255	HSPG2; heparan sulfate proteoglycan 2 (perlecan)
ENSSSCG00000006771	16.5591	190.867	-3.52687	1.57127e-10	down	K08179	SLC16A1; MFS transporter, MCP family, solute carrier family 16 (monocarboxylic acid transporters), member 1
ENSSSCG00000006773	7.78899	181.778	-4.5446	5.97606e-15	down	.	.
ENSSSCG00000002847	258.547	1324.17	-2.35659	5.80714e-05	down	K00814	GPT, ALT; alanine transaminase [EC:2.6.1.2]
ENSSSCG00000002849	24.7076	133.254	-2.43115	0.000125757	down	.	.
ENSSSCG00000012557	33.748	224.76	-2.73551	6.48506e-08	down	K14306	NUP62; nuclear pore complex protein Nup62
ENSSSCG00000014097	128.099	383.212	-1.58089	0.00499429	down	K18437	PDE8; high affinity cAMP-specific and IBMX-insensitive 3',5'-cyclic phosphodiesterase 8 [EC:3.1.4.53]
ENSSSCG00000014095	19.5904	105.833	-2.43357	0.0021698	down	.	.
ENSSSCG00000003821	42.5317	127.849	-1.58783	0.0389042	down	.	.
ENSSSCG00000030699	4.76436	80.178	-4.07285	0.00228516	down	K06236	COL1AS; collagen, type I/II/III/V/XI/XXIV/XXVII, alpha
ENSSSCG00000007491	1.34477	37.2418	-4.79149	0.000335758	down	K04201	MC3R; melanocortin 3 receptor
ENSSSCG00000021777	59.1837	190.046	-1.68308	0.00626649	down	.	.
ENSSSCG00000015215	53.3766	191.02	-1.83944	0.00151002	down	K02216	CHK1; serine/threonine-protein kinase Chk1 [EC:2.7.11.1]
ENSSSCG00000007705	340.226	999.133	-1.55418	0.00339179	down	.	.
ENSSSCG00000004344	25.7464	88.7498	-1.78537	0.0341521	down	.	.
ENSSSCG00000011186	107.221	567.943	-2.40517	0.0060697	down	K06238	COL6A; collagen, type VI, alpha
ENSSSCG00000015825	400.367	1249.26	-1.64168	0.00046461	down	K08461	GPR124; G protein-coupled receptor 124
ENSSSCG00000005030	916.26	2419.19	-1.4007	0.00575442	down	K06826	NID; nidogen (entactin)
ENSSSCG00000009931	263.405	925.729	-1.81331	9.92106e-05	down	K00869	E2.7.1.36, MVK, mvaK1; mevalonate kinase [EC:2.7.1.36]
ENSSSCG00000009938	306.695	777.889	-1.34276	0.00117928	down	K03648	UNG, UDG; uracil-DNA glycosylase [EC:3.2.2.27]
ENSSSCG00000023780	12.6044	84.2127	-2.74012	0.00164871	down	K14383	SLC5A3, SMIT; solute carrier family 5 (sodium/myo-inositol cotransporter), member 3
ENSSSCG00000000874	29.2968	147.277	-2.32972	0.000128102	down	.	.
ENSSSCG00000005380	188.143	716.394	-1.92892	9.32954e-07	down	K08135	COL15A; collagen, type XV, alpha
ENSSSCG00000028840	178.675	510.878	-1.51564	0.000555942	down	K11430	EZH2; histone-lysine N-methyltransferase EZH2 [EC:2.1.1.43]
ENSSSCG00000009975	88.7066	229.83	-1.37345	0.0194438	down	.	.
ENSSSCG00000028141	90.695	397.524	-2.13195	7.61761e-07	down	.	.
ENSSSCG00000005349	570.22	1248.18	-1.13023	0.00674296	down	K00049	GRHPR; glyoxylate/hydroxypyruvate reductase [EC:1.1.1.79 1.1.1.81]
ENSSSCG00000026425	67.2224	501.957	-2.90055	0.0076457	down	.	.
ENSSSCG00000026658	57.5019	228.642	-1.99141	0.000123473	down	K16315	GSG2; serine/threonine-protein kinase haspin [EC:2.7.11.1]
ENSSSCG00000011723	249.353	1134.46	-2.18574	2.07178e-10	down	K01389	MME; neprilysin [EC:3.4.24.11]
ENSSSCG00000015390	959.742	5250.88	-2.45184	1.61969e-16	down	K05658	ABCB1; ATP-binding cassette, subfamily B (MDR/TAP), member 1 [EC:3.6.3.44]
ENSSSCG00000004775	90.491	292.285	-1.69153	0.000695994	down	.	.
ENSSSCG00000004774	1121.93	2305.12	-1.03886	0.00941922	down	K00253	IVD, ivd; isovaleryl-CoA dehydrogenase [EC:1.3.8.4]
ENSSSCG00000016848	398	2628.77	-2.72355	3.8481e-19	down	.	.
ENSSSCG00000022937	71.4862	399.777	-2.48346	3.25665e-09	down	.	.
ENSSSCG00000030520	283.706	754.199	-1.41055	0.000710287	down	K05734	PAK4; p21-activated kinase 4 [EC:2.7.11.1]
ENSSSCG00000005071	353.429	1694.07	-2.261	4.09551e-10	down	.	.
ENSSSCG00000000837	85.7665	331.979	-1.9526	3.50028e-05	down	K01017	CHST11; chondroitin 4-sulfotransferase 11 [EC:2.8.2.5]
ENSSSCG00000011065	52.4238	184.99	-1.81916	0.00562289	down	.	.
ENSSSCG00000014012	253.895	1029.69	-2.0199	7.92356e-09	down	K00820	glmS, GFPT; glucosamine--fructose-6-phosphate aminotransferase (isomerizing) [EC:2.6.1.16]
ENSSSCG00000016520	313.857	1050.72	-1.7432	0.0075307	down	K09048	CREB3; cyclic AMP-responsive element-binding protein 3
ENSSSCG00000005657	256.299	594.452	-1.21373	0.00768128	down	K06071	PKN; protein kinase N [EC:2.7.11.13]
ENSSSCG00000012088	2229.68	4554.64	-1.0305	0.00728776	down	K03691	POFUT; peptide-O-fucosyltransferase [EC:2.4.1.221]
ENSSSCG00000028351	90.0785	351.285	-1.96339	3.99176e-05	down	K16803	CKAP5, XMAP215; cytoskeleton-associated protein 5
ENSSSCG00000027593	166.649	1107.4	-2.7323	1.46655e-15	down	.	.
ENSSSCG00000009178	1146.32	2505.67	-1.12818	0.00320178	down	K11251	H2A; histone H2A
ENSSSCG00000008942	178.998	423.423	-1.24215	0.0113033	down	K00893	DCK; deoxycitidine kinase [EC:2.7.1.74]
ENSSSCG00000016313	36.6504	310.038	-3.08055	1.13154e-05	down	.	.
ENSSSCG00000013351	1711.07	8592.74	-2.32821	0.0282866	down	.	.
ENSSSCG00000013352	36.2649	355.395	-3.29278	2.65155e-14	down	K09391	E2F7_8; transcription factor E2F7/8
ENSSSCG00000004734	4.91985	57.1111	-3.53709	0.000354835	down	K16342	PLA2G4, CPLA2; cytosolic phospholipase A2 [EC:3.1.1.4]
ENSSSCG00000010064	343.153	836.523	-1.28555	0.00199	down	K00799	GST, gst; glutathione S-transferase [EC:2.5.1.18]
ENSSSCG00000015581	204.672	1302.85	-2.67028	1.18832e-16	down	K11499	CENPF; centromere protein F
ENSSSCG00000003941	393.245	809.392	-1.04141	0.0271046	down	.	.
ENSSSCG00000024759	34.9084	184.549	-2.40236	0.000585572	down	K05508	CX3CL1, NTT; C-X3-C motif chemokine 1
ENSSSCG00000012330	17.5001	84.2127	-2.26668	0.0470659	down	.	.
ENSSSCG00000012332	22.515	89.7852	-1.99559	0.00994975	down	K08867	WNK, PRKWNK; WNK lysine deficient protein kinase [EC:2.7.11.1]
ENSSSCG00000028924	156.842	977.603	-2.63994	4.5368e-15	down	K11479	AURKB; aurora kinase B [EC:2.7.11.1]
ENSSSCG00000022197	1755.21	4126.56	-1.2333	0.00309067	down	K02514	HS6ST1; heparan sulfate 6-O-sulfotransferase HS6ST1 [EC:2.8.2.-]
ENSSSCG00000022192	60.473	228.673	-1.91892	0.000239841	down	K11491	NCAPD3; condensin-2 complex subunit D3
ENSSSCG00000015924	135.088	510.025	-1.91667	2.95348e-06	down	K11550	SPBC25, SPC25; kinetochore protein Spc25, animal type
ENSSSCG00000010400	5641.25	39312.8	-2.80091	0.000403304	down	.	.
ENSSSCG00000023708	37.7474	264.346	-2.80798	2.00687e-08	down	K10976	ERO1LB; ERO1-like protein beta [EC:1.8.4.-]
ENSSSCG00000014876	293.483	821.176	-1.48441	0.00876891	down	K10359	MYO7; myosin VII
ENSSSCG00000017951	70.9479	321.244	-2.17884	1.6748e-05	down	K01540	ATP1B; sodium/potassium-transporting ATPase subunit beta
ENSSSCG00000013888	790.409	2072.89	-1.39097	9.75867e-05	down	K11218	JAK3; Janus kinase 3 [EC:2.7.10.2]
ENSSSCG00000013887	3117.42	33881.1	-3.44206	0.00761607	down	.	.
ENSSSCG00000030900	32.3056	499.155	-3.94963	3.50442e-13	down	K12473	LDLR; low-density lipoprotein receptor
ENSSSCG00000008770	127.598	509.996	-1.99888	0.00208484	down	.	.
ENSSSCG00000015835	254.104	1619.92	-2.67244	1.83194e-05	down	K14165	K14165; atypical dual specificity phosphatase [EC:3.1.3.16 3.1.3.48]
ENSSSCG00000029421	93.5788	589.687	-2.6557	2.31715e-07	down	K08135	COL15A; collagen, type XV, alpha
ENSSSCG00000015144	317.66	1453.81	-2.19429	0.00984341	down	.	.
ENSSSCG00000029005	578.227	1343.59	-1.21639	0.0023583	down	K15043	KPNA2; importin subunit alpha-2
ENSSSCG00000025631	242.506	1554.88	-2.68071	1.63003e-17	down	.	.
ENSSSCG00000028278	346.65	1498.91	-2.11236	0.00207844	down	K03006	RPB1, POLR2A; DNA-directed RNA polymerase II subunit RPB1 [EC:2.7.7.6]
ENSSSCG00000017082	1945.03	4435.29	-1.18923	0.00166004	down	.	.
ENSSSCG00000016686	1227.16	4552.06	-1.89119	0.00335906	down	.	.
ENSSSCG00000016689	59.5395	201.952	-1.76209	0.00979183	down	.	.
ENSSSCG00000008901	688.59	1384.47	-1.00762	0.0220948	down	K01587	PAICS; phosphoribosylaminoimidazole carboxylase / phosphoribosylaminoimidazole-succinocarboxamide synthase [EC:4.1.1.21 6.3.2.6]
ENSSSCG00000008902	246.652	650.725	-1.39957	0.0223713	down	K00764	purF, PPAT; amidophosphoribosyltransferase [EC:2.4.2.14]
ENSSSCG00000010023	105.985	277.455	-1.3884	0.00959997	down	K01047	PLA2G, SPLA2; secretory phospholipase A2 [EC:3.1.1.4]
ENSSSCG00000008010	180.278	638.485	-1.82443	4.97899e-06	down	K11269	CTF18, CHL12; chromosome transmission fidelity protein 18
ENSSSCG00000003905	58.5426	335.374	-2.51821	2.38227e-08	down	K10875	RAD54L, RAD54; DNA repair and recombination protein RAD54 and RAD54-like protein [EC:3.6.4.-]
ENSSSCG00000003139	2128.22	4708.03	-1.14548	0.00167697	down	K00826	E2.6.1.42, ilvE; branched-chain amino acid aminotransferase [EC:2.6.1.42]
ENSSSCG00000008579	18.7249	124.88	-2.73752	2.16206e-05	down	K11507	CENPO; centromere protein O
ENSSSCG00000005997	2452.69	7141.96	-1.54196	2.10534e-06	down	K08133	COL14A; collagen, type XIV, alpha
ENSSSCG00000009621	10.5672	59.8213	-2.50106	0.00803602	down	.	.
ENSSSCG00000004484	2432	5780.89	-1.24915	0.0136472	down	K08132	COL12A; collagen, type XII, alpha
ENSSSCG00000011643	187.793	483.534	-1.36447	0.00290969	down	.	.
ENSSSCG00000011642	2894.3	7307.1	-1.33608	0.000108263	down	K05128	RYK; RYK receptor-like tyrosine kinase [EC:2.7.10.1]
ENSSSCG00000023125	10.6274	54.3095	-2.35342	0.0243859	down	.	.
ENSSSCG00000014321	26.3254	91.9625	-1.80459	0.0230373	down	K10443	KLHL2_3; kelch-like protein 2/3
ENSSSCG00000022839	250.347	569.649	-1.18615	0.010119	down	.	.
ENSSSCG00000004806	87.0143	387.003	-2.15302	4.58628e-06	down	.	.
ENSSSCG00000005829	247.218	1473.06	-2.57496	8.36888e-16	down	K13509	LPAAT, AGPAT1, AGPAT2; lysophosphatidate acyltransferase [EC:2.3.1.51]
ENSSSCG00000006333	149.482	546.963	-1.87147	4.02533e-06	down	K11548	NUF2, CDCA1; kinetochore protein Nuf2
ENSSSCG00000003513	1250.27	2822.06	-1.17451	0.00282721	down	.	.
ENSSSCG00000003517	26.301	417.577	-3.98885	4.14109e-20	down	K06255	HSPG2; heparan sulfate proteoglycan 2 (perlecan)
ENSSSCG00000003514	3258.85	27749.4	-3.09002	2.07606e-28	down	K06255	HSPG2; heparan sulfate proteoglycan 2 (perlecan)
ENSSSCG00000004223	434.716	1223.56	-1.49293	6.74886e-05	down	K09091	HEY; hairy and enhancer of split related with YRPW motif
ENSSSCG00000028512	135.964	1572.42	-3.5317	2.59266e-29	down	K12473	LDLR; low-density lipoprotein receptor
ENSSSCG00000015879	367.275	3685.97	-3.32711	0.000124198	down	.	.
ENSSSCG00000025672	61.5162	209.154	-1.76552	0.00158055	down	.	.
ENSSSCG00000014935	17.4555	145.541	-3.05968	1.23405e-06	down	K16506	FAT1_2_3; protocadherin Fat 1/2/3
ENSSSCG00000004554	158.477	1149.21	-2.85829	3.40692e-18	down	.	.
ENSSSCG00000009320	280.169	918.97	-1.71372	5.72694e-06	down	K05096	FLT1, VEGFR1; FMS-like tyrosine kinase 1 [EC:2.7.10.1]
ENSSSCG00000009324	28.4581	161.361	-2.50338	5.90463e-05	down	K13863	SLC7A1, ATRC1; solute carrier family 7 (cationic amino acid transporter), member 1
ENSSSCG00000027525	1452.87	6348.62	-2.12754	1.06752e-05	down	K09828	DHCR24; delta24-sterol reductase [EC:1.3.1.72]
ENSSSCG00000010896	127.758	943.193	-2.88414	1.34476e-17	down	.	.
ENSSSCG00000023325	197.801	475.936	-1.26672	0.00692035	down	K14677	ACY1; aminoacylase [EC:3.5.1.14]
ENSSSCG00000017511	80.0809	406.157	-2.34251	2.64479e-08	down	.	.
ENSSSCG00000020818	75.7722	184.443	-1.28343	0.048743	down	.	.
ENSSSCG00000017722	31.5274	157.691	-2.32243	0.000378397	down	K16597	CCL11; C-C motif chemokine 11
ENSSSCG00000001783	68.5957	301.025	-2.13369	0.000474242	down	.	.
ENSSSCG00000009666	687.011	2017.34	-1.55405	0.0150083	down	K08726	EPHX2; soluble epoxide hydrolase [EC:3.3.2.10]
ENSSSCG00000015299	41.553	144.993	-1.80296	0.00736566	down	.	.
ENSSSCG00000010181	119.167	312.505	-1.39089	0.00812201	down	.	.
ENSSSCG00000029837	46.4904	130.635	-1.49054	0.0326507	down	.	.
ENSSSCG00000016405	8.22413	48.9045	-2.57203	0.0172848	down	K11492	NCAPG2, LUZP5; condensin-2 complex subunit G2
ENSSSCG00000016872	880.578	4582.23	-2.37953	5.00262e-15	down	K01641	E2.3.3.10; hydroxymethylglutaryl-CoA synthase [EC:2.3.3.10]
ENSSSCG00000014213	225.756	834.055	-1.88538	3.23519e-07	down	K04943	KCNN2; potassium intermediate/small conductance calcium-activated channel subfamily N member 2
ENSSSCG00000007789	1716.97	3665.04	-1.09397	0.00675919	down	K11661	SRCAP; helicase SRCAP [EC:3.6.4.-]
ENSSSCG00000021865	1948	18292.2	-3.23117	0.000166834	down	K04667	INHB; inhibin, beta
ENSSSCG00000014433	623.372	1440.51	-1.20841	0.00248038	down	.	.
ENSSSCG00000002357	220.797	464.76	-1.07376	0.0341098	down	K00140	mmsA, iolA, ALDH6A1; malonate-semialdehyde dehydrogenase (acetylating) / methylmalonate-semialdehyde dehydrogenase [EC:1.2.1.18 1.2.1.27]
ENSSSCG00000006273	475.744	1949.6	-2.03493	5.23454e-10	down	K02212	MCM4, CDC54; DNA replication licensing factor MCM4 [EC:3.6.4.12]
ENSSSCG00000006911	468.036	2268.58	-2.2771	8.37404e-11	down	K05843	TGFBR3; transforming growth factor, beta receptor III
ENSSSCG00000028851	4.35833	32.8416	-2.91368	0.0311905	down	K16797	GLI1; zinc finger protein GLI1
ENSSSCG00000008677	448.5	1905.82	-2.08723	0.00207844	down	K14283	TACC3, maskin; transforming acidic coiled-coil-containing protein 3
ENSSSCG00000013566	116.638	364.287	-1.64304	0.00595797	down	K04527	INSR; insulin receptor [EC:2.7.10.1]
ENSSSCG00000030371	14.0337	98.7075	-2.81427	0.000254524	down	K04525	SERPINA3, AACT; serpin peptidase inhibitor, clade A, member 3
ENSSSCG00000005750	27.901	224.212	-3.00647	1.88707e-08	down	K06236	COL1AS; collagen, type I/II/III/V/XI/XXIV/XXVII, alpha
ENSSSCG00000005751	2489.21	8968.57	-1.84919	4.40146e-09	down	K06236	COL1AS; collagen, type I/II/III/V/XI/XXIV/XXVII, alpha
ENSSSCG00000015640	1.60669	24.0107	-3.90152	0.0254965	down	.	.
ENSSSCG00000026302	228.608	4635.08	-4.34164	6.69652e-52	down	K17582	MKI67; antigen KI-67
ENSSSCG00000025011	4.33172	43.1036	-3.3148	0.00468907	down	K16797	GLI1; zinc finger protein GLI1
ENSSSCG00000010915	219.181	757.306	-1.78875	0.000684691	down	K16776	NAV1; neuron navigator 1
ENSSSCG00000010912	16.9161	145.968	-3.10918	2.18144e-07	down	K17915	KIF14; kinesin family member 14
ENSSSCG00000010148	177.088	764.078	-2.10925	4.0806e-08	down	K10976	ERO1LB; ERO1-like protein beta [EC:1.8.4.-]
ENSSSCG00000013772	87.5077	968.94	-3.46893	1.37622e-12	down	K10753	ASF1; histone chaperone ASF1
ENSSSCG00000017244	62.4918	724.144	-3.53454	1.28641e-11	down	K16353	SDK; protein sidekick
ENSSSCG00000005588	336.176	1392.43	-2.05031	8.48038e-07	down	K08560	NR5A1, SF1; steroidogenic factor 1
ENSSSCG00000024001	136.657	681.909	-2.31902	0.00484352	down	K06820	PLXNA; plexin A
ENSSSCG00000005235	267.455	545.639	-1.02865	0.0399304	down	.	.
ENSSSCG00000004969	199.355	914.356	-2.19742	4.11041e-06	down	.	.
ENSSSCG00000017892	87.254	230.835	-1.40357	0.0156204	down	.	.
ENSSSCG00000017893	99.0558	931.607	-3.23341	6.51844e-10	down	.	.
ENSSSCG00000016140	89.0351	681.862	-2.93703	9.00606e-07	down	K02375	FZD5_8, fz2; frizzled 5/8
ENSSSCG00000020845	4.09641	38.277	-3.22404	0.0154902	down	K06801	CDH9; cadherin 9, type 2, T1-cadherin
ENSSSCG00000022072	45.8629	164.375	-1.8416	0.00315626	down	K17086	TM9SF2_4; transmembrane 9 superfamily member 2/4
ENSSSCG00000022289	122.462	417.364	-1.76898	0.000111713	down	K16498	PCDHD1; protocadherin delta 1
ENSSSCG00000009544	17590.2	46244.7	-1.39451	0.000124365	down	K06237	COL4A; collagen, type IV, alpha
ENSSSCG00000017579	1441.12	8544.95	-2.56789	1.50589e-18	down	.	.
ENSSSCG00000029509	218.776	1455.46	-2.73395	7.73115e-09	down	K10403	KIF22; kinesin family member 22
ENSSSCG00000024566	17.1761	136.375	-2.98911	1.78618e-06	down	K16342	PLA2G4, CPLA2; cytosolic phospholipase A2 [EC:3.1.1.4]
ENSSSCG00000005710	3079.26	7376.47	-1.26035	0.000439982	down	K06247	LAMC3; laminin, gamma 3
ENSSSCG00000005711	1647.52	3947.7	-1.26072	0.000526223	down	K14317	NUP214, CAN; nuclear pore complex protein Nup214
ENSSSCG00000006891	196.553	699.051	-1.83048	0.00962069	down	K11205	GCLM; glutamate--cysteine ligase regulatory subunit
ENSSSCG00000028022	5935.78	12322.7	-1.0538	0.00635244	down	K06238	COL6A; collagen, type VI, alpha
ENSSSCG00000011685	4.21641	57.0349	-3.75776	0.000207157	down	.	.
ENSSSCG00000011683	460.831	1518.59	-1.72043	0.0197199	down	.	.
ENSSSCG00000022504	463.964	976.872	-1.07416	0.0164687	down	.	.
ENSSSCG00000022506	1709.41	4480.65	-1.39021	8.76343e-05	down	K06238	COL6A; collagen, type VI, alpha
ENSSSCG00000004632	176.683	907.397	-2.36057	0.00537284	down	K16364	GLDN; GLDN; gliomedin
ENSSSCG00000012793	1494.27	3476.27	-1.2181	0.00129196	down	K14966	HCFC; host cell factor
ENSSSCG00000014326	176.175	1455.76	-3.0467	7.05122e-22	down	K10402	KIF20; kinesin family member 20
ENSSSCG00000003628	99.5912	381.933	-1.93923	9.906e-06	down	.	.
ENSSSCG00000009839	133.503	951.005	-2.83258	1.02182e-07	down	.	.
ENSSSCG00000028612	1148.1	4807.2	-2.06594	3.64841e-11	down	K06778	PTPRS; receptor-type tyrosine-protein phosphatase S [EC:3.1.3.48]
ENSSSCG00000001579	837.864	1751.28	-1.06362	0.00768128	down	K14589	FTSJD2, MTR1; cap-specific mRNA (nucleoside-2'-O-)-methyltransferase 1 [EC:2.1.1.57]
ENSSSCG00000029988	1179.51	3953.7	-1.74502	3.38657e-05	down	K00327	E1.6.2.4; NADPH-ferrihemoprotein reductase [EC:1.6.2.4]
ENSSSCG00000010486	192.131	448.134	-1.22184	0.0133223	down	.	.
ENSSSCG00000013113	439.08	1172.34	-1.41683	0.00025645	down	K17599	TMEM132; transmembrane protein 132
ENSSSCG00000004465	219.224	574.125	-1.38896	0.00133748	down	K00167	BCKDHB, bkdA2; 2-oxoisovalerate dehydrogenase E1 component beta subunit [EC:1.2.4.4]
ENSSSCG00000007423	306.947	2487.1	-3.0184	3.07811e-24	down	K06688	UBE2C, UBC11; ubiquitin-conjugating enzyme E2 C [EC:6.3.2.19]
ENSSSCG00000021906	165.691	654.06	-1.98093	0.00132243	down	.	.
ENSSSCG00000030597	114.841	382.756	-1.73679	0.000101194	down	K06852	HAPLN3; hyaluronan and proteoglycan link protein 3
ENSSSCG00000021129	162.208	418.368	-1.36693	0.00427021	down	K00850	pfkA, PFK; 6-phosphofructokinase 1 [EC:2.7.1.11]
ENSSSCG00000025736	56.3935	415.141	-2.88	0.000185799	down	K10730	RECQL4; ATP-dependent DNA helicase Q4 [EC:3.6.4.12]
ENSSSCG00000011110	316.869	1217.56	-1.94203	2.64479e-08	down	.	.
ENSSSCG00000004676	7.02127	69.4742	-3.30667	0.000177764	down	K17232	DUOXA2; dual oxidase maturation factor 2
ENSSSCG00000002045	137.015	1264.84	-3.20655	4.65594e-22	down	K02984	RP-S3Ae, RPS3A; small subunit ribosomal protein S3Ae
ENSSSCG00000015124	49.3817	233.667	-2.24241	2.54684e-05	down	K06081	PVRL1; poliovirus receptor-related protein 1
ENSSSCG00000003669	27.5923	95.5709	-1.79231	0.020318	down	.	.
ENSSSCG00000000373	171.216	492.471	-1.52422	0.000435612	down	.	.
ENSSSCG00000017178	1244.29	3542.85	-1.50959	0.0147697	down	K04718	SPHK; sphingosine kinase [EC:2.7.1.91]
ENSSSCG00000025153	12.0808	209.61	-4.11692	0.00156973	down	.	.
ENSSSCG00000029815	151.695	498.165	-1.71545	0.000827367	down	K07526	SRGAP; SLIT-ROBO Rho GTPase activating protein
ENSSSCG00000010690	227.965	497.45	-1.12574	0.0495758	down	.	.
ENSSSCG00000027173	16.0508	71.6059	-2.15743	0.0130585	down	K06254	AGRN; agrin
ENSSSCG00000005338	363.568	734.1	-1.01375	0.0343249	down	K17461	RECK, ST15; reversion-inducing-cysteine-rich protein with kazal motifs
ENSSSCG00000003599	0	98.3265	#NAME?	1.21985e-15	down	.	.
ENSSSCG00000003594	102.382	773.199	-2.91687	3.4212e-14	down	K08752	FABP3; fatty acid-binding protein 3, muscle and heart
ENSSSCG00000000002	63.0467	525.937	-3.0604	7.06775e-14	down	K10129	GTSE1, B99; G-2 and S-phase expressed protein 1
ENSSSCG00000030417	3.63937	67.0535	-4.20355	1.24896e-05	down	K06585	ITGA9; integrin alpha 9
ENSSSCG00000023014	72.8445	230.454	-1.66159	0.00233924	down	.	.
ENSSSCG00000002251	11.0534	70.6466	-2.67613	0.00207227	down	.	.
ENSSSCG00000021161	452.125	1180.59	-1.38471	0.020441	down	K02219	CKS1; cyclin-dependent kinase regulatory subunit CKS1
ENSSSCG00000023639	205.534	609.678	-1.56867	0.000123276	down	.	.
ENSSSCG00000001842	22.0064	146.835	-2.7382	0.0255788	down	.	.
ENSSSCG00000021104	69.7578	863.58	-3.6299	1.0236e-10	down	.	.
ENSSSCG00000002000	167.836	435.802	-1.37662	0.0046319	down	.	.
ENSSSCG00000015955	713.113	1756.94	-1.30086	0.000474242	down	K06485	ITGA6; integrin alpha 6
ENSSSCG00000008127	414.82	1410	-1.76513	1.51504e-05	down	K12854	SNRNP200, BRR2; pre-mRNA-splicing helicase BRR2 [EC:3.6.4.13]
ENSSSCG00000008125	111.285	576.394	-2.3728	0.000723169	down	K06676	BRRN1, BRN1, CAPH; condensin complex subunit 2
ENSSSCG00000025116	248.339	946.879	-1.93087	1.36412e-07	down	K09257	NFKBIL2; NF-kappa-B inhibitor-like protein 2
ENSSSCG00000028696	142.656	523.699	-1.8762	4.06294e-06	down	K04799	FEN1, RAD2; flap endonuclease-1 [EC:3.-.-.-]
ENSSSCG00000006556	4430.54	9145.29	-1.04555	0.00582669	down	.	.
ENSSSCG00000013631	208.466	427.214	-1.03515	0.0472858	down	.	.
ENSSSCG00000030713	40.5236	185.798	-2.1969	0.0344627	down	K06766	NEO1; neogenin
ENSSSCG00000012730	498.774	1364.97	-1.45241	0.000808325	down	.	.
ENSSSCG00000017032	239.775	1002.54	-2.06391	0.000695994	down	K06635	PTTG; securin
ENSSSCG00000009060	169.58	435.482	-1.36064	0.00369388	down	K06061	MAML; mastermind
ENSSSCG00000025475	49.9659	416.632	-3.05976	7.47154e-08	down	.	.
ENSSSCG00000030275	33.886	360.268	-3.41031	3.01832e-14	down	K08132	COL12A; collagen, type XII, alpha
ENSSSCG00000016810	314.945	891.107	-1.5005	0.000201765	down	.	.
ENSSSCG00000016816	106.754	757.321	-2.82662	1.1913e-14	down	K08626	ADAMTS12; a disintegrin and metalloproteinase with thrombospondin motifs 12 [EC:3.4.24.-]
ENSSSCG00000030663	603.104	1240.35	-1.04027	0.0132867	down	K13963	SERPINB; serpin B
ENSSSCG00000010568	149.735	446.52	-1.57632	0.000336597	down	K11278	NPM3; nucleophosmin 3
ENSSSCG00000001869	147.026	409.507	-1.47782	0.0027052	down	K17538	PEAK1, SGK269; pseudopodium-enriched atypical kinase 1 [EC:2.7.10.2]
ENSSSCG00000005946	45.4784	144.856	-1.67137	0.0372385	down	.	.
ENSSSCG00000026818	221.895	1025.56	-2.20847	2.44674e-10	down	.	.
ENSSSCG00000026819	251.085	1214.29	-2.27386	5.34293e-11	down	K06826	NID; nidogen (entactin)
ENSSSCG00000026521	30.2621	108.33	-1.83985	0.0163552	down	K01869	LARS, leuS; leucyl-tRNA synthetase [EC:6.1.1.4]
ENSSSCG00000021898	433.618	880.464	-1.02184	0.0243069	down	K14964	ASH2; Set1/Ash2 histone methyltransferase complex subunit ASH2
ENSSSCG00000005008	47.8925	196.608	-2.03745	0.000348004	down	K02325	POLE2; DNA polymerase epsilon subunit 2 [EC:2.7.7.7]
ENSSSCG00000030168	54.1536	3213.7	-5.89104	8.70257e-06	down	K07434	CYP19A; aromatase [EC:1.14.14.14]
ENSSSCG00000016513	119.617	414.318	-1.79232	7.6425e-05	down	.	.
ENSSSCG00000028301	92.1434	496.232	-2.42906	1.09904e-06	down	K10405	KIFC1; kinesin family member C1
ENSSSCG00000011731	1689.99	3763.05	-1.15489	0.00209731	down	K06675	SMC4; structural maintenance of chromosome 4
ENSSSCG00000010865	21.6007	127.164	-2.55754	6.00839e-05	down	K10746	EXO1; exonuclease 1 [EC:3.1.-.-]
ENSSSCG00000029944	502.507	3315.74	-2.72211	7.60663e-08	down	K00665	FASN; fatty acid synthase, animal type [EC:2.3.1.85]
ENSSSCG00000029947	37.9536	121.348	-1.67684	0.025548	down	K05693	PTPRM; receptor-type tyrosine-protein phosphatase mu [EC:3.1.3.48]
ENSSSCG00000002838	101.696	244.31	-1.26445	0.0315222	down	.	.
ENSSSCG00000022459	44.1337	227.257	-2.36437	3.98375e-06	down	K11295	HMGB2; high mobility group protein B2
ENSSSCG00000023211	2.67846	74.3617	-4.79508	9.40443e-08	down	.	.
ENSSSCG00000008089	58.2896	320.726	-2.46003	4.95053e-08	down	K16769	CKAP2; cytoskeleton-associated protein 2
ENSSSCG00000026647	4525.24	14700.1	-1.69976	2.37938e-07	down	.	.
ENSSSCG00000016244	98.7655	260.905	-1.40145	0.0112697	down	.	.
ENSSSCG00000006621	57.3306	188.021	-1.71351	0.00292856	down	K06102	CGN; cingulin
ENSSSCG00000012940	601.316	1233.59	-1.03667	0.015893	down	K00741	B3GNT1, B3GNT2; N-acetyllactosaminide beta-1,3-N-acetylglucosaminyltransferase [EC:2.4.1.149]
ENSSSCG00000024928	491.833	1085.96	-1.14274	0.0305536	down	K12854	SNRNP200, BRR2; pre-mRNA-splicing helicase BRR2 [EC:3.6.4.13]
ENSSSCG00000008504	350.09	991.824	-1.50236	0.0423161	down	.	.
ENSSSCG00000012362	180.654	387.277	-1.10014	0.0405148	down	.	.
ENSSSCG00000003216	302.884	1665.01	-2.45869	2.88881e-12	down	K02327	POLD1; DNA polymerase delta subunit 1 [EC:2.7.7.7]
ENSSSCG00000016159	0.330651	32.1258	-6.60228	0.000253682	down	K01948	CPS1; carbamoyl-phosphate synthase (ammonia) [EC:6.3.4.16]
ENSSSCG00000006453	236.669	1022.66	-2.11138	4.56304e-09	down	.	.
ENSSSCG00000022203	7.32531	48.6305	-2.7309	0.0157041	down	K08672	PCSK6; proprotein convertase subtilisin/kexin type 6 [EC:3.4.21.-]
ENSSSCG00000022202	339.078	1315.72	-1.95616	0.000422425	down	.	.
ENSSSCG00000000278	152.358	350.691	-1.20274	0.0320116	down	K09045	ATF7, ATFA; activating transcription factor 7
ENSSSCG00000021943	9118.12	30642.4	-1.74872	1.94685e-08	down	K06236	COL1AS; collagen, type I/II/III/V/XI/XXIV/XXVII, alpha
ENSSSCG00000023150	2051.04	4579.23	-1.15875	0.00302621	down	K04550	LRP1, CD91; low-density lipoprotein receptor-related protein 1 (alpha-2-macroglobulin receptor)
ENSSSCG00000027801	8.01322	48.0672	-2.5846	0.0212608	down	K06251	VTN; vitronectin
ENSSSCG00000021647	257.683	803.027	-1.63985	1.72848e-05	down	K05480	EDA; ectodysplasin-A
ENSSSCG00000024145	39.7066	311.576	-2.97213	7.97338e-11	down	.	.
ENSSSCG00000006857	235.134	1037.3	-2.14128	1.43004e-05	down	K06236	COL1AS; collagen, type I/II/III/V/XI/XXIV/XXVII, alpha
ENSSSCG00000006852	29.8871	155.133	-2.37591	8.94932e-05	down	K07522	NTNG1; netrin-G1
ENSSSCG00000014844	0	14.7992	#NAME?	0.0234918	down	.	.
ENSSSCG00000030798	2501.29	6969	-1.47828	0.0173363	down	K13098	TLS, FUS; RNA-binding protein FUS
ENSSSCG00000027494	31.3699	232.342	-2.8888	0.0226707	down	K16499	PCDHD2; protocadherin delta 2
ENSSSCG00000007136	19.3241	98.1744	-2.34495	0.00153801	down	K10732	GINS1, PSF1; GINS complex subunit 1
ENSSSCG00000030240	49.0929	212.579	-2.11442	0.0177664	down	K06824	NPNT; nephronectin
ENSSSCG00000030247	40.8787	126.403	-1.62861	0.028137	down	.	.
ENSSSCG00000003707	564.259	1561.06	-1.4681	0.0103106	down	K12385	NPC1; Niemann-Pick C1 protein
ENSSSCG00000024919	93.4524	687.693	-2.87946	0.000127459	down	K11154	RDH16; retinol dehydrogenase 16 [EC:1.1.1.-]
ENSSSCG00000015771	101.508	303.552	-1.58034	0.00153342	down	K10569	NEIL3; endonuclease VIII-like 3
ENSSSCG00000003931	104.089	650.452	-2.64362	1.83212e-11	down	K10393	KIF2_24, MCAK; kinesin family member 2/24
ENSSSCG00000015543	21.7054	117.907	-2.44152	0.00258302	down	K04852	CACNA1E; voltage-dependent calcium channel R type alpha-1E
ENSSSCG00000008041	638.542	1610.32	-1.33449	0.018963	down	K04985	PKD1; polycystin 1
ENSSSCG00000029326	196.159	1336.38	-2.76823	2.64479e-08	down	K05868	CCNB; cyclin B
ENSSSCG00000008011	1.3869	27.6344	-4.31653	0.0260747	down	K04547	GNG13; guanine nucleotide-binding protein G(I)/G(S)/G(O) subunit gamma-13
ENSSSCG00000001394	165.482	420.043	-1.34387	0.00545764	down	K07985	MIC; MHC class I-related protein
ENSSSCG00000001392	69.4316	446.901	-2.68629	2.43359e-11	down	.	.
ENSSSCG00000016898	64.0855	225.947	-1.81792	0.000545246	down	K08115	CSPG4; chondroitin sulfate proteoglycan 4
ENSSSCG00000016892	1394.76	5176.25	-1.89189	4.44235e-05	down	.	.
ENSSSCG00000005199	2.55207	42.1596	-4.04612	0.0480208	down	K00281	GLDC, gcvP; glycine dehydrogenase [EC:1.4.4.2]
ENSSSCG00000017084	33.4836	224.958	-2.74813	0.0290432	down	K16506	FAT1_2_3; protocadherin Fat 1/2/3
ENSSSCG00000012328	2574.67	6632.93	-1.36526	0.000101613	down	K10592	HUWE1, MULE, ARF-BP1; E3 ubiquitin-protein ligase HUWE1 [EC:6.3.2.19]
ENSSSCG00000000712	439.353	2492.9	-2.50437	1.24681e-15	down	.	.
ENSSSCG00000021406	754.475	3453.46	-2.1945	0.031393	down	K00498	CYP11A; cholesterol monooxygenase (side-chain-cleaving) [EC:1.14.15.6]
ENSSSCG00000026732	18.3099	262.185	-3.83989	0.00027612	down	K06252	TN; tenascin
ENSSSCG00000009620	6609.14	16402	-1.31134	8.86945e-05	down	K05502	BMP1, TLD; bone morphogenetic protein 1 [EC:3.4.24.19]
ENSSSCG00000006064	128.578	1071.13	-3.05842	5.45806e-08	down	K17937	SNX31; sorting nexin-31
ENSSSCG00000003396	1890.21	3920.27	-1.05241	0.00788653	down	.	.
ENSSSCG00000013877	99.8911	250.019	-1.32361	0.019014	down	.	.
ENSSSCG00000028833	76.9257	687.495	-3.15981	2.82527e-18	down	.	.
ENSSSCG00000021719	14.4286	66.7184	-2.20915	0.0472216	down	.	.
ENSSSCG00000017876	202.204	422.038	-1.06156	0.0428822	down	.	.
ENSSSCG00000022659	489.221	1477.87	-1.59496	0.000431041	down	K04646	CLTC; clathrin heavy chain
ENSSSCG00000007170	1033.92	2763.21	-1.41822	4.28806e-05	down	K08638	CPXM1; carboxypeptidase X1 [EC:3.4.17.-]
ENSSSCG00000012056	73.7337	407.086	-2.46494	1.22233e-05	down	K10751	CHAF1B; chromatin assembly factor 1 subunit B
ENSSSCG00000023296	190.61	975.136	-2.35498	9.51197e-09	down	K11498	CENPE; centromeric protein E
ENSSSCG00000024720	10.8912	49.1177	-2.17307	0.0471623	down	K10732	GINS1, PSF1; GINS complex subunit 1
ENSSSCG00000017562	98.1473	1091.92	-3.47577	0.0001029	down	K04854	CACNA1G; voltage-dependent calcium channel T type alpha-1G
ENSSSCG00000004678	18.3989	158.178	-3.10386	2.81985e-06	down	K13411	DUOX, THOX; dual oxidase [EC:1.6.3.1 1.11.1.-]
ENSSSCG00000023261	3.66598	90.6683	-4.62833	8.31271e-09	down	K04664	GDF5_6_7; growth differentiation factor 5/6/7
ENSSSCG00000001409	5194.77	11124.7	-1.09864	0.00380645	down	.	.
ENSSSCG00000007366	380.298	3107.94	-3.03076	8.36888e-16	down	K09421	MYBL; myb-related protein
ENSSSCG00000007368	99.6344	504.332	-2.33966	3.41896e-07	down	.	.
ENSSSCG00000002456	1831.04	6556.97	-1.84036	0.0477613	down	.	.
ENSSSCG00000003128	419.97	1269.19	-1.59555	1.12878e-05	down	K10747	LIG1; DNA ligase 1 [EC:6.5.1.1]
ENSSSCG00000023849	16.0511	112.212	-2.80549	0.00207844	down	K09632	CTRL; chymotrypsin-like protease [EC:3.4.21.-]
ENSSSCG00000005983	242.971	807.092	-1.73195	5.02404e-06	down	.	.
ENSSSCG00000010232	2.62525	79.1119	-4.91337	3.78287e-08	down	.	.
ENSSSCG00000027377	124.189	304.313	-1.29302	0.0236933	down	.	.
ENSSSCG00000022823	133.05	503.936	-1.92127	0.00797552	down	K02209	MCM5, CDC46; DNA replication licensing factor MCM5 [EC:3.6.4.12]
ENSSSCG00000011267	66.1969	566.62	-3.09755	0.0192778	down	.	.
ENSSSCG00000021015	2067.64	14419.2	-2.80193	7.70421e-23	down	K06236	COL1AS; collagen, type I/II/III/V/XI/XXIV/XXVII, alpha
ENSSSCG00000023529	36.0761	147.17	-2.02837	0.00108877	down	K11515	INCENP; inner centromere protein
ENSSSCG00000023520	20.8221	115.547	-2.47229	0.000619535	down	K08654	PCSK5; proprotein convertase subtilisin/kexin type 5 [EC:3.4.21.-]
ENSSSCG00000023523	7.74022	48.3717	-2.64372	0.0125678	down	.	.
ENSSSCG00000016658	244.166	739.932	-1.59953	4.04722e-05	down	.	.
ENSSSCG00000001679	460.212	1156.57	-1.32948	0.00132818	down	K14289	XPO5; exportin-5
ENSSSCG00000009671	106.764	590.934	-2.46858	7.97338e-11	down	K08865	PBK; PDZ-binding kinase [EC:2.7.12.2]
ENSSSCG00000009670	97.7891	304.45	-1.63846	0.000826623	down	K11268	ESCO, ECO1; N-acetyltransferase [EC:2.3.1.-]
ENSSSCG00000013538	1814.96	3712.1	-1.0323	0.0115586	down	K13210	FUBP; far upstream element-binding protein
ENSSSCG00000004782	49.1993	236.484	-2.26503	0.00185667	down	K06637	BUB1B, BUBR1, MAD3L; mitotic checkpoint serine/threonine-protein kinase BUB1 beta [EC:2.7.11.1]
ENSSSCG00000030012	253.964	572.847	-1.17352	0.0113073	down	.	.
ENSSSCG00000016725	608.716	1706.42	-1.48713	5.90463e-05	down	K18080	TNS; tensin
ENSSSCG00000021487	252.265	1221.45	-2.27559	1.95333e-11	down	.	.
ENSSSCG00000027820	172.434	407.953	-1.24236	0.0471623	down	K06556	CD200; CD200 antigen
ENSSSCG00000015283	619.726	1678.01	-1.43705	6.58668e-05	down	K00923	PIK3C2; phosphatidylinositol-4-phosphate 3-kinase [EC:2.7.1.154]
ENSSSCG00000027331	3988.55	13876.8	-1.79874	3.96561e-05	down	K06238	COL6A; collagen, type VI, alpha
ENSSSCG00000004931	1025.52	2117.83	-1.04623	0.00976339	down	.	.
ENSSSCG00000008428	99.0926	239.544	-1.27344	0.030751	down	K08735	MSH2; DNA mismatch repair protein MSH2
ENSSSCG00000008427	36.6235	195.648	-2.41742	0.0322622	down	K04921	KCNK12; potassium channel subfamily K member 12
ENSSSCG00000008421	103.108	926.795	-3.16809	2.15692e-05	down	K04248	LHCGR; luteinizing hormone/choriogonadotropin receptor
ENSSSCG00000012152	17.1359	81.2283	-2.24496	0.00674296	down	K11464	SCML1; sex comb on midleg-like protein 1
ENSSSCG00000026215	2.99803	39.5865	-3.72292	0.00316272	down	K08631	ADAMTS17; a disintegrin and metalloproteinase with thrombospondin motifs 17 [EC:3.4.24.-]
ENSSSCG00000017342	36.7175	482.042	-3.71462	1.0145e-19	down	.	.
ENSSSCG00000016946	51.6566	162.228	-1.651	0.00904563	down	K11503	CENPK; centromere protein K
ENSSSCG00000027590	111.027	266.615	-1.26385	0.0222913	down	K14833	NOC2; nucleolar complex protein 2
ENSSSCG00000005216	19.828	1856.71	-6.54907	0.000495839	down	K05255	RLN; relaxin
ENSSSCG00000001488	1855.17	9520.9	-2.35955	0.0215172	down	K11204	GCLC; glutamate--cysteine ligase catalytic subunit [EC:6.3.2.2]
ENSSSCG00000007678	103.842	360.466	-1.79548	0.000164622	down	.	.
ENSSSCG00000030369	928.607	1971.88	-1.08643	0.00615701	down	.	.
ENSSSCG00000028018	672.152	1592.61	-1.24454	0.028137	down	K11320	EP400; E1A-binding protein p400 [EC:3.6.4.-]
ENSSSCG00000000504	291.878	632.014	-1.11459	0.0174396	down	K05694	PTPRB, PTPB; receptor-type tyrosine-protein phosphatase beta [EC:3.1.3.48]
ENSSSCG00000008857	874.105	2999.6	-1.77889	1.2135e-07	down	K07750	E1.14.13.72, SC4MOL, ERG25; methylsterol monooxygenase [EC:1.14.13.72]
ENSSSCG00000009104	237.082	708.78	-1.57995	9.23089e-05	down	K02537	MAD2; mitotic spindle assembly checkpoint protein MAD2
ENSSSCG00000006101	36.1628	117.069	-1.69478	0.0204437	down	.	.
ENSSSCG00000007089	297.165	622.405	-1.06659	0.0250296	down	.	.
ENSSSCG00000007080	1094.98	2419.54	-1.14383	0.0028889	down	K17916	KIF16B, SNX23; kinesin family member 16B
ENSSSCG00000011426	51.9581	282.952	-2.44514	3.06594e-07	down	K16482	POC1; centriolar protein POC1
ENSSSCG00000004195	54.6754	462.293	-3.07984	0.0112327	down	K01476	E3.5.3.1, rocF, arg; arginase [EC:3.5.3.1]
ENSSSCG00000013742	120.831	284.125	-1.23354	0.0380806	down	.	.
ENSSSCG00000010456	55.2716	168.745	-1.61023	0.00994975	down	K09680	coaW; type II pantothenate kinase [EC:2.7.1.33]
ENSSSCG00000010455	46.5017	163.675	-1.81548	0.00308316	down	K11810	SLC16A12; MFS transporter, MCP family, solute carrier family 16 (monocarboxylic acid transporters), member 12
ENSSSCG00000009738	2.63633	50.5641	-4.26151	8.22996e-05	down	K00710	GALNT; polypeptide N-acetylgalactosaminyltransferase [EC:2.4.1.41]
ENSSSCG00000026257	3297.07	6945.68	-1.07493	0.00531815	down	K04381	STMN1; stathmin
ENSSSCG00000024279	0	58.2836	#NAME?	4.40146e-09	down	K13152	ZMAT5; U11/U12 small nuclear ribonucleoprotein 20 kDa protein
ENSSSCG00000028564	42.976	144.186	-1.74633	0.0292508	down	.	.
ENSSSCG00000028562	300.617	898.491	-1.57958	0.0176351	down	K09405	FOXL; forkhead box protein L
ENSSSCG00000011090	80.9753	754.776	-3.22049	1.65391e-11	down	.	.
ENSSSCG00000013836	1634.91	3515.33	-1.10445	0.00332383	down	.	.
ENSSSCG00000007991	71.4951	236.727	-1.72731	0.00110499	down	.	.
ENSSSCG00000007995	367.726	1800.06	-2.29134	5.46321e-13	down	.	.
ENSSSCG00000021834	33.6817	145.115	-2.10716	0.00279045	down	.	.
ENSSSCG00000021837	343.222	772.058	-1.16957	0.00620119	down	.	.
ENSSSCG00000029097	337.443	818.587	-1.27849	0.00220679	down	K11493	RCC1; regulator of chromosome condensation
ENSSSCG00000000950	41.3732	377.929	-3.19135	5.63067e-14	down	K09391	E2F7_8; transcription factor E2F7/8
ENSSSCG00000004164	24.0286	90.7748	-1.91754	0.0165076	down	.	.
ENSSSCG00000030323	3.92789	33.0243	-3.0717	0.0266441	down	K10901	BLM, RECQL3, SGS1; bloom syndrome protein [EC:3.6.4.12]
ENSSSCG00000030325	645.915	1452.32	-1.16894	0.00398833	down	.	.
ENSSSCG00000005287	757.606	1613.36	-1.09055	0.00758897	down	K00831	serC, PSAT1; phosphoserine aminotransferase [EC:2.6.1.52]
ENSSSCG00000024602	25.4822	114.161	-2.16351	0.00546788	down	K06115	SPTB; spectrin beta
ENSSSCG00000030668	255.933	583.216	-1.18826	0.0105364	down	K17682	MNF1; mitochondrial nucleoid factor 1
ENSSSCG00000028052	2169.28	15294.4	-2.81771	1.87872e-24	down	.	.
ENSSSCG00000006717	193.891	500.845	-1.36912	0.00309362	down	K00058	serA, PHGDH; D-3-phosphoglycerate dehydrogenase [EC:1.1.1.95]
ENSSSCG00000006719	6755.31	19949.8	-1.56228	0.032098	down	K00070	HSD3B; 3beta-hydroxy-delta5-steroid dehydrogenase / steroid delta-isomerase [EC:1.1.1.145 5.3.3.1]
ENSSSCG00000012787	83.4098	258.835	-1.63374	0.00310092	down	K06550	L1CAM; L1 cell adhesion molecule
ENSSSCG00000002712	47.1783	148.343	-1.65274	0.00981878	down	K00102	E1.1.2.4, dld; D-lactate dehydrogenase (cytochrome) [EC:1.1.2.4]
ENSSSCG00000003848	810.209	12230.5	-3.91605	3.4379e-47	down	.	.
ENSSSCG00000000386	97.0857	279.222	-1.52408	0.0048683	down	K15504	ANKRD52; serine/threonine-protein phosphatase 6 regulatory ankyrin repeat subunit C
ENSSSCG00000025182	43.0064	132.204	-1.62014	0.0200747	down	K04376	ELK4, SAP1; ETS domain-containing protein Elk-4
ENSSSCG00000023920	1866.88	4035.43	-1.11209	0.00238006	down	K08134	LEPRE; leucine proline-enriched proteoglycan (leprecan)
ENSSSCG00000017146	1085.65	3518.56	-1.69643	3.33291e-07	down	.	.
ENSSSCG00000017148	46.002	388.237	-3.07717	1.05678e-11	down	.	.
ENSSSCG00000028605	87.8017	221.715	-1.33638	0.0235353	down	K10728	TOPBP1; topoisomerase (DNA) II binding protein 1
ENSSSCG00000011579	792.122	1753.34	-1.14631	0.00425197	down	K08530	NR1C3, PPARG; peroxisome proliferator-activated receptor gamma
ENSSSCG00000006523	550.322	1540.25	-1.48482	3.43416e-05	down	K17776	MTX; metaxin
ENSSSCG00000021718	381.655	1067.14	-1.48341	8.86945e-05	down	.	.
ENSSSCG00000004017	54.477	337.885	-2.63281	0.0372322	down	K16821	FRMD1; FERM domain-containing protein 1
ENSSSCG00000015781	73.839	185.204	-1.32666	0.0404483	down	.	.
ENSSSCG00000027124	566.539	1823.26	-1.68628	5.95831e-07	down	.	.
ENSSSCG00000001595	164.852	775.652	-2.23424	2.24155e-09	down	K04512	DAAM; dishevelled associated activator of morphogenesis
ENSSSCG00000003090	1397.67	2797.62	-1.00118	0.0110674	down	K06531	PVRL2; poliovirus receptor-related protein 2
ENSSSCG00000003095	43.1813	139.36	-1.69033	0.015842	down	K14944	NOVA; RNA-binding protein Nova
ENSSSCG00000009094	164.438	787.222	-2.25922	3.23492e-10	down	K06627	CCNA; cyclin A
ENSSSCG00000029365	149.511	446.581	-1.57867	0.0328193	down	K14411	MSI; RNA-binding protein Musashi
ENSSSCG00000027527	292.525	674.995	-1.20632	0.00754123	down	K05615	SLC1A4, SATT; solute carrier family 1 (glutamate/neutral amino acid transporter), member 4
ENSSSCG00000001921	1755.19	4109.03	-1.22717	0.000650736	down	K06766	NEO1; neogenin
ENSSSCG00000000038	11249.6	30563.2	-1.44192	8.74631e-05	down	K00326	E1.6.2.2; cytochrome-b5 reductase [EC:1.6.2.2]
ENSSSCG00000000039	505.033	1098.08	-1.12054	0.0370025	down	.	.
ENSSSCG00000027427	23.1078	88.5062	-1.9374	0.0436694	down	.	.
ENSSSCG00000008991	136.694	317.925	-1.21774	0.0265427	down	.	.
ENSSSCG00000016233	13499.2	102221	-2.92075	1.82261e-26	down	K16643	SERPINE2; glia-derived nexin
ENSSSCG00000029533	201.138	455.032	-1.17778	0.0171705	down	K06521	SEMA4; semaphorin 4
ENSSSCG00000029684	90.1567	280.013	-1.63499	0.00145741	down	K05637	LAMA1_2; laminin, alpha 1/2
ENSSSCG00000029683	243.931	1470.27	-2.59154	4.06644e-16	down	.	.
ENSSSCG00000014895	6.50187	50.3967	-2.9544	0.00620437	down	.	.
ENSSSCG00000014894	237.21	1410.71	-2.57219	8.48038e-07	down	.	.
ENSSSCG00000017400	559.338	1583.02	-1.50089	2.26843e-05	down	K01205	NAGLU; alpha-N-acetylglucosaminidase [EC:3.2.1.50]
ENSSSCG00000026563	43.4216	173.678	-1.99993	0.00075503	down	K04739	PRKAR; cAMP-dependent protein kinase regulator
ENSSSCG00000014898	54.2552	177.606	-1.71085	0.0046319	down	.	.
ENSSSCG00000011163	47.1827	135.599	-1.52302	0.0393137	down	.	.
ENSSSCG00000027614	38.4572	158.133	-2.03981	0.000695994	down	.	.
ENSSSCG00000027611	497.824	1283.77	-1.36668	0.000306928	down	K01931	NEUR; protein neuralized [EC:6.3.2.19]
ENSSSCG00000027422	36.9976	415.932	-3.49084	2.47039e-06	down	K04248	LHCGR; luteinizing hormone/choriogonadotropin receptor
ENSSSCG00000004661	132.196	345.331	-1.3853	0.00669661	down	.	.
ENSSSCG00000021335	308.407	766.167	-1.31283	0.00306156	down	.	.
ENSSSCG00000021333	299.876	661.079	-1.14046	0.0103106	down	K05734	PAK4; p21-activated kinase 4 [EC:2.7.11.1]
ENSSSCG00000007000	1234.52	3230.36	-1.38775	6.99003e-05	down	K16506	FAT1_2_3; protocadherin Fat 1/2/3
ENSSSCG00000023452	155.634	422.205	-1.43978	0.00158055	down	K10735	GINS4, SLD5; GINS complex subunit 4
ENSSSCG00000015135	390.271	1492.96	-1.93563	6.91825e-08	down	.	.
ENSSSCG00000005322	912.708	2040.48	-1.16069	0.00280787	down	K12324	ANPRB, NPR2; atrial natriuretic peptide receptor B [EC:4.6.1.2]
ENSSSCG00000003808	51.5127	164.543	-1.67546	0.00767417	down	K00939	E2.7.4.3, adk; adenylate kinase [EC:2.7.4.3]
ENSSSCG00000024438	79.8414	213.067	-1.41609	0.0155978	down	.	.
ENSSSCG00000017184	1574.49	4289.92	-1.44606	0.00307781	down	.	.
ENSSSCG00000017186	165.929	524.384	-1.66005	0.00013106	down	.	.
ENSSSCG00000000692	22.0668	80.4519	-1.86625	0.0284846	down	.	.
ENSSSCG00000000693	234.98	1514.87	-2.68858	3.5007e-17	down	K06677	YCS4, CNAP1, CAPD2; condensin complex subunit 1
ENSSSCG00000025146	4375.03	14194.9	-1.69801	4.13791e-08	down	K06255	HSPG2; heparan sulfate proteoglycan 2 (perlecan)
ENSSSCG00000026779	18.5874	95.9821	-2.36844	0.00238006	down	K12229	DAPP1, BAM32; dual adapter for phosphotyrosine and 3-phosphotyrosine and 3-phosphoinositide
ENSSSCG00000006562	158.591	440.994	-1.47544	0.00228516	down	.	.
ENSSSCG00000017968	304.839	649.081	-1.09035	0.0173981	down	K16468	CNTROB; centrobin
ENSSSCG00000004586	79.7394	228.125	-1.51646	0.00665623	down	.	.
ENSSSCG00000030626	8.00434	57.3243	-2.84029	0.00468907	down	K00289	E1.5.1.6, FTHFD; formyltetrahydrofolate dehydrogenase [EC:1.5.1.6]
ENSSSCG00000015604	76.8648	582.971	-2.92303	1.45844e-05	down	K08857	NEK; NIMA (never in mitosis gene a)-related kinase [EC:2.7.11.1]
ENSSSCG00000029254	25.6949	310.145	-3.59339	6.15661e-10	down	K06051	DLL; delta
ENSSSCG00000030469	26.0169	245.817	-3.24006	3.64841e-11	down	.	.
ENSSSCG00000017227	947.13	4359.32	-2.20247	0.000352175	down	.	.
ENSSSCG00000017229	5.96945	54.6445	-3.19441	0.0103532	down	K05211	GRIN2C; glutamate receptor ionotropic, NMDA 2C
ENSSSCG00000029395	17.1248	74.2094	-2.11551	0.0136472	down	.	.
ENSSSCG00000029399	73.5283	229.815	-1.6441	0.00437925	down	K10352	MYH; myosin heavy chain
ENSSSCG00000011312	251.129	535.072	-1.0913	0.0264694	down	K01869	LARS, leuS; leucyl-tRNA synthetase [EC:6.1.1.4]
ENSSSCG00000011859	153.606	1416.06	-3.20458	1.90586e-07	down	.	.
ENSSSCG00000008626	613.625	1326.79	-1.11251	0.00918014	down	.	.
ENSSSCG00000008620	62.5146	191.431	-1.61456	0.0052559	down	.	.
ENSSSCG00000008623	99.3134	754.366	-2.9252	4.94328e-05	down	K08814	TRIB; tribbles [EC:2.7.11.-]
ENSSSCG00000029487	60.8774	164.573	-1.43475	0.0419524	down	K05693	PTPRM; receptor-type tyrosine-protein phosphatase mu [EC:3.1.3.48]
ENSSSCG00000029482	258.999	779.031	-1.58874	0.000416832	down	K08106	CHST15; N-acetylgalactosamine 4-sulfate 6-O-sulfotransferase [EC:2.8.2.33]
ENSSSCG00000027466	1484.94	3652.9	-1.29864	0.0076457	down	.	.
ENSSSCG00000009914	323.127	1097.72	-1.76433	0.0491758	down	.	.
ENSSSCG00000021306	158.436	360.724	-1.187	0.023146	down	K07616	GJA7, CX45; gap junction protein, alpha 7
ENSSSCG00000023419	202.228	470.41	-1.21793	0.019509	down	K16727	ARHGEF10; Rho guanine nucleotide exchange factor 10
ENSSSCG00000024476	234.216	686.886	-1.55223	0.0100102	down	K15743	CES3_5; carboxylesterase 3/5 [EC:3.1.1.1]
ENSSSCG00000017359	119.247	486.761	-2.02927	6.90355e-07	down	.	.
ENSSSCG00000017636	17.502	757.473	-5.4356	5.79269e-28	down	K12550	LPO; lactoperoxidase [EC:1.11.1.7]
ENSSSCG00000025488	328.638	2159.58	-2.71618	3.37485e-10	down	K02541	MCM3; DNA replication licensing factor MCM3 [EC:3.6.4.12]
ENSSSCG00000004548	7.01462	58.9534	-3.07114	0.0021698	down	K15255	PIF1; ATP-dependent DNA helicase PIF1 [EC:3.6.4.12]
ENSSSCG00000007219	69.943	237.899	-1.7661	0.031313	down	.	.
ENSSSCG00000029974	13.1725	75.321	-2.51552	0.00454369	down	K06585	ITGA9; integrin alpha 9
ENSSSCG00000028912	90.9128	303.492	-1.7391	0.000721283	down	.	.
ENSSSCG00000022919	85.7679	259.078	-1.59488	0.00962069	down	K10396	KIF5; kinesin family member 5
ENSSSCG00000002651	72.7237	562.524	-2.95142	8.98762e-05	down	K10727	CDT1; chromatin licensing and DNA replication factor 1
ENSSSCG00000017022	133.485	517.425	-1.95467	0.00106995	down	K06267	HMMR, RHAMM; hyaluronan-mediated motility receptor
ENSSSCG00000028169	118.465	532.986	-2.16964	3.35061e-08	down	K11492	NCAPG2, LUZP5; condensin-2 complex subunit G2
ENSSSCG00000009076	131.244	481.736	-1.87599	6.27862e-06	down	K08863	PLK4; polo-like kinase 4 [EC:2.7.11.21]
ENSSSCG00000006431	156.057	1656.51	-3.408	3.16448e-19	down	K06114	SPTA; spectrin alpha
ENSSSCG00000028981	48.3786	237.108	-2.2931	4.98535e-06	down	.	.
ENSSSCG00000004588	81.0329	379.695	-2.22826	2.18144e-07	down	K05868	CCNB; cyclin B
ENSSSCG00000013043	187.317	512.447	-1.45192	0.000853322	down	.	.
ENSSSCG00000005970	375.278	1195.37	-1.67143	5.56505e-06	down	K00511	SQLE, ERG1; squalene monooxygenase [EC:1.14.13.132]
ENSSSCG00000027986	516.479	1423.64	-1.4628	6.34507e-05	down	K05655	ABCB8; ATP-binding cassette, subfamily B (MDR/TAP), member 8
ENSSSCG00000027984	155.617	488.055	-1.64904	0.0442578	down	.	.
ENSSSCG00000014287	118.454	406.142	-1.77765	5.6699e-05	down	.	.
ENSSSCG00000015270	2929.58	7323.05	-1.32175	0.00235941	down	K08121	FMOD; fibromodulin
ENSSSCG00000015271	1394.04	4441.26	-1.67169	1.21208e-06	down	K08125	PRELP; proline arginine-rich end leucine-rich repeat protein
ENSSSCG00000021976	110.881	334.841	-1.59447	0.0021698	down	.	.
ENSSSCG00000005096	3562.28	7403.15	-1.05534	0.00523854	down	.	.
ENSSSCG00000029729	34.5692	108.909	-1.65556	0.0360402	down	.	.
ENSSSCG00000025721	6.26906	48.5846	-2.95418	0.0121968	down	K09638	TMPRSS7; transmembrane protease, serine 7 [EC:3.4.21.-]
ENSSSCG00000025729	582.848	1614.61	-1.46999	0.00208595	down	K16172	IRS1; insulin receptor substrate 1
ENSSSCG00000003888	83.432	210.478	-1.335	0.0269832	down	K16724	STIL; SCL-interrupting locus protein
ENSSSCG00000009224	83.3877	253.156	-1.60212	0.00457679	down	K15184	AFF1; AF4/FMR2 family member 1
ENSSSCG00000013378	1.69095	30.7251	-4.18351	0.00665604	down	K05032	ABCC8, SUR1; ATP-binding cassette subfamily C (CFTR/MRP) member 8
ENSSSCG00000007252	101.118	245.908	-1.28208	0.031313	down	K17399	DNMT3B; DNA (cytosine-5)-methyltransferase 3B [EC:2.1.1.37]
ENSSSCG00000023593	147.758	420.729	-1.50966	0.00183092	down	K15184	AFF1; AF4/FMR2 family member 1
ENSSSCG00000023597	76.9368	193.867	-1.33332	0.0317462	down	K00781	SIAT6; N-acetyllactosaminide alpha-2,3-sialyltransferase (sialyltransferase 6) [EC:2.4.99.6]
ENSSSCG00000010599	551.553	1116.9	-1.01793	0.0181781	down	K14792	RRP5, PDCD11; rRNA biogenesis protein RRP5
ENSSSCG00000010592	45.5982	159.381	-1.80543	0.003739	down	K07755	AS3MT; arsenite methyltransferase [EC:2.1.1.137]
ENSSSCG00000010591	402.555	17857.8	-5.47123	0.0177664	down	K00512	CYP17A; steroid 17alpha-monooxygenase / 17alpha-hydroxyprogesterone aldolase [EC:1.14.99.9 4.1.2.30]
ENSSSCG00000010654	67.2301	171.912	-1.35449	0.0358667	down	.	.
ENSSSCG00000023861	94.6301	394.617	-2.06008	6.1908e-06	down	K01952	purL, PFAS; phosphoribosylformylglycinamidine synthase [EC:6.3.5.3]
ENSSSCG00000010746	198.716	452.2	-1.18625	0.0228439	down	.	.
ENSSSCG00000025523	46.1198	308.576	-2.74217	1.28716e-09	down	K06236	COL1AS; collagen, type I/II/III/V/XI/XXIV/XXVII, alpha
ENSSSCG00000020731	29.7031	156.473	-2.39723	0.00015355	down	.	.
ENSSSCG00000027204	92.5619	507.149	-2.45392	2.25118e-09	down	K08135	COL15A; collagen, type XV, alpha
ENSSSCG00000013008	63.7612	664.368	-3.38123	1.74015e-15	down	K17390	CDCA5; sororin
ENSSSCG00000018058	256.152	667.002	-1.38069	0.011022	down	.	.
ENSSSCG00000013004	250.475	1490.23	-2.5728	1.54877e-15	down	K00222	TM7SF2, ERG24; delta14-sterol reductase [EC:1.3.1.70]
ENSSSCG00000008511	22.1311	86.253	-1.9625	0.0252304	down	K08023	LTBP; latent transforming growth factor beta binding protein
ENSSSCG00000005938	1.95286	84.4102	-5.43376	0.000585572	down	K16630	COL22A; collagen, type XXII, alpha
ENSSSCG00000000722	54.4592	236.407	-2.11803	3.09036e-05	down	.	.
ENSSSCG00000000727	123.291	900.881	-2.86927	1.22855e-08	down	K10151	CCND2; cyclin D2
ENSSSCG00000000268	364.39	1004.51	-1.46293	0.000103115	down	K14320	AAAS; aladin
ENSSSCG00000000265	105.823	796.344	-2.91174	0.0166338	down	K02365	ESP1; separase [EC:3.4.22.49]
ENSSSCG00000015232	1494.06	7179.84	-2.26471	8.10896e-15	down	K03494	SIAT4C; beta-galactoside alpha-2,3-sialyltransferase (sialyltransferase 4C) [EC:2.4.99.4]
ENSSSCG00000024300	942.213	1896.17	-1.00897	0.016599	down	.	.
ENSSSCG00000021150	54.1152	145.008	-1.42203	0.045718	down	.	.
ENSSSCG00000006512	713.379	2663.69	-1.90069	2.61941e-09	down	K00787	FDPS; farnesyl diphosphate synthase [EC:2.5.1.1 2.5.1.10]
ENSSSCG00000008963	49.4931	301.055	-2.60473	1.86123e-08	down	K09782	AREG; amphiregulin
ENSSSCG00000016378	30.0601	157.6	-2.39035	9.14246e-05	down	K08801	PASK; PAS domain containing serine/threonine kinase [EC:2.7.11.1]
ENSSSCG00000015555	1713.38	5049.14	-1.55919	4.20329e-06	down	K05635	LAMC1; laminin, gamma 1
ENSSSCG00000015553	49.9573	177.211	-1.8267	0.0266441	down	K13184	DHX9; ATP-dependent RNA helicase A [EC:3.6.4.13]
ENSSSCG00000024776	284.713	775.331	-1.4453	0.000420687	down	.	.
ENSSSCG00000014202	10.7227	97.0324	-3.17779	1.79302e-05	down	.	.
ENSSSCG00000025567	453.058	1191.97	-1.39558	0.00391394	down	K17455	FSCN1_2; fascin 1/2
ENSSSCG00000025565	820.546	2470.32	-1.59004	4.46634e-06	down	.	.
ENSSSCG00000021418	628.627	1610.62	-1.35734	0.00245624	down	K01852	E5.4.99.7, LSS, ERG7; lanosterol synthase [EC:5.4.99.7]
ENSSSCG00000007358	129.681	1365.6	-3.3965	1.1854e-25	down	.	.
ENSSSCG00000007351	29.1191	233.545	-3.00366	2.11009e-09	down	K16805	FAM83D, CHICA; protein FAM83D
ENSSSCG00000007357	131.083	355.015	-1.4374	0.00603125	down	.	.
ENSSSCG00000001384	384.428	1106.27	-1.52493	4.57813e-05	down	K01873	VARS, valS; valyl-tRNA synthetase [EC:6.1.1.9]
ENSSSCG00000010009	17.3978	130.057	-2.90216	1.01288e-05	down	K01019	GAL3ST1; galactosylceramide sulfotransferase [EC:2.8.2.11]
ENSSSCG00000010256	114.135	360.344	-1.65863	0.000277841	down	K16617	COL13A; collagen, type XIII, alpha
ENSSSCG00000012318	4203.51	9882.14	-1.23323	0.000418872	down	K12464	MAGED1, NRAGE; melanoma-associated antigen D1
ENSSSCG00000008557	3273.1	8844.9	-1.43419	0.00545764	down	.	.
ENSSSCG00000026055	66.5206	219.72	-1.72379	0.00207015	down	K02684	PRI1; DNA primase small subunit [EC:2.7.7.-]
ENSSSCG00000013236	163.128	866.152	-2.40861	1.15189e-05	down	K12568	MYBPC3; myosin-binding protein C, cardiac-type
ENSSSCG00000006095	36.5628	181.139	-2.30865	0.0157188	down	K06626	CCNE; cyclin E
ENSSSCG00000001815	16.821	74.5444	-2.14783	0.0134848	down	K10901	BLM, RECQL3, SGS1; bloom syndrome protein [EC:3.6.4.12]
ENSSSCG00000000146	786.782	1588.32	-1.01346	0.0155978	down	K10352	MYH; myosin heavy chain
ENSSSCG00000029449	96.1926	233.058	-1.27669	0.0357314	down	.	.
ENSSSCG00000012745	209.797	550.48	-1.3917	0.00146412	down	K11296	HMGB3; high mobility group protein B3
ENSSSCG00000000859	18.3656	100.306	-2.44933	0.0216082	down	.	.
ENSSSCG00000009759	2898.31	19614.3	-2.75863	5.51458e-07	down	K13885	SCARB1; scavenger receptor class B, member 1
ENSSSCG00000017571	25.0826	144.354	-2.52485	3.15285e-05	down	K10882	EME1, MMS4; crossover junction endonuclease EME1 [EC:3.1.22.-]
ENSSSCG00000017576	85.6038	426.62	-2.31721	1.29912e-07	down	.	.
ENSSSCG00000006735	2076.16	9707.52	-2.22519	2.38497e-14	down	K06729	PTGFRN; prostaglandin F2 receptor negative regulator
ENSSSCG00000029139	72.7536	221.7	-1.60752	0.00510217	down	K10807	RRM1; ribonucleoside-diphosphate reductase subunit M1 [EC:1.17.4.1]
ENSSSCG00000030243	43.3859	170.983	-1.97856	0.00179501	down	K10691	UBR4, ZUBR1; E3 ubiquitin-protein ligase UBR4 [EC:6.3.2.19]
ENSSSCG00000014248	462.59	2038.05	-2.13938	1.55295e-11	down	.	.
ENSSSCG00000009349	150.194	329.572	-1.13377	0.0379179	down	K10756	RFC3_5; replication factor C subunit 3/5
ENSSSCG00000009642	752.104	4006.85	-2.41346	0.00692035	down	.	.
ENSSSCG00000006199	83.4697	208.118	-1.31808	0.028143	down	K17588	PREX2; phosphatidylinositol 3,4,5-trisphosphate-dependent Rac exchanger 2 protein
ENSSSCG00000004466	37.139	276.496	-2.89625	5.88161e-10	down	K08866	TTK, MPS1; serine/threonine-protein kinase TTK/MPS1 [EC:2.7.12.1]
ENSSSCG00000011620	199.691	461.7	-1.20919	0.0112697	down	K04499	RUVBL1, RVB1, INO80H; RuvB-like protein 1 (pontin 52)
ENSSSCG00000011624	304.45	2847.7	-3.22552	2.22297e-12	down	K02540	MCM2; DNA replication licensing factor MCM2 [EC:3.6.4.12]
ENSSSCG00000013509	181.828	670.656	-1.883	4.79434e-05	down	K10750	CHAF1A; chromatin assembly factor 1 subunit A
ENSSSCG00000010214	147.362	897.592	-2.60669	1.33699e-12	down	.	.
ENSSSCG00000013083	398.96	817.126	-1.03432	0.0236838	down	K14398	CPSF6_7; cleavage and polyadenylation specificity factor subunit 6/7
ENSSSCG00000002443	132.61	493.992	-1.8973	1.49204e-05	down	K17287	TC2N; tandem C2 domains nuclear protein
ENSSSCG00000027855	95.0605	348.498	-1.87423	4.50838e-05	down	K04694	SOCS1, JAB; suppressor of cytokine signaling 1
ENSSSCG00000003113	87.9162	296.716	-1.75488	0.000599319	down	K04171	GPR77; G protein-coupled receptor 77
ENSSSCG00000003110	124.524	291.89	-1.229	0.0341098	down	.	.
ENSSSCG00000012108	349.419	714.019	-1.031	0.0333721	down	.	.
ENSSSCG00000012101	16.1284	76.4628	-2.24515	0.00705036	down	.	.
ENSSSCG00000010079	187.287	458.412	-1.29139	0.00937468	down	K17502	PPM1F, POPX2; protein phosphatase 1F [EC:3.1.3.16]
ENSSSCG00000027363	15.7243	95.5708	-2.60357	0.0128854	down	.	.
ENSSSCG00000005056	170.278	773.351	-2.18324	8.06308e-05	down	K16804	DLGAP5, DLG7; disks large-associated protein 5
ENSSSCG00000013278	57.6039	174.805	-1.60151	0.0132867	down	K17353	TSPAN18; tetraspanin-18
ENSSSCG00000014853	484.676	3055	-2.65608	3.30136e-19	down	.	.
ENSSSCG00000007903	103.385	314.347	-1.60434	0.00184322	down	.	.
ENSSSCG00000007904	3.05124	45.8442	-3.90927	0.000437594	down	.	.
ENSSSCG00000029406	103.53	266.646	-1.36487	0.0157172	down	K12396	AP3D1; AP-3 complex subunit delta-1
ENSSSCG00000021651	110.524	330.243	-1.57916	0.0126022	down	K04846	SCN2B; voltage-gated sodium channel type II beta
ENSSSCG00000028866	464.668	2030.76	-2.12774	0.00309067	down	K05637	LAMA1_2; laminin, alpha 1/2
ENSSSCG00000000811	521.69	1045.87	-1.00344	0.0455568	down	.	.
ENSSSCG00000022383	685.888	2092.01	-1.60884	3.35877e-06	down	K09183	GATA4; GATA-binding protein 4
ENSSSCG00000004241	6484.39	21738.2	-1.74519	0.000423388	down	.	.
ENSSSCG00000027714	2.31012	89.1459	-5.27013	3.01959e-09	down	K02324	POLE1; DNA polymerase epsilon subunit 1 [EC:2.7.7.7]
ENSSSCG00000029795	89.0866	237.413	-1.41412	0.0185399	down	K06271	TLN; talin
ENSSSCG00000004428	18.836	151.144	-3.00436	1.47643e-06	down	K06241	LAMA4; laminin, alpha 4
ENSSSCG00000010933	11.6326	53.7463	-2.20799	0.0324164	down	.	.
ENSSSCG00000004791	45.8321	228.733	-2.31924	0.00960879	down	K04350	RASGRP1; RAS guanyl-releasing protein 1
ENSSSCG00000007688	22.7126	115.303	-2.34386	0.00158055	down	K03008	RPB11, POLR2J; DNA-directed RNA polymerase II subunit RPB11
ENSSSCG00000012395	15.6115	90.0593	-2.52826	0.00164871	down	K07378	NLGN; neuroligin
ENSSSCG00000023899	287.313	996.469	-1.7942	0.000934753	down	K02599	NOTCH; Notch
ENSSSCG00000011416	108.303	282.084	-1.38105	0.00825948	down	K05727	DOCK3; dedicator of cytokinesis protein 3
ENSSSCG00000004165	280.769	583.61	-1.05562	0.0471623	down	K18436	PDE7; high affinity cAMP-specific 3',5'-cyclic phosphodiesterase 7 [EC:3.1.4.53]
ENSSSCG00000009943	231.062	518.842	-1.16702	0.0200139	down	K05766	SSH; protein phosphatase slingshot [EC:3.1.3.16 3.1.3.48]
ENSSSCG00000009942	32.0282	271.7	-3.0846	1.18805e-05	down	K00273	DAO, aao; D-amino-acid oxidase [EC:1.4.3.3]
ENSSSCG00000017399	1180.24	18520.5	-3.97196	0.000310059	down	K00044	HSD17B1; 17beta-estradiol 17-dehydrogenase [EC:1.1.1.62]
ENSSSCG00000008753	1488.1	3349.74	-1.17058	0.00153801	down	K08462	GPR125; G protein-coupled receptor 125
ENSSSCG00000015853	97.7104	407.269	-2.0594	5.88237e-06	down	K10595	HERC2; E3 ubiquitin-protein ligase HERC2 [EC:6.3.2.19]
ENSSSCG00000026977	19.1908	148.434	-2.95134	1.30402e-06	down	K11985	TRAIP, TRIP; TRAF-interacting protein
ENSSSCG00000025611	52.3603	203.871	-1.96111	0.000826623	down	K11840	USP9_24; ubiquitin carboxyl-terminal hydrolase 9/24 [EC:3.1.2.15]
ENSSSCG00000030708	2140.73	9332.99	-2.12424	1.89758e-12	down	K06265	DAG1; dystroglycan 1
ENSSSCG00000015753	222.023	476.088	-1.10052	0.0323501	down	K05466	ANGPT2; angiopoietin 2
ENSSSCG00000014076	25.6885	96.53	-1.90986	0.0150083	down	.	.
ENSSSCG00000014072	413.704	2503.44	-2.59724	1.74015e-15	down	K10462	KLHL25_37, ENC1, ENC2; kelch-like protein 25/37 (ectoderm-neural cortex protein)
ENSSSCG00000015203	624.455	1406.55	-1.1715	0.00317225	down	K06784	ROBO4; roundabout, axon guidance receptor 4
ENSSSCG00000020738	427.097	1568.52	-1.87677	2.64235e-08	down	K01824	EBP; cholestenol delta-isomerase [EC:5.3.3.5]
ENSSSCG00000020736	125.401	400.844	-1.67649	0.0115318	down	.	.
ENSSSCG00000022645	468.186	1288.34	-1.46036	9.23541e-05	down	K11251	H2A; histone H2A
ENSSSCG00000029843	77.1342	185.417	-1.26533	0.0480208	down	K16478	NPHP4; nephrocystin-4
ENSSSCG00000017471	38.1154	151.51	-1.99096	0.0012664	down	K02213	CDC6; cell division control protein 6
ENSSSCG00000017473	749.125	5962.74	-2.9927	3.02714e-26	down	K03164	TOP2; DNA topoisomerase II [EC:5.99.1.3]
ENSSSCG00000012409	603.118	1759.98	-1.54505	0.00391394	down	.	.
ENSSSCG00000024638	97.1511	311.257	-1.6798	0.00130785	down	K01873	VARS, valS; valyl-tRNA synthetase [EC:6.1.1.9]
ENSSSCG00000025201	135.474	407.345	-1.58823	0.0465522	down	K16812	TPX2; targeting protein for Xklp2
ENSSSCG00000009722	515.333	1204.33	-1.22465	0.00234632	down	K08136	SPOCK; sparc/osteonectin, cwcv and kazal-like domains proteoglycan (testican)
ENSSSCG00000021515	460.361	1264.88	-1.45816	0.000277841	down	K01024	HS3ST1; [heparan sulfate]-glucosamine 3-sulfotransferase 1 [EC:2.8.2.23]
ENSSSCG00000026096	333.406	709.922	-1.09038	0.0357314	down	K01520	dut, DUT; dUTP pyrophosphatase [EC:3.6.1.23]
ENSSSCG00000026092	1437.81	3148.22	-1.13067	0.00289851	down	K09107	SREBP2, SREBF2; sterol regulatory element-binding transcription factor 2
ENSSSCG00000011077	252.888	1726.56	-2.77133	2.82527e-18	down	K07305	msrB; peptide-methionine (R)-S-oxide reductase [EC:1.8.4.12]
ENSSSCG00000010122	135.438	748.657	-2.46667	5.7609e-12	down	K06628	CDC45; cell division control protein 45
ENSSSCG00000002768	75.5577	565.158	-2.903	2.36633e-06	down	K11512	CENPT; centromere protein T
ENSSSCG00000009856	12.5112	93.8809	-2.90761	0.0011029	down	K13240	NOS1; nitric-oxide synthase, brain [EC:1.14.13.39]
ENSSSCG00000027791	120.984	365.932	-1.59676	0.00135039	down	K16578	CLASP1_2; CLIP-associating protein 1/2
ENSSSCG00000021847	0	50.7773	#NAME?	1.88707e-08	down	K17310	SAA; serum amyloid A protein
ENSSSCG00000025830	397.362	905.16	-1.18772	0.00522485	down	K14309	NUP93; nuclear pore complex protein Nup93
ENSSSCG00000009448	14.7149	105.117	-2.83665	6.58247e-05	down	K05745	DIAPH3, DRF3; diaphanous 3
ENSSSCG00000026935	351.683	1405.38	-1.99862	1.27283e-05	down	.	.
ENSSSCG00000015345	143.182	336.074	-1.23093	0.0185804	down	.	.
ENSSSCG00000025527	4.16515	85.0499	-4.35187	0.00523854	down	K08752	FABP3; fatty acid-binding protein 3, muscle and heart
ENSSSCG00000010704	239.616	543.979	-1.18283	0.0341232	down	K16354	LRFN1, SALM2; leucine-rich repeat and fibronectin type-III domain-containing protein 1
ENSSSCG00000029561	57.1305	214.894	-1.91129	0.00310092	down	K10736	MCM10; minichromosome maintenance protein 10
ENSSSCG00000002333	10.0082	57.842	-2.53093	0.00856894	down	.	.
ENSSSCG00000002332	1328.24	3504.06	-1.39951	7.97446e-05	down	K17701	SIPA1L1, E6TP1; signal-induced proliferation-associated 1 like protein 1
ENSSSCG00000024015	1206.31	3364.42	-1.47976	1.04492e-05	down	K10224	FADS1; fatty acid desaturase 1 (delta-5 desaturase) [EC:1.14.19.-]
ENSSSCG00000026326	152.841	1017.6	-2.73507	4.95126e-16	down	K10289	CCNF, FBXO1; F-box protein 1 (cyclin F)
ENSSSCG00000028210	132.654	349.061	-1.39582	0.00421565	down	K01081	E3.1.3.5; 5'-nucleotidase [EC:3.1.3.5]
ENSSSCG00000028671	31.9437	189.635	-2.56962	0.00445415	down	.	.
ENSSSCG00000030180	20.3515	77.1785	-1.92306	0.0372322	down	.	.
ENSSSCG00000001510	38.4547	273.771	-2.83174	2.41085e-08	down	K10405	KIFC1; kinesin family member C1
ENSSSCG00000004658	492.859	2287.98	-2.21483	8.70395e-05	down	K06825	FBN1; fibrillin 1
ENSSSCG00000013427	1592.88	3348.55	-1.0719	0.00659011	down	K13195	CIRBP; cold-inducible RNA-binding protein
ENSSSCG00000010310	185.674	427.991	-1.20481	0.0467932	down	K02577	NDST2; heparan sulfate N-deacetylase/N-sulfotransferase NDST2 [EC:3.1.1.- 2.8.2.-]
ENSSSCG00000000399	192.43	703.498	-1.87021	1.05498e-06	down	K03155	TIMELESS; timeless
ENSSSCG00000026281	2477.36	5904.57	-1.25303	0.00261363	down	.	.
ENSSSCG00000014395	303.893	724.068	-1.25256	0.00403633	down	K16499	PCDHD2; protocadherin delta 2
ENSSSCG00000004823	634.939	4522.83	-2.83254	5.61086e-05	down	K08843	LRRK1; leucine-rich repeat kinase 1 [EC:2.7.11.1]
ENSSSCG00000012885	1304.22	2630.77	-1.01229	0.0128953	down	K03068	LRP5_6; low density lipoprotein receptor-related protein 5/6
ENSSSCG00000012889	384.605	861.95	-1.16423	0.00603095	down	K14156	CHK; choline/ethanolamine kinase [EC:2.7.1.32 2.7.1.82]
ENSSSCG00000024651	735.562	3157.92	-2.10206	2.21687e-11	down	K09091	HEY; hairy and enhancer of split related with YRPW motif
ENSSSCG00000006392	847.005	1707.01	-1.01103	0.0123182	down	K06730	IGSF8; immunoglobulin superfamily, member 8
ENSSSCG00000006391	223.33	1126.71	-2.33487	3.47966e-12	down	K01539	ATP1A; sodium/potassium-transporting ATPase subunit alpha [EC:3.6.3.9]
ENSSSCG00000029264	95.191	231.398	-1.28148	0.0357743	down	K06633	PKMYT; membrane-associated tyrosine- and threonine-specific cdc2-inhibitory kinase [EC:2.7.11.1]
ENSSSCG00000020821	22.413	95.3273	-2.08855	0.00589999	down	K06824	NPNT; nephronectin
ENSSSCG00000008477	15.9619	85.2021	-2.41626	0.0252304	down	K08824	CDKL; cyclin-dependent kinase-like [EC:2.7.11.22]
ENSSSCG00000008618	122.955	487.69	-1.98783	0.00761607	down	K09109	NMYC, MYCN; N-myc proto-oncogene protein
ENSSSCG00000008613	15.4186	64.4802	-2.06418	0.0329787	down	K15338	GEN1, GEN; flap endonuclease GEN [EC:3.1.-.-]
ENSSSCG00000008211	119.757	285.358	-1.25266	0.0223581	down	.	.
ENSSSCG00000021061	103.29	369.677	-1.83956	9.20067e-05	down	K12830	SF3B3, SAP130, RSE1; splicing factor 3B subunit 3
ENSSSCG00000029657	336.123	883.372	-1.39403	0.0316662	down	K08135	COL15A; collagen, type XV, alpha
ENSSSCG00000017758	69.9926	875.044	-3.64408	3.02714e-26	down	.	.
ENSSSCG00000030358	52.9196	422.661	-2.99763	6.31254e-13	down	.	.
ENSSSCG00000008841	364.489	1208.96	-1.72981	2.55654e-06	down	K04363	PDGFRA; platelet-derived growth factor receptor alpha [EC:2.7.10.1]
ENSSSCG00000008844	767.143	1602.54	-1.06279	0.00979183	down	K05098	KDR, VEGFR2; kinase insert domain protein receptor [EC:2.7.10.1]
ENSSSCG00000016435	735.194	1686.87	-1.19815	0.00171445	down	K11650	SMARCD; SWI/SNF-related matrix-associated actin-dependent regulator of chromatin subfamily D
ENSSSCG00000029066	281.126	1456.5	-2.37322	5.4803e-05	down	.	.
ENSSSCG00000015961	65.1212	340.17	-2.38505	0.00268965	down	.	.
ENSSSCG00000005314	50.3492	417.424	-3.05147	8.39304e-14	down	.	.
ENSSSCG00000014080	600.423	2266.15	-1.9162	6.69298e-09	down	K00021	HMGCR; hydroxymethylglutaryl-CoA reductase (NADPH) [EC:1.1.1.34]
ENSSSCG00000017197	308.796	732.959	-1.24708	0.00431385	down	K16471	FBF1, ALB; Fas-binding factor 1
ENSSSCG00000026748	116.283	966.611	-3.0553	1.94682e-13	down	K06631	PLK1; polo-like kinase 1 [EC:2.7.11.21]
ENSSSCG00000030140	307.956	751.61	-1.28726	0.00262137	down	K01176	E3.2.1.1, amyA, malS; alpha-amylase [EC:3.2.1.1]
ENSSSCG00000003489	443.59	1613.24	-1.86267	8.76983e-08	down	.	.
ENSSSCG00000017971	245.322	498.653	-1.02336	0.0404483	down	.	.
ENSSSCG00000021742	165.556	1157.43	-2.80554	3.7281e-08	down	K10808	RRM2; ribonucleoside-diphosphate reductase subunit M2 [EC:1.17.4.1]
ENSSSCG00000004049	108.961	473.972	-2.12099	2.24377e-07	down	K00626	E2.3.1.9, atoB; acetyl-CoA C-acetyltransferase [EC:2.3.1.9]
ENSSSCG00000022101	191.619	523.089	-1.44881	0.00111499	down	K10605	BRCA1; breast cancer type 1 susceptibility protein
ENSSSCG00000010507	6.65957	49.0111	-2.87961	0.00665623	down	K13047	TLL2; tolloid-like protein 2 [EC:3.4.24.-]
ENSSSCG00000015115	62.0038	217.132	-1.80815	0.00158162	down	K04707	CBL; E3 ubiquitin-protein ligase CBL [EC:6.3.2.19]
ENSSSCG00000030470	280.239	886.464	-1.66141	2.32806e-05	down	.	.
ENSSSCG00000016835	352.581	838.471	-1.2498	0.00359333	down	K03875	SKP2, FBXL1; F-box and leucine-rich repeat protein 1 (S-phase kinase-associated protein 2)
ENSSSCG00000013072	1229.03	4325.63	-1.81539	6.04659e-09	down	K10226	FADS2; fatty acid desaturase 2 (delta-6 desaturase) [EC:1.14.19.-]
ENSSSCG00000029381	9.12268	100.139	-3.4564	1.43204e-06	down	K06637	BUB1B, BUBR1, MAD3L; mitotic checkpoint serine/threonine-protein kinase BUB1 beta [EC:2.7.11.1]
ENSSSCG00000025712	14.6883	131.808	-3.1657	1.12787e-06	down	K06252	TN; tenascin
ENSSSCG00000023383	279.11	629.106	-1.17247	0.0161381	down	K05291	PIGS; phosphatidylinositol glycan, class S
ENSSSCG00000000965	554.431	1292.22	-1.22078	0.00204411	down	K11490	NCAPH2; condensin-2 complex subunit H2
ENSSSCG00000009968	769.788	1744.42	-1.18022	0.00227946	down	.	.
ENSSSCG00000000217	232.62	875.256	-1.91173	1.24769e-07	down	K16733	RACGAP1, Tum; Rac GTPase-activating protein 1
ENSSSCG00000001762	648.37	1405.67	-1.11637	0.0373071	down	.	.
ENSSSCG00000001760	382.669	1561.02	-2.02832	0.018139	down	K15013	ACSBG; long-chain-fatty-acid--CoA ligase ACSBG [EC:6.2.1.3]
ENSSSCG00000001767	44.349	160.676	-1.85718	0.00468058	down	K08622	ADAMTS7; a disintegrin and metalloproteinase with thrombospondin motifs 7 [EC:3.4.24.-]
ENSSSCG00000028041	200.162	452.002	-1.17516	0.023414	down	K16334	CRTC3, TORC3; CREB-regulated transcription coactivator 3
ENSSSCG00000028048	137.361	298.787	-1.12115	0.0445963	down	.	.
ENSSSCG00000007606	1587.08	3453.25	-1.12158	0.00424281	down	K08874	TRRAP; transformation/transcription domain-associated protein
ENSSSCG00000003603	1229.92	4080.32	-1.73012	1.24572e-07	down	.	.
ENSSSCG00000003604	183.333	1013.49	-2.46679	5.24563e-13	down	K04597	BAI2; brain-specific angiogenesis inhibitor 2
ENSSSCG00000026530	10.7249	61.6026	-2.52202	0.00758897	down	K04316	GPR19; G protein-coupled receptor 19
ENSSSCG00000014272	252.861	858.097	-1.76279	0.0408378	down	K01897	ACSL, fadD; long-chain acyl-CoA synthetase [EC:6.2.1.3]
ENSSSCG00000003021	946.63	2019.87	-1.09339	0.00740812	down	.	.
ENSSSCG00000020783	2105.94	15802.6	-2.90763	7.9332e-26	down	K15122	SLC41A; solute carrier family 41
ENSSSCG00000004551	953.172	1991.79	-1.06326	0.00960879	down	.	.
ENSSSCG00000013382	224.696	878.881	-1.96769	0.000555942	down	.	.
ENSSSCG00000007268	146.771	1067.33	-2.86236	1.34476e-17	down	K17454	E2F1; transcription factor E2F1
ENSSSCG00000022149	75.5693	441.739	-2.54732	2.78758e-10	down	K15365	RMI2; RecQ-mediated genome instability protein 2
ENSSSCG00000027251	84.9653	276.588	-1.70279	0.000679998	down	K02214	CDC7; cell division control protein 7 [EC:2.7.11.1]
ENSSSCG00000015523	167.621	569.603	-1.76475	1.48845e-05	down	.	.
ENSSSCG00000014439	42.9843	134.823	-1.64918	0.0233243	down	K14701	SLC26A2, DTD; solute carrier family 26 (sulfate anion transporter), member 2
ENSSSCG00000009045	17.7928	176.754	-3.31238	2.78423e-09	down	K06231	HHIP; hedgehog interacting protein
ENSSSCG00000026805	134.605	432.163	-1.68284	0.000354122	down	K18080	TNS; tensin
ENSSSCG00000026804	156.031	527.597	-1.7576	4.98625e-05	down	K06820	PLXNA; plexin A
ENSSSCG00000008312	391.976	1536.46	-1.97077	6.44287e-09	down	K18261	DYSF; dysferlin
ENSSSCG00000017018	84.2064	333.684	-1.98648	1.26544e-05	down	.	.
ENSSSCG00000026123	2949.07	10642.2	-1.85147	1.76305e-05	down	.	.
ENSSSCG00000015389	53.3206	295.863	-2.47216	8.74444e-08	down	K05658	ABCB1; ATP-binding cassette, subfamily B (MDR/TAP), member 1 [EC:3.6.3.44]
ENSSSCG00000004769	0	30.7557	#NAME?	3.96561e-05	down	K11542	CASC5, KNL1; protein CASC5
ENSSSCG00000004766	53.7896	325.035	-2.5952	7.57013e-09	down	K04482	RAD51; DNA repair protein RAD51
ENSSSCG00000012926	389.587	1117.57	-1.52035	0.000212537	down	K01958	PC, pyc; pyruvate carboxylase [EC:6.4.1.1]
ENSSSCG00000023611	1345.94	4082.16	-1.60072	0.0433764	down	K06252	TN; tenascin
ENSSSCG00000005524	459.431	1159.2	-1.33521	0.00080603	down	.	.
ENSSSCG00000015106	3216.47	8338.41	-1.3743	5.80231e-05	down	K09486	HYOU1; hypoxia up-regulated 1
ENSSSCG00000012482	74.9884	236.59	-1.65765	0.00200486	down	.	.
ENSSSCG00000021593	14.1334	65.2569	-2.20702	0.0208606	down	.	.
ENSSSCG00000029456	103.394	357.481	-1.78972	0.000241922	down	K13863	SLC7A1, ATRC1; solute carrier family 7 (cationic amino acid transporter), member 1
ENSSSCG00000011906	40.3197	398.331	-3.30441	1.12787e-06	down	K06791	IGSF11; immunoglobulin superfamily, member 11
ENSSSCG00000030096	14.866	104.432	-2.81248	7.7387e-05	down	K11547	NDC80, HEC1, TID3; kinetochore protein NDC80
ENSSSCG00000027434	558.89	1798.32	-1.68601	1.95804e-06	down	.	.
ENSSSCG00000021377	8.49048	48.9655	-2.52785	0.0297372	down	K14310	NUP205; nuclear pore complex protein Nup205
ENSSSCG00000021375	489.428	1651.01	-1.75418	8.78923e-06	down	K08102	HS6ST2; heparan sulfate 6-O-sulfotransferase HS6ST2 [EC:2.8.2.-]
ENSSSCG00000010056	1856.27	4498.11	-1.27691	0.00499879	down	.	.
ENSSSCG00000027700	837.279	1880.58	-1.1674	0.00443914	down	.	.
ENSSSCG00000017581	6923.16	18482.3	-1.41665	0.00075503	down	K06236	COL1AS; collagen, type I/II/III/V/XI/XXIV/XXVII, alpha
ENSSSCG00000024740	120.907	318.458	-1.39721	0.00916717	down	K07378	NLGN; neuroligin
ENSSSCG00000017052	426.337	1187.17	-1.47746	0.000115291	down	K08608	ADAM19; disintegrin and metalloproteinase domain-containing protein 19 [EC:3.4.24.-]
ENSSSCG00000026668	1.67542	37.1047	-4.469	0.00071849	down	K11252	H2B; histone H2B
ENSSSCG00000000739	75.8603	716.881	-3.24032	3.8481e-19	down	K09406	FOXM; forkhead box protein M
ENSSSCG00000000738	380.773	838.152	-1.13828	0.0104794	down	.	.
ENSSSCG00000006475	132.209	1077.41	-3.02667	9.94129e-12	down	K05767	IQGAP2_3; Ras GTPase-activating-like protein IQGAP2/3
ENSSSCG00000028953	7.29426	40.561	-2.47526	0.0424521	down	K04958	ITPR1; inositol 1,4,5-triphosphate receptor type 1
ENSSSCG00000023176	63.1601	393.977	-2.64103	2.20633e-10	down	.	.
ENSSSCG00000006297	225.35	509.081	-1.17573	0.0134332	down	.	.
ENSSSCG00000029301	83.6765	254.815	-1.60656	0.00245235	down	.	.
ENSSSCG00000016676	7.17232	43.0123	-2.58424	0.0388922	down	K00562	INMT, TEMT; methyltransferase [EC:2.1.1.49 2.1.1.96]
ENSSSCG00000027669	455.717	1520.08	-1.73793	1.30036e-06	down	K18080	TNS; tensin
ENSSSCG00000007874	322.538	848.248	-1.39502	0.000979239	down	K05665	ABCC1; ATP-binding cassette, subfamily C (CFTR/MRP), member 1
ENSSSCG00000008882	1024.93	2351.71	-1.19819	0.00207015	down	K02877	RP-L15e, RPL15; large subunit ribosomal protein L15e
ENSSSCG00000003470	130.796	371.656	-1.50665	0.0123052	down	.	.
ENSSSCG00000012773	73.1639	185.31	-1.34074	0.0494885	down	K08795	PNCK; pregnancy upregulated non-ubiquitously expressed CaM kinase [EC:2.7.11.17]
ENSSSCG00000006832	71.0602	352.335	-2.30983	1.12022e-07	down	.	.
ENSSSCG00000006836	11.2064	226.663	-4.33816	1.66209e-09	down	.	.
ENSSSCG00000001049	247.522	504.85	-1.02829	0.0407673	down	K09239	HIVEP; human immunodeficiency virus type I enhancer-binding protein
ENSSSCG00000024122	192.191	6235.39	-5.01987	1.99382e-71	down	K09672	CHST8; carbohydrate 4-sulfotransferase 8 [EC:2.8.2.-]
ENSSSCG00000002815	777.538	6958.34	-3.16176	3.34302e-08	down	K08450	GPR56; G protein-coupled receptor 56
ENSSSCG00000026431	265.321	1499.87	-2.49903	0.00962069	down	K01077	E3.1.3.1, phoA, phoB; alkaline phosphatase [EC:3.1.3.1]
ENSSSCG00000026784	847.533	3053.5	-1.84912	9.92673e-09	down	K07611	LMNB; lamin B
ENSSSCG00000012309	12.8352	60.5217	-2.23734	0.0244202	down	.	.
ENSSSCG00000012307	66.9552	475.982	-2.82964	8.54528e-13	down	K05868	CCNB; cyclin B
ENSSSCG00000008563	17.1874	233.286	-3.76267	0.00107052	down	K04914	KCNK3; potassium channel subfamily K member 3
ENSSSCG00000008561	31.0875	159.046	-2.35504	5.42853e-05	down	.	.
ENSSSCG00000009619	36.3913	5742.16	-7.30186	1.37163e-13	down	.	.
ENSSSCG00000009617	224.729	529.424	-1.23624	0.00896496	down	K17338	REEP1_2_3_4; receptor expression-enhancing protein 1/2/3/4
ENSSSCG00000028911	61.4819	369.418	-2.58702	0.000423736	down	.	.
ENSSSCG00000001428	3.43511	209.87	-5.93299	7.92356e-09	down	K00513	CYP21A; steroid 21-monooxygenase [EC:1.14.99.10]
ENSSSCG00000001429	13.2058	235.586	-4.15701	0.00424605	down	K06252	TN; tenascin
ENSSSCG00000018026	95.4904	239.3	-1.32539	0.020318	down	K10266	FBXW10; F-box and WD-40 domain protein 10
ENSSSCG00000023867	0.330651	26.7057	-6.33569	0.00120044	down	K06252	TN; tenascin
ENSSSCG00000023869	67.586	205.012	-1.60091	0.00761607	down	K00560	thyA, TYMS; thymidylate synthase [EC:2.1.1.45]
ENSSSCG00000006087	420.82	925.014	-1.13627	0.00781511	down	.	.
ENSSSCG00000030534	60.098	215.092	-1.83956	0.000614885	down	K11505	CENPM; centromere protein M
ENSSSCG00000030546	114.034	262.352	-1.20204	0.0360402	down	.	.
ENSSSCG00000014047	39.3981	118.089	-1.58368	0.030616	down	K05095	FGFR4; fibroblast growth factor receptor 4 [EC:2.7.10.1]
ENSSSCG00000029635	172.271	614.139	-1.83389	0.00296688	down	K05214	GRIN3B; glutamate receptor ionotropic, NMDA 3B
ENSSSCG00000025984	504.207	1012.13	-1.00531	0.0269412	down	K16602	TTLL5, TTLL10; tubulin polyglutamylase TTLL5 [EC:6.-.-.-]
ENSSSCG00000016092	86.0928	377.259	-2.13159	1.11092e-06	down	.	.
ENSSSCG00000014822	400.509	888.565	-1.14964	0.0107262	down	.	.
ENSSSCG00000011207	59.5625	286.788	-2.26751	0.00081066	down	K11580	SGOL1; shugoshin-like 1
ENSSSCG00000026984	122.853	294.128	-1.25951	0.031811	down	.	.
ENSSSCG00000017324	25.1225	85.385	-1.765	0.0332902	down	.	.
ENSSSCG00000020706	1241.92	4673.64	-1.91197	0.00585399	down	K00079	CBR1; carbonyl reductase 1 [EC:1.1.1.184 1.1.1.189 1.1.1.197]
ENSSSCG00000015756	47.0959	256.444	-2.44497	4.44707e-07	down	.	.
ENSSSCG00000006396	62.3433	172.171	-1.46553	0.0177329	down	.	.
ENSSSCG00000025323	306.195	831.911	-1.44198	0.00048286	down	K12830	SF3B3, SAP130, RSE1; splicing factor 3B subunit 3
ENSSSCG00000009009	35.5079	107.584	-1.59925	0.0367227	down	.	.
ENSSSCG00000006493	289.877	587.829	-1.01996	0.0331973	down	K11546	PMF1; polyamine-modulated factor 1
ENSSSCG00000010800	27.4509	148.967	-2.44007	0.0118683	down	K07820	B3GALT2; beta-1,3-galactosyltransferase 2 [EC:2.4.1.-]
ENSSSCG00000002384	114.422	314.728	-1.45974	0.00392577	down	.	.
ENSSSCG00000002475	8.23495	71.5145	-3.1184	0.00612194	down	.	.
ENSSSCG00000017755	173.217	389.744	-1.16995	0.0209279	down	K13241	NOS2; nitric-oxide synthase, inducible [EC:1.14.13.39]
ENSSSCG00000012135	105.299	421.306	-2.00037	0.00729721	down	K05449	VEGFC_D; vascular endothelial growth factor C/D
ENSSSCG00000026007	25.0316	249.959	-3.31987	1.11528e-07	down	.	.
ENSSSCG00000007796	68.8518	205.576	-1.5781	0.0110465	down	K16904	DCTPP1; dCTP diphosphatase [EC:3.6.1.12]
ENSSSCG00000029122	54.9118	300.736	-2.45331	3.27786e-07	down	K02209	MCM5, CDC46; DNA replication licensing factor MCM5 [EC:3.6.4.12]
ENSSSCG00000013266	69.9918	709.862	-3.34228	0.000812788	down	K09668	LARGE; glycosyltransferase-like protein LARGE
ENSSSCG00000017987	1127.81	2464.15	-1.12756	0.00468058	down	K10352	MYH; myosin heavy chain
ENSSSCG00000011245	32.1926	135.523	-2.07374	0.00246034	down	K06585	ITGA9; integrin alpha 9
ENSSSCG00000008122	36.0985	439.41	-3.60556	1.24481e-17	down	K04139	ADRA2B; adrenergic receptor alpha-2B
ENSSSCG00000008765	173.682	535.224	-1.62369	0.000163599	down	.	.
ENSSSCG00000002538	188.756	873.964	-2.21106	0.00601756	down	K10413	DYNC1H; dynein heavy chain 1, cytosolic
ENSSSCG00000017761	0.330651	162.381	-8.93985	2.22095e-23	down	.	.
ENSSSCG00000021622	0	36.4196	#NAME?	9.39476e-06	down	K02324	POLE1; DNA polymerase epsilon subunit 1 [EC:2.7.7.7]
ENSSSCG00000023279	41.5153	184.458	-2.15157	0.000115381	down	.	.
ENSSSCG00000025624	57.557	155.088	-1.43002	0.048743	down	.	.
ENSSSCG00000025626	24.0665	527.872	-4.45509	0.00145623	down	K06255	HSPG2; heparan sulfate proteoglycan 2 (perlecan)
ENSSSCG00000014041	291.088	608.962	-1.0649	0.0239254	down	K09114	MXD, MAD; MAX dimerization protein
ENSSSCG00000009370	3469.46	8614.13	-1.31199	0.000142313	down	K07201	FOXO1; forkhead box protein O1
ENSSSCG00000009378	138.521	1013.54	-2.87121	1.11435e-17	down	K16769	CKAP2; cytoskeleton-associated protein 2
ENSSSCG00000016364	5805.95	11853.3	-1.02968	0.00804875	down	K08107	GPC1; glypican 1
ENSSSCG00000001379	25667.7	56684.2	-1.14299	0.00273646	down	K07375	TUBB; tubulin beta
ENSSSCG00000011867	350.617	705.355	-1.00845	0.030232	down	K00907	MYLK; myosin-light-chain kinase [EC:2.7.11.18]
ENSSSCG00000012680	141.895	323.011	-1.18676	0.0269412	down	K08109	GPC3; glypican 3 (OCI-5)
ENSSSCG00000002709	12.1118	51.6604	-2.09264	0.0467612	down	K09671	CHST6; carbohydrate 6-sulfotransferase 6 [EC:2.8.2.-]
ENSSSCG00000005450	45.0194	201.967	-2.1655	0.00403633	down	K16519	AKAP2; A-kinase anchor protein 2
