# Supplementary material for: Genome-wide differential mRNA expression profiles in follicles of two breeds and at two stages of estrus cycle of gilts
Source: Sci Rep. 2017 Jul 11;7:5052. doi: 10.1038/s41598-017-04336-x (PMC5506030; doi:10.1038/s41598-017-04336-x)
Supplement: Supplementary file 4 — Table S6 [file 41598_2017_4336_MOESM4_ESM.xls]

## Sheet: Sheet1
Supplementary Table S6 The specific expressed genes in LD, LE, MD, and ME groups.
GeneID	LD			MD
	LD_1	LD_2	LD_3	MD_1	MD_2
ENSSSCG00000023383	0	0	0	227	1143
ENSSSCG00000024011	0	0	0	288	305
ENSSSCG00000029040	0	0	0	101	80
ENSSSCG00000021404	0	0	0	27	79
ENSSSCG00000028235	0	0	0	35	45
ENSSSCG00000015125	0	0	0	9	58
ENSSSCG00000021903	37	44	150	0	0
ENSSSCG00000022737	17	16	64	0	0
ENSSSCG00000021357	20	24	47	0	0
GeneID	ME			MD
	ME_1	ME_2	ME_3	MD_1	MD_2
ENSSSCG00000003599	0	0	0	123	70
ENSSSCG00000021847	0	0	0	29	79
ENSSSCG00000021622	0	0	0	2	80
ENSSSCG00000004769	0	0	0	11	56
ENSSSCG00000028502	0	0	0	9	50
ENSSSCG00000002686	0	0	0	22	12
ENSSSCG00000003073	28	48	233	0	0
ENSSSCG00000007510	196	57	35	0	0
ENSSSCG00000008834	65	28	11	0	0
ENSSSCG00000011078	74	23	5	0	0
ENSSSCG00000011751	33	23	4	0	0
GeneID	LE			ME
	LE_1	LE_2	LE_3	ME_1	ME_2	ME_3
ENSSSCG00000030767	0	0	0	57	51	57
ENSSSCG00000028235	0	0	0	42	58	22
ENSSSCG00000027743	0	0	0	29	19	18
ENSSSCG00000006011	0	0	0	7	32	2
ENSSSCG00000000383	0	0	0	12	12	10
ENSSSCG00000021903	31	35	665	0	0	0
ENSSSCG00000024279	162	76	0	0	0	0
ENSSSCG00000026923	0	207	0	0	0	0
ENSSSCG00000014844	61	44	32	0	0	0
ENSSSCG00000012547	4	120	6	0	0	0
ENSSSCG00000016802	0	65	7	0	0	0
ENSSSCG00000025395	5	43	14	0	0	0
ENSSSCG00000017249	16	25	6	0	0	0
ENSSSCG00000028502	38	0	0	0	0	0
ENSSSCG00000030181	7	16	15	0	0	0
GeneID	LE			LD
	LE_1	LE_2	LE_3	LD_1	LD_2	LD_3
ENSSSCG00000030767	0	0	0	2	3	36
ENSSSCG00000002986	0	0	0	19	7	4
ENSSSCG00000003073	458	9	15	0	0	0
ENSSSCG00000023383	119	116	123	0	0	0
ENSSSCG00000010379	8	332	23	0	0	0
ENSSSCG00000007216	4	210	30	0	0	0
ENSSSCG00000010047	9	219	9	0	0	0
ENSSSCG00000028451	13	181	13	0	0	0
ENSSSCG00000011738	3	161	12	0	0	0
ENSSSCG00000023732	9	142	19	0	0	0
ENSSSCG00000024568	2	76	80	0	0	0
ENSSSCG00000024575	3	145	19	0	0	0
ENSSSCG00000030074	18	134	11	0	0	0
ENSSSCG00000021933	24	27	93	0	0	0
ENSSSCG00000017609	4	106	11	0	0	0
ENSSSCG00000030800	1	94	16	0	0	0
ENSSSCG00000004410	1	96	5	0	0	0
ENSSSCG00000022167	3	86	10	0	0	0
ENSSSCG00000012394	8	81	6	0	0	0
ENSSSCG00000024729	3	77	4	0	0	0
ENSSSCG00000008565	4	66	10	0	0	0
ENSSSCG00000001560	16	9	36	0	0	0
ENSSSCG00000028847	6	34	21	0	0	0
ENSSSCG00000009263	4	27	30	0	0	0
ENSSSCG00000009498	3	57	1	0	0	0
ENSSSCG00000001726	1	40	3	0	0	0
