# Supplementary material for: Genome-wide differential mRNA expression profiles in follicles of two breeds and at two stages of estrus cycle of gilts
Source: Sci Rep. 2017 Jul 11;7:5052. doi: 10.1038/s41598-017-04336-x (PMC5506030; doi:10.1038/s41598-017-04336-x)
Supplement: Supplementary file 5 — Table S7 [file 41598_2017_4336_MOESM5_ESM.xls]

## Sheet: LD vs MD
Supplementary Table S7 The biological processes in LD vs MD, LE vs ME, LE vs LD, and ME vs MD comparison groups.
GO	Description	p	FDR	Significant	Up_Count	Down_Count
GO:0007603	phototransduction, visible light	2.8e-07	0.00266175	5	2	3
GO:0006720	isoprenoid metabolic process	4.2e-07	0.00266175	6	3	3
GO:0007602	phototransduction	1.1e-06	0.0038025	5	2	3
GO:0009584	detection of visible light	1.2e-06	0.0038025	5	2	3
GO:0001523	retinoid metabolic process	2.4e-06	0.00554531	5	2	3
GO:0016101	diterpenoid metabolic process	2.7e-06	0.00554531	5	2	3
GO:0006721	terpenoid metabolic process	3.1e-06	0.00554531	5	2	3
GO:0009583	detection of light stimulus	3.5e-06	0.00554531	5	2	3
GO:0009628	response to abiotic stimulus	1.7e-05	0.0239417	12	5	7
GO:0042157	lipoprotein metabolic process	3.6e-05	0.04563	5	1	4

## Sheet: LE vs ME
GO	Description	p	FDR	Significant	Up_Count	Down_Count
GO:0006928	movement of cell or subcellular component	6.1e-10	7.73175e-06	126	79	47
GO:0050900	leukocyte migration	1.5e-07	0.000221813	32	12	20
GO:0051674	localization of cell	1.7e-07	0.000221813	91	50	41
GO:0048870	cell motility	1.7e-07	0.000221813	91	50	41
GO:0002682	regulation of immune system process	2.1e-07	0.000221813	87	26	61
GO:0048646	anatomical structure formation involved in morphogenesis	2.4e-07	0.000234	84	63	21
GO:0040011	locomotion	3.3e-07	0.000298768	109	63	46
GO:0006952	defense response	3.6e-07	0.000301031	98	34	64
GO:0022617	extracellular matrix disassembly	6.3e-07	0.000469721	17	14	3
GO:0016477	cell migration	7.8e-07	0.00054925	84	44	40
GO:0022610	biological adhesion	8.4e-07	0.000560368	87	60	27
GO:0007155	cell adhesion	9.1e-07	0.000576713	86	59	27
GO:0030030	cell projection organization	1.4e-06	0.000806591	93	71	22
GO:0007010	cytoskeleton organization	4.8e-06	0.00217286	80	54	26
GO:0043062	extracellular structure organization	5.2e-06	0.00227276	33	28	5
GO:0030031	cell projection assembly	6.1e-06	0.00249411	35	26	9
GO:0048858	cell projection morphogenesis	6.5e-06	0.00257461	69	58	11
GO:0002684	positive regulation of immune system process	8.4e-06	0.00322636	55	13	42
GO:0000902	cell morphogenesis	9.6e-06	0.00357882	89	66	23
GO:0006955	immune response	1.1e-05	0.00398357	88	28	60
GO:0030334	regulation of cell migration	1.2e-05	0.0040189	49	25	24
GO:0006954	inflammatory response	1.2e-05	0.0040189	44	14	30
GO:0030336	negative regulation of cell migration	1.3e-05	0.0040189	22	13	9
GO:0032990	cell part morphogenesis	1.3e-05	0.0040189	69	58	11
GO:0030198	extracellular matrix organization	1.3e-05	0.0040189	32	28	4
GO:0007264	small GTPase mediated signal transduction	1.4e-05	0.004225	57	30	27
GO:0030029	actin filament-based process	1.5e-05	0.00442151	52	33	19
GO:0030036	actin cytoskeleton organization	2.3e-05	0.00662557	48	30	18
GO:0001525	angiogenesis	2.5e-05	0.00704167	36	25	11
GO:2000146	negative regulation of cell motility	3e-05	0.00809043	22	13	9
GO:0051270	regulation of cellular component movement	3.2e-05	0.00827755	54	30	24
GO:0032989	cellular component morphogenesis	3.2e-05	0.00827755	91	68	23
GO:0001944	vasculature development	4.2e-05	0.010647	46	34	12
GO:2000145	regulation of cell motility	5.3e-05	0.0129187	49	25	24
GO:0002244	hematopoietic progenitor cell differentiation	5.3e-05	0.0129187	18	10	8
GO:0051271	negative regulation of cellular component movement	5.5e-05	0.0131533	22	13	9
GO:0051452	intracellular pH reduction	6e-05	0.0140833	7	4	3
GO:0002685	regulation of leukocyte migration	6.4e-05	0.0146418	15	6	9
GO:0002274	myeloid leukocyte activation	6.5e-05	0.0146418	16	3	13
GO:0032970	regulation of actin filament-based process	6.6e-05	0.0146418	30	18	12
GO:0001568	blood vessel development	7e-05	0.015015	44	32	12
GO:0002443	leukocyte mediated immunity	7.5e-05	0.015015	26	3	23
GO:2000360	negative regulation of binding of sperm to zona pellucida	7.6e-05	0.015015	3	0	3
GO:2000359	regulation of binding of sperm to zona pellucida	7.6e-05	0.015015	3	0	3
GO:0002588	positive regulation of antigen processing and presentation of peptide antigen via MHC class II	7.6e-05	0.015015	3	0	3
GO:0002582	positive regulation of antigen processing and presentation of peptide or polysaccharide antigen via MHC class II	7.6e-05	0.015015	3	0	3
GO:0030041	actin filament polymerization	7.7e-05	0.015015	19	12	7
GO:0045851	pH reduction	7.9e-05	0.0151716	7	4	3
GO:0048514	blood vessel morphogenesis	8.2e-05	0.0154304	40	28	12
GO:0032956	regulation of actin cytoskeleton organization	8.3e-05	0.0154304	27	15	12
GO:0048584	positive regulation of response to stimulus	8.4e-05	0.0154304	100	41	59
GO:0044712	single-organism catabolic process	9.6e-05	0.0173829	80	49	31
GO:0008154	actin polymerization or depolymerization	0.0001	0.0178521	21	12	9
GO:0006885	regulation of pH	0.00011	0.01859	11	8	3
GO:0050776	regulation of immune response	0.00011	0.01859	52	12	40
GO:0019882	antigen processing and presentation	0.00011	0.01859	18	5	13
GO:0051056	regulation of small GTPase mediated signal transduction	0.00011	0.01859	29	14	15
GO:0051453	regulation of intracellular pH	0.00012	0.0197532	9	6	3
GO:0030641	regulation of cellular pH	0.00014	0.0221812	9	6	3
GO:0031347	regulation of defense response	0.00014	0.0221812	41	15	26
GO:0002252	immune effector process	0.00014	0.0221812	48	12	36
GO:0002504	antigen processing and presentation of peptide or polysaccharide antigen via MHC class II	0.00015	0.0234722	11	3	8
GO:0060326	cell chemotaxis	0.00017	0.0259608	22	10	12
GO:0055082	cellular chemical homeostasis	0.00017	0.0259608	42	19	23
GO:0044782	cilium organization	0.00021	0.0305948	21	21	0
GO:1903036	positive regulation of response to wounding	0.00021	0.0305948	11	5	6
GO:0030574	collagen catabolic process	0.00021	0.0305948	11	8	3
GO:0030595	leukocyte chemotaxis	0.00022	0.0313315	17	7	10
GO:0040012	regulation of locomotion	0.00023	0.0320357	50	26	24
GO:0040013	negative regulation of locomotion	0.00023	0.0320357	22	13	9
GO:0050778	positive regulation of immune response	0.00025	0.0340726	39	8	31
GO:0009611	response to wounding	0.00026	0.0350585	55	29	26
GO:0006936	muscle contraction	0.00027	0.0356484	21	14	7
GO:0008064	regulation of actin polymerization or depolymerization	0.00027	0.0356484	18	9	9
GO:0044243	multicellular organismal catabolic process	0.00028	0.0365876	11	8	3
GO:0007015	actin filament organization	0.0003	0.038801	29	18	11
GO:0072358	cardiovascular system development	0.00031	0.0392925	59	46	13
GO:0072359	circulatory system development	0.00031	0.0392925	59	46	13
GO:0030832	regulation of actin filament length	0.00032	0.0401584	18	9	9
GO:0002580	regulation of antigen processing and presentation of peptide or polysaccharide antigen via MHC class II	0.00034	0.04225	4	1	3
GO:0060341	regulation of cellular localization	0.00039	0.0475312	65	26	39
GO:0071822	protein complex subunit organization	0.00041	0.0485678	94	63	31
GO:0002694	regulation of leukocyte activation	0.00041	0.0485678	31	7	24
GO:0097529	myeloid leukocyte migration	0.00042	0.0492917	15	7	8
GO:0032502	developmental process	2.5e-09	1.58437e-05	310	200	110
GO:0044767	single-organism developmental process	4.1e-09	1.67944e-05	307	200	107
GO:0048869	cellular developmental process	5.3e-09	1.67944e-05	233	151	82
GO:0002376	immune system process	9.8e-09	2.4843e-05	149	57	92
GO:0009653	anatomical structure morphogenesis	3.5e-08	7.39375e-05	167	119	48
GO:0048856	anatomical structure development	1.9e-07	0.000221813	272	176	96
GO:0030154	cell differentiation	2.1e-07	0.000221813	212	136	76
GO:0009605	response to external stimulus	3.8e-07	0.000301031	130	69	61
GO:0032879	regulation of localization	1.3e-06	0.000784643	130	67	63
GO:0044699	single-organism process	2.1e-06	0.00115728	652	376	276
GO:0065008	regulation of biological quality	3.3e-06	0.00174281	193	104	89
GO:0051179	localization	4e-06	0.00199875	294	165	129
GO:0048731	system development	4.1e-06	0.00199875	227	144	83
GO:0016043	cellular component organization	4.5e-06	0.0021125	298	198	100
GO:0007275	multicellular organismal development	5.7e-06	0.00240825	254	166	88
GO:0022607	cellular component assembly	1.3e-05	0.0040189	135	92	43
GO:0071840	cellular component organization or biogenesis	2.8e-05	0.00771522	300	199	101
GO:0051239	regulation of multicellular organismal process	6.7e-05	0.0146418	135	74	61
GO:0048513	organ development	0.00012	0.0197532	163	102	61
GO:0048583	regulation of response to stimulus	0.00021	0.0305948	177	80	97
GO:0044085	cellular component biogenesis	0.00022	0.0313315	138	93	45
GO:0044763	single-organism cellular process	0.00024	0.0330652	582	335	247
GO:0032501	multicellular organismal process	0.00035	0.0430704	351	212	139
GO:0050793	regulation of developmental process	0.00041	0.0485678	116	67	49

## Sheet: LE vs LD
GO	Description	p	FDR	Significant	Up_Count	Down_Count
GO:1901615	organic hydroxy compound metabolic process	4e-16	2.535e-12	78	31	47
GO:0006066	alcohol metabolic process	2.1e-15	8.8725e-12	64	24	40
GO:0016125	sterol metabolic process	2.7e-14	8.55563e-11	35	8	27
GO:0007017	microtubule-based process	3.7e-14	9.3795e-11	96	47	49
GO:0008203	cholesterol metabolic process	7.5e-14	1.58438e-10	33	8	25
GO:0006928	movement of cell or subcellular component	2.7e-13	4.88893e-10	194	132	62
GO:0006694	steroid biosynthetic process	1e-12	1.58437e-09	34	7	27
GO:0007018	microtubule-based movement	1.7e-12	2.2815e-09	47	30	17
GO:0006695	cholesterol biosynthetic process	1.8e-12	2.2815e-09	19	4	15
GO:0016126	sterol biosynthetic process	2.2e-12	2.535e-09	20	4	16
GO:0003341	cilium movement	3.7e-12	3.90813e-09	22	21	1
GO:0008202	steroid metabolic process	4.8e-12	4.68e-09	47	12	35
GO:0006629	lipid metabolic process	3.5e-10	2.60956e-07	138	52	86
GO:0070286	axonemal dynein complex assembly	7.4e-10	5.21083e-07	13	13	0
GO:0001578	microtubule bundle formation	2.9e-09	1.93461e-06	19	14	5
GO:0046165	alcohol biosynthetic process	6.3e-09	3.99262e-06	26	8	18
GO:0044283	small molecule biosynthetic process	8.6e-09	4.95477e-06	61	22	39
GO:0008610	lipid biosynthetic process	1.6e-08	8.45e-06	72	22	50
GO:0000226	microtubule cytoskeleton organization	1.8e-08	9.126e-06	61	23	38
GO:1901617	organic hydroxy compound biosynthetic process	3.6e-08	1.755e-05	31	11	20
GO:1903047	mitotic cell cycle process	4.3e-08	2.01861e-05	96	11	85
GO:0009611	response to wounding	7.1e-08	3.21402e-05	94	60	34
GO:0007059	chromosome segregation	7.4e-08	3.23431e-05	38	0	38
GO:0007067	mitotic nuclear division	8.8e-08	3.56484e-05	62	3	59
GO:0007049	cell cycle	8.9e-08	3.56484e-05	168	52	116
GO:0044770	cell cycle phase transition	9e-08	3.56484e-05	61	13	48
GO:0042325	regulation of phosphorylation	1.2e-07	4.47353e-05	131	82	49
GO:0000070	mitotic sister chromatid segregation	1.3e-07	4.70786e-05	21	0	21
GO:0040011	locomotion	1.5e-07	5.28125e-05	160	111	49
GO:0044772	mitotic cell cycle phase transition	1.7e-07	5.82365e-05	58	10	48
GO:0000819	sister chromatid segregation	1.8e-07	6.00395e-05	22	0	22
GO:0000278	mitotic cell cycle	2.8e-07	8.6561e-05	107	16	91
GO:0022402	cell cycle process	3e-07	9.05357e-05	128	33	95
GO:0000280	nuclear division	3.1e-07	9.13779e-05	72	7	65
GO:0051301	cell division	4.2e-07	0.000115728	96	18	78
GO:0042127	regulation of cell proliferation	4.8e-07	0.000129447	136	85	51
GO:0048285	organelle fission	9.5e-07	0.00024574	74	8	66
GO:0007052	mitotic spindle organization	1.3e-06	0.000323088	17	0	17
GO:0051726	regulation of cell cycle	1.6e-06	0.00039	96	33	63
GO:0050900	leukocyte migration	2.2e-06	0.000526132	40	31	9
GO:0006468	protein phosphorylation	2.3e-06	0.000539861	133	84	49
GO:0007010	cytoskeleton organization	2.4e-06	0.000543214	117	66	51
GO:0001932	regulation of protein phosphorylation	2.7e-06	0.000600395	101	63	38
GO:0007596	blood coagulation	3e-06	0.000655603	53	33	20
GO:0007051	spindle organization	3.1e-06	0.000665975	23	2	21
GO:1902850	microtubule cytoskeleton organization involved in mitosis	3.2e-06	0.000676	11	0	11
GO:0042060	wound healing	3.3e-06	0.000685697	66	42	24
GO:0007599	hemostasis	3.5e-06	0.000715524	53	33	20
GO:0050817	coagulation	3.7e-06	0.000744405	53	33	20
GO:0035082	axoneme assembly	3.8e-06	0.000752578	10	10	0
GO:0000083	regulation of transcription involved in G1/S transition of mitotic cell cycle	4.1e-06	0.0007995	9	1	8
GO:0044255	cellular lipid metabolic process	4.4e-06	0.000845	94	41	53
GO:0050878	regulation of body fluid levels	5.2e-06	0.000983731	63	41	22
GO:0090307	mitotic spindle assembly	5.7e-06	0.00104707	10	0	10
GO:0006260	DNA replication	6.9e-06	0.00121469	43	8	35
GO:0022610	biological adhesion	7.7e-06	0.00133695	121	81	40
GO:0003356	regulation of cilium beat frequency	8e-06	0.00137027	5	5	0
GO:0048870	cell motility	8.8e-06	0.00146763	123	86	37
GO:0051674	localization of cell	8.8e-06	0.00146763	123	86	37
GO:0003352	regulation of cilium movement	1.4e-05	0.00230455	7	6	1
GO:0007155	cell adhesion	1.7e-05	0.00269344	118	80	38
GO:0044711	single-organism biosynthetic process	1.7e-05	0.00269344	136	45	91
GO:0006261	DNA-dependent DNA replication	1.9e-05	0.00293689	23	4	19
GO:0006461	protein complex assembly	2.1e-05	0.00320693	117	66	51
GO:0070271	protein complex biogenesis	2.4e-05	0.00353721	117	66	51
GO:0071822	protein complex subunit organization	2.7e-05	0.00388892	147	78	69
GO:0042327	positive regulation of phosphorylation	2.9e-05	0.00413006	84	52	32
GO:0006082	organic acid metabolic process	3.1e-05	0.00436583	105	38	67
GO:0001775	cell activation	3.8e-05	0.00529286	88	61	27
GO:0046394	carboxylic acid biosynthetic process	4e-05	0.00545161	39	16	23
GO:0016053	organic acid biosynthetic process	4e-05	0.00545161	39	16	23
GO:0000082	G1/S transition of mitotic cell cycle	4.2e-05	0.0056633	28	6	22
GO:0006270	DNA replication initiation	4.3e-05	0.00573711	10	1	9
GO:0051225	spindle assembly	4.4e-05	0.00574948	14	2	12
GO:0043436	oxoacid metabolic process	4.4e-05	0.00574948	103	38	65
GO:0010564	regulation of cell cycle process	4.9e-05	0.0063375	58	11	47
GO:0036159	inner dynein arm assembly	6.2e-05	0.00790619	6	6	0
GO:0032886	regulation of microtubule-based process	6.3e-05	0.00790619	24	10	14
GO:0019752	carboxylic acid metabolic process	6.3e-05	0.00790619	94	34	60
GO:0006954	inflammatory response	7e-05	0.00869853	59	41	18
GO:0006633	fatty acid biosynthetic process	7.5e-05	0.00922937	22	7	15
GO:0030317	sperm motility	7.8e-05	0.00941571	12	10	2
GO:0031399	regulation of protein modification process	8.4e-05	0.0100443	116	70	46
GO:0010562	positive regulation of phosphorus metabolic process	8.7e-05	0.0102104	88	55	33
GO:0045937	positive regulation of phosphate metabolic process	8.7e-05	0.0102104	88	55	33
GO:0051302	regulation of cell division	9.2e-05	0.0106982	37	6	31
GO:0051256	mitotic spindle midzone assembly	9.9e-05	0.0114075	4	0	4
GO:0007080	mitotic metaphase plate congression	0.00011	0.0124487	9	0	9
GO:0036158	outer dynein arm assembly	0.00011	0.0124487	6	6	0
GO:0044106	cellular amine metabolic process	0.00012	0.0127815	22	11	11
GO:0000902	cell morphogenesis	0.00012	0.0127815	124	93	31
GO:0044843	cell cycle G1/S phase transition	0.00012	0.0127815	28	6	22
GO:0050865	regulation of cell activation	0.00012	0.0127815	48	33	15
GO:0045597	positive regulation of cell differentiation	0.00013	0.0136178	69	41	28
GO:0043623	cellular protein complex assembly	0.00013	0.0136178	57	37	20
GO:0032367	intracellular cholesterol transport	0.00014	0.0143105	5	3	2
GO:0032366	intracellular sterol transport	0.00014	0.0143105	5	3	2
GO:0055094	response to lipoprotein particle	0.00014	0.0143105	5	3	2
GO:0009628	response to abiotic stimulus	0.00015	0.0150893	91	37	54
GO:0050673	epithelial cell proliferation	0.00016	0.0159685	38	22	16
GO:1901987	regulation of cell cycle phase transition	0.00017	0.0167035	35	7	28
GO:0031109	microtubule polymerization or depolymerization	0.00018	0.0171541	14	6	8
GO:0051270	regulation of cellular component movement	0.00018	0.0171541	74	47	27
GO:0044458	motile cilium assembly	0.00018	0.0171541	6	6	0
GO:1901990	regulation of mitotic cell cycle phase transition	0.00018	0.0171541	33	6	27
GO:0032989	cellular component morphogenesis	0.0002	0.0186397	129	95	34
GO:0051983	regulation of chromosome segregation	0.0002	0.0186397	10	0	10
GO:0006575	cellular modified amino acid metabolic process	0.00022	0.020354	26	6	20
GO:0006576	cellular biogenic amine metabolic process	0.00023	0.020973	18	10	8
GO:0060632	regulation of microtubule-based movement	0.00023	0.020973	7	6	1
GO:0044839	cell cycle G2/M phase transition	0.00025	0.0223151	22	5	17
GO:0007264	small GTPase mediated signal transduction	0.00025	0.0223151	76	42	34
GO:0009308	amine metabolic process	0.00025	0.0223151	22	11	11
GO:0043410	positive regulation of MAPK cascade	0.00027	0.0237656	42	28	14
GO:0045056	transcytosis	0.00027	0.0237656	5	0	5
GO:0010887	negative regulation of cholesterol storage	0.00028	0.0241429	4	3	1
GO:0006268	DNA unwinding involved in DNA replication	0.00028	0.0241429	4	0	4
GO:0006703	estrogen biosynthetic process	0.00028	0.0241429	4	0	4
GO:0045598	regulation of fat cell differentiation	0.00029	0.0248361	17	9	8
GO:0045354	regulation of interferon-alpha biosynthetic process	0.00031	0.02535	3	3	0
GO:0045356	positive regulation of interferon-alpha biosynthetic process	0.00031	0.02535	3	3	0
GO:0002588	positive regulation of antigen processing and presentation of peptide antigen via MHC class II	0.00031	0.02535	3	3	0
GO:0002582	positive regulation of antigen processing and presentation of peptide or polysaccharide antigen via MHC class II	0.00031	0.02535	3	3	0
GO:0045349	interferon-alpha biosynthetic process	0.00031	0.02535	3	3	0
GO:0014846	esophagus smooth muscle contraction	0.00031	0.02535	3	1	2
GO:0046602	regulation of mitotic centrosome separation	0.00031	0.02535	3	0	3
GO:0010035	response to inorganic substance	0.00032	0.026	39	14	25
GO:0007346	regulation of mitotic cell cycle	0.00035	0.0282564	49	12	37
GO:0006631	fatty acid metabolic process	0.00039	0.0310896	40	16	24
GO:0050678	regulation of epithelial cell proliferation	0.00039	0.0310896	32	20	12
GO:0042439	ethanolamine-containing compound metabolic process	0.00042	0.0330652	13	8	5
GO:0070374	positive regulation of ERK1 and ERK2 cascade	0.00042	0.0330652	20	15	5
GO:0097529	myeloid leukocyte migration	0.00047	0.0367731	20	14	6
GO:0006936	muscle contraction	0.00049	0.0381028	28	16	12
GO:0043408	regulation of MAPK cascade	0.00051	0.0391773	62	40	22
GO:0001934	positive regulation of protein phosphorylation	0.00051	0.0391773	66	39	27
GO:0045321	leukocyte activation	0.00053	0.040226	67	48	19
GO:0000086	G2/M transition of mitotic cell cycle	0.00053	0.040226	21	4	17
GO:0042532	negative regulation of tyrosine phosphorylation of STAT protein	0.00062	0.0454249	4	2	2
GO:0070925	organelle assembly	0.00062	0.0454249	55	31	24
GO:0055089	fatty acid homeostasis	0.00062	0.0454249	4	2	2
GO:0051255	spindle midzone assembly	0.00062	0.0454249	4	0	4
GO:0051249	regulation of lymphocyte activation	0.00062	0.0454249	40	29	11
GO:0050974	detection of mechanical stimulus involved in sensory perception	0.00066	0.0475312	8	4	4
GO:0006271	DNA strand elongation involved in DNA replication	0.00066	0.0475312	8	2	6
GO:0070371	ERK1 and ERK2 cascade	0.00067	0.0479788	28	20	8
GO:0045859	regulation of protein kinase activity	0.00069	0.0491334	64	34	30
GO:0044699	single-organism process	2.6e-16	2.535e-12	1065	568	497
GO:0008283	cell proliferation	3.7e-11	3.34982e-08	188	109	79
GO:0044281	small molecule metabolic process	2.3e-10	1.9435e-07	243	99	144
GO:0044763	single-organism cellular process	2.8e-10	2.21812e-07	952	518	434
GO:0044710	single-organism metabolic process	7.5e-09	4.52679e-06	431	190	241
GO:0006793	phosphorus metabolic process	1.5e-08	8.2663e-06	273	154	119
GO:0006796	phosphate-containing compound metabolic process	1.1e-07	4.225e-05	265	153	112
GO:0016310	phosphorylation	2e-07	6.5e-05	172	107	65
GO:0065008	regulation of biological quality	2.6e-07	8.23875e-05	297	168	129
GO:0006950	response to stress	3.6e-07	0.000103705	296	170	126
GO:0048856	anatomical structure development	4e-07	0.000112667	409	249	160
GO:0044767	single-organism developmental process	7.7e-07	0.000203328	448	271	177
GO:0032502	developmental process	1e-06	0.0002535	450	272	178
GO:0032879	regulation of localization	2.4e-06	0.000543214	190	118	72
GO:0002376	immune system process	5.6e-06	0.00104382	203	139	64
GO:0048869	cellular developmental process	5.8e-06	0.00105021	328	209	119
GO:0009653	anatomical structure morphogenesis	6.7e-06	0.00119609	233	157	76
GO:0048731	system development	1.5e-05	0.0024375	339	199	140
GO:0051174	regulation of phosphorus metabolic process	1.9e-05	0.00293689	163	102	61
GO:0019220	regulation of phosphate metabolic process	2.3e-05	0.00347054	162	101	61
GO:0051239	regulation of multicellular organismal process	2.4e-05	0.00353721	205	120	85
GO:0070887	cellular response to chemical stimulus	2.7e-05	0.00388892	192	115	77
GO:0048583	regulation of response to stimulus	7.8e-05	0.00941571	272	175	97
GO:0007275	multicellular organismal development	0.00012	0.0127815	375	220	155
GO:0048513	organ development	0.00012	0.0127815	246	148	98
GO:0051179	localization	0.00012	0.0127815	436	261	175
GO:0050793	regulation of developmental process	0.00015	0.0150893	177	112	65
GO:0048518	positive regulation of biological process	0.00017	0.0167035	368	218	150
GO:0030154	cell differentiation	0.00019	0.017972	296	182	114
GO:0016043	cellular component organization	0.00057	0.0430045	436	238	198
GO:0009605	response to external stimulus	0.00064	0.0466207	171	109	62

## Sheet: ME vs MD
GO	Description	p	FDR	Significant	Up_Count	Down_Count
GO:0030198	extracellular matrix organization	2.7e-29	2.21812e-25	86	13	73
GO:0043062	extracellular structure organization	3.5e-29	2.21812e-25	86	13	73
GO:1903047	mitotic cell cycle process	2.4e-28	1.014e-24	143	6	137
GO:0000278	mitotic cell cycle	7.9e-28	2.50331e-24	159	8	151
GO:0007067	mitotic nuclear division	3.9e-22	9.8865e-19	91	2	89
GO:0000280	nuclear division	2.1e-20	3.8025e-17	102	2	100
GO:0007049	cell cycle	7.9e-20	1.11258e-16	207	19	188
GO:0022402	cell cycle process	1.1e-19	1.39425e-16	165	9	156
GO:0022617	extracellular matrix disassembly	2.2e-19	2.535e-16	37	7	30
GO:0048285	organelle fission	8.8e-19	9.295e-16	103	2	101
GO:0022610	biological adhesion	2e-18	1.95e-15	161	46	115
GO:0007155	cell adhesion	3.1e-18	2.80661e-15	159	46	113
GO:0007059	chromosome segregation	1.2e-15	8.45e-13	51	1	50
GO:0051301	cell division	5.2e-15	3.46895e-12	118	2	116
GO:0006928	movement of cell or subcellular component	1.1e-14	6.97125e-12	195	61	134
GO:0022411	cellular component disassembly	1.6e-14	9.65714e-12	69	13	56
GO:0044770	cell cycle phase transition	3.3e-14	1.90125e-11	75	6	69
GO:0044772	mitotic cell cycle phase transition	5.7e-14	3.11594e-11	72	5	67
GO:0044236	multicellular organismal metabolic process	7.7e-14	3.9039e-11	34	8	26
GO:0016477	cell migration	6.9e-13	3.12348e-10	140	54	86
GO:0000819	sister chromatid segregation	7.2e-13	3.1469e-10	29	0	29
GO:0040011	locomotion	1.2e-12	4.75312e-10	177	64	113
GO:0006260	DNA replication	1.8e-12	6.71029e-10	57	0	57
GO:0032963	collagen metabolic process	1.8e-12	6.71029e-10	31	7	24
GO:0000070	mitotic sister chromatid segregation	2e-12	7.24286e-10	27	0	27
GO:0044259	multicellular organismal macromolecule metabolic process	2.4e-12	8.45e-10	31	7	24
GO:0044243	multicellular organismal catabolic process	3.7e-12	1.23414e-09	25	7	18
GO:0051674	localization of cell	4.1e-12	1.29919e-09	145	55	90
GO:0048870	cell motility	4.1e-12	1.29919e-09	145	55	90
GO:0071822	protein complex subunit organization	5.4e-12	1.66939e-09	173	43	130
GO:0030574	collagen catabolic process	1.4e-11	4.12674e-09	24	7	17
GO:0050900	leukocyte migration	2.2e-11	6.3375e-09	50	33	17
GO:0006261	DNA-dependent DNA replication	5.5e-11	1.54917e-08	32	0	32
GO:0007052	mitotic spindle organization	9.9e-11	2.61422e-08	22	0	22
GO:0072358	cardiovascular system development	3.3e-10	7.98056e-08	107	20	87
GO:0072359	circulatory system development	3.3e-10	7.98056e-08	107	20	87
GO:0007051	spindle organization	3.6e-10	8.29636e-08	29	0	29
GO:0007010	cytoskeleton organization	4.7e-10	1.06379e-07	129	32	97
GO:0006935	chemotaxis	5.5e-10	1.20194e-07	85	32	53
GO:0042330	taxis	5.5e-10	1.20194e-07	85	32	53
GO:0006270	DNA replication initiation	6.1e-10	1.30906e-07	15	0	15
GO:0006259	DNA metabolic process	6.2e-10	1.30906e-07	123	5	118
GO:0006027	glycosaminoglycan catabolic process	1.5e-09	3.01786e-07	17	3	14
GO:0030199	collagen fibril organization	1.5e-09	3.01786e-07	17	0	17
GO:0006026	aminoglycan catabolic process	2.5e-09	4.875e-07	18	4	14
GO:1902850	microtubule cytoskeleton organization involved in mitosis	2.6e-09	4.99318e-07	14	0	14
GO:0097529	myeloid leukocyte migration	5.1e-09	9.36848e-07	29	18	11
GO:0010564	regulation of cell cycle process	5.3e-09	9.59679e-07	69	5	64
GO:0008203	cholesterol metabolic process	5.7e-09	1.01757e-06	26	3	23
GO:0016125	sterol metabolic process	7.8e-09	1.35432e-06	27	3	24
GO:0001568	blood vessel development	8.2e-09	1.3858e-06	74	15	59
GO:0006790	sulfur compound metabolic process	8.2e-09	1.3858e-06	47	5	42
GO:0007346	regulation of mitotic cell cycle	8.9e-09	1.46503e-06	62	7	55
GO:0051270	regulation of cellular component movement	1e-08	1.625e-06	88	30	58
GO:0001944	vasculature development	1.9e-08	3.01031e-06	75	15	60
GO:0030334	regulation of cell migration	2.1e-08	3.20693e-06	77	28	49
GO:0009611	response to wounding	2.1e-08	3.20693e-06	94	43	51
GO:0008202	steroid metabolic process	3.8e-08	5.60058e-06	39	5	34
GO:0048514	blood vessel morphogenesis	3.8e-08	5.60058e-06	66	15	51
GO:0030595	leukocyte chemotaxis	4e-08	5.82759e-06	30	19	11
GO:0051726	regulation of cell cycle	4.1e-08	5.9054e-06	100	12	88
GO:0090307	mitotic spindle assembly	4.5e-08	6.40871e-06	12	0	12
GO:1901990	regulation of mitotic cell cycle phase transition	5.8e-08	7.99076e-06	41	5	36
GO:0002504	antigen processing and presentation of peptide or polysaccharide antigen via MHC class II	6.3e-08	8.58629e-06	19	13	6
GO:1901987	regulation of cell cycle phase transition	6.6e-08	8.89947e-06	43	5	38
GO:0006029	proteoglycan metabolic process	7.1e-08	9.37422e-06	23	2	21
GO:0042060	wound healing	7.1e-08	9.37422e-06	70	26	44
GO:0030261	chromosome condensation	7.4e-08	9.66959e-06	12	0	12
GO:0006461	protein complex assembly	9.3e-08	1.19068e-05	125	41	84
GO:0030029	actin filament-based process	9.9e-08	1.25482e-05	80	29	51
GO:0007091	metaphase/anaphase transition of mitotic cell cycle	1e-07	1.25495e-05	19	1	18
GO:0070271	protein complex biogenesis	1.1e-07	1.35364e-05	125	41	84
GO:2000145	regulation of cell motility	1.1e-07	1.35364e-05	78	29	49
GO:0007088	regulation of mitotic nuclear division	1.2e-07	1.44857e-05	27	1	26
GO:0040012	regulation of locomotion	1.2e-07	1.44857e-05	83	30	53
GO:0002495	antigen processing and presentation of peptide antigen via MHC class II	1.3e-07	1.53995e-05	18	12	6
GO:0044784	metaphase/anaphase transition of cell cycle	1.3e-07	1.53995e-05	19	1	18
GO:0030036	actin cytoskeleton organization	1.6e-07	1.87778e-05	74	29	45
GO:0030593	neutrophil chemotaxis	1.7e-07	1.95886e-05	19	11	8
GO:0006066	alcohol metabolic process	1.7e-07	1.95886e-05	47	13	34
GO:0071103	DNA conformation change	2.3e-07	2.6029e-05	38	0	38
GO:0048646	anatomical structure formation involved in morphogenesis	2.3e-07	2.6029e-05	118	30	88
GO:1990266	neutrophil migration	2.7e-07	3.02854e-05	19	11	8
GO:0001958	endochondral ossification	2.8e-07	3.08609e-05	12	1	11
GO:0036075	replacement ossification	2.8e-07	3.08609e-05	12	1	11
GO:0006629	lipid metabolic process	3.3e-07	3.60582e-05	124	32	92
GO:0060326	cell chemotaxis	3.5e-07	3.79167e-05	36	20	16
GO:0002274	myeloid leukocyte activation	3.8e-07	4.08178e-05	25	20	5
GO:0051783	regulation of nuclear division	4.6e-07	4.85875e-05	29	1	28
GO:0031589	cell-substrate adhesion	6.1e-07	6.3375e-05	45	14	31
GO:0001525	angiogenesis	6.2e-07	6.38902e-05	54	14	40
GO:0043436	oxoacid metabolic process	6.3e-07	6.43972e-05	109	20	89
GO:0051302	regulation of cell division	6.7e-07	6.7938e-05	42	1	41
GO:0006082	organic acid metabolic process	7.2e-07	7.24286e-05	110	20	90
GO:0044711	single-organism biosynthetic process	1.1e-06	0.000108926	139	21	118
GO:0030071	regulation of mitotic metaphase/anaphase transition	1.1e-06	0.000108926	17	1	16
GO:0006022	aminoglycan metabolic process	1.3e-06	0.000122966	28	4	24
GO:1901615	organic hydroxy compound metabolic process	1.3e-06	0.000122966	55	13	42
GO:0044273	sulfur compound catabolic process	1.3e-06	0.000122966	10	2	8
GO:0044712	single-organism catabolic process	1.3e-06	0.000122966	124	41	83
GO:0030203	glycosaminoglycan metabolic process	1.3e-06	0.000122966	27	3	24
GO:0051338	regulation of transferase activity	1.4e-06	0.000129526	85	22	63
GO:0009888	tissue development	1.4e-06	0.000129526	162	44	118
GO:1902099	regulation of metaphase/anaphase transition of cell cycle	1.4e-06	0.000129526	17	1	16
GO:0045859	regulation of protein kinase activity	1.6e-06	0.000144857	73	22	51
GO:0098602	single organism cell adhesion	1.6e-06	0.000144857	52	19	33
GO:0006694	steroid biosynthetic process	1.6e-06	0.000144857	24	1	23
GO:0000281	mitotic cytokinesis	1.7e-06	0.000152819	11	0	11
GO:0097530	granulocyte migration	1.8e-06	0.000159545	20	12	8
GO:0001501	skeletal system development	1.9e-06	0.00016724	57	10	47
GO:0030335	positive regulation of cell migration	2e-06	0.000172449	46	20	26
GO:0008608	attachment of spindle microtubules to kinetochore	2e-06	0.000172449	9	0	9
GO:0007264	small GTPase mediated signal transduction	2e-06	0.000172449	83	27	56
GO:0002275	myeloid cell activation involved in immune response	2.3e-06	0.00019435	15	13	2
GO:0051235	maintenance of location	2.3e-06	0.00019435	44	14	30
GO:0001503	ossification	2.3e-06	0.00019435	47	13	34
GO:0043549	regulation of kinase activity	2.5e-06	0.00020847	77	22	55
GO:0002443	leukocyte mediated immunity	2.5e-06	0.00020847	39	28	11
GO:0000226	microtubule cytoskeleton organization	2.6e-06	0.000215392	54	1	53
GO:0051272	positive regulation of cellular component movement	2.7e-06	0.000222224	47	20	27
GO:1901565	organonitrogen compound catabolic process	3.1e-06	0.000250271	79	26	53
GO:0071621	granulocyte chemotaxis	3.1e-06	0.000250271	19	11	8
GO:0007076	mitotic chromosome condensation	3.2e-06	0.0002535	7	0	7
GO:0071711	basement membrane organization	3.2e-06	0.0002535	7	2	5
GO:0034501	protein localization to kinetochore	3.2e-06	0.0002535	7	0	7
GO:0000082	G1/S transition of mitotic cell cycle	3.4e-06	0.000267671	30	2	28
GO:0006955	immune response	3.5e-06	0.000273843	128	93	35
GO:2000147	positive regulation of cell motility	3.6e-06	0.000278232	46	20	26
GO:0007599	hemostasis	3.6e-06	0.000278232	52	22	30
GO:0040017	positive regulation of locomotion	3.7e-06	0.000284227	47	20	27
GO:0044843	cell cycle G1/S phase transition	4.1e-06	0.000313057	31	2	29
GO:0031577	spindle checkpoint	4.6e-06	0.000347054	15	0	15
GO:0051983	regulation of chromosome segregation	4.8e-06	0.000355789	12	0	12
GO:0001775	cell activation	4.8e-06	0.000355789	90	63	27
GO:0060351	cartilage development involved in endochondral bone morphogenesis	5e-06	0.000368459	11	0	11
GO:0006024	glycosaminoglycan biosynthetic process	5.1e-06	0.000373656	20	2	18
GO:0000086	G2/M transition of mitotic cell cycle	5.3e-06	0.000386078	25	2	23
GO:2000026	regulation of multicellular organismal development	5.4e-06	0.000391114	143	51	92
GO:0042325	regulation of phosphorylation	5.8e-06	0.000415339	121	41	80
GO:0019886	antigen processing and presentation of exogenous peptide antigen via MHC class II	5.8e-06	0.000415339	15	9	6
GO:0048251	elastic fiber assembly	6.5e-06	0.000459643	7	0	7
GO:0070208	protein heterotrimerization	6.5e-06	0.000459643	7	0	7
GO:0030097	hemopoiesis	6.6e-06	0.000459643	77	48	29
GO:0002684	positive regulation of immune system process	6.6e-06	0.000459643	77	60	17
GO:0045595	regulation of cell differentiation	6.6e-06	0.000459643	137	57	80
GO:0006323	DNA packaging	6.7e-06	0.000461535	27	0	27
GO:0007596	blood coagulation	6.7e-06	0.000461535	51	21	30
GO:0044839	cell cycle G2/M phase transition	6.9e-06	0.000472743	25	2	23
GO:0006023	aminoglycan biosynthetic process	7.1e-06	0.000483831	20	2	18
GO:0050817	coagulation	8.3e-06	0.00056258	51	21	30
GO:0050878	regulation of body fluid levels	9.2e-06	0.000616984	61	25	36
GO:0071173	spindle assembly checkpoint	9.3e-06	0.000620408	13	0	13
GO:0045576	mast cell activation	9.5e-06	0.000630432	11	8	3
GO:0045597	positive regulation of cell differentiation	9.8e-06	0.000646953	72	36	36
GO:0048584	positive regulation of response to stimulus	1e-05	0.000656736	150	81	69
GO:0071900	regulation of protein serine/threonine kinase activity	1.1e-05	0.000711352	48	9	39
GO:0016337	single organismal cell-cell adhesion	1.1e-05	0.000711352	45	16	29
GO:0032844	regulation of homeostatic process	1.1e-05	0.000711352	42	21	21
GO:0051094	positive regulation of developmental process	1.2e-05	0.000764322	95	42	53
GO:0000075	cell cycle checkpoint	1.2e-05	0.000764322	34	2	32
GO:0007080	mitotic metaphase plate congression	1.3e-05	0.000819776	10	0	10
GO:0006271	DNA strand elongation involved in DNA replication	1.3e-05	0.000819776	10	0	10
GO:0009719	response to endogenous stimulus	1.4e-05	0.000869853	117	35	82
GO:0060348	bone development	1.4e-05	0.000869853	26	3	23
GO:0002682	regulation of immune system process	1.5e-05	0.000922937	114	81	33
GO:0061640	cytoskeleton-dependent cytokinesis	1.5e-05	0.000922937	12	0	12
GO:0030155	regulation of cell adhesion	1.6e-05	0.000975	48	22	26
GO:1901701	cellular response to oxygen-containing compound	1.6e-05	0.000975	82	35	47
GO:0046165	alcohol biosynthetic process	1.8e-05	0.00108643	20	4	16
GO:0002448	mast cell mediated immunity	1.9e-05	0.00114135	10	7	3
GO:0006974	cellular response to DNA damage stimulus	2e-05	0.00119014	80	13	67
GO:1901700	response to oxygen-containing compound	2e-05	0.00119014	109	48	61
GO:0048002	antigen processing and presentation of peptide antigen	2.1e-05	0.00124381	21	15	6
GO:0016126	sterol biosynthetic process	2.4e-05	0.00140833	12	0	12
GO:0022616	DNA strand elongation	2.6e-05	0.0015117	10	0	10
GO:0042127	regulation of cell proliferation	2.6e-05	0.0015117	125	52	73
GO:0007167	enzyme linked receptor protein signaling pathway	2.7e-05	0.00156267	99	33	66
GO:0051988	regulation of attachment of spindle microtubules to kinetochore	2.8e-05	0.00160588	6	0	6
GO:0019884	antigen processing and presentation of exogenous antigen	2.8e-05	0.00160588	18	11	7
GO:0045321	leukocyte activation	2.9e-05	0.00164096	71	54	17
GO:0051784	negative regulation of nuclear division	2.9e-05	0.00164096	15	0	15
GO:0019882	antigen processing and presentation	2.9e-05	0.00164096	25	17	8
GO:0034502	protein localization to chromosome	3e-05	0.00166776	11	0	11
GO:0051216	cartilage development	3e-05	0.00166776	28	5	23
GO:0051310	metaphase plate congression	3e-05	0.00166776	11	0	11
GO:0051303	establishment of chromosome localization	3.1e-05	0.00171583	12	0	12
GO:0051225	spindle assembly	3.3e-05	0.0017875	14	0	14
GO:0000083	regulation of transcription involved in G1/S transition of mitotic cell cycle	3.3e-05	0.0017875	8	0	8
GO:0048534	hematopoietic or lymphoid organ development	3.3e-05	0.0017875	78	48	30
GO:0050865	regulation of cell activation	3.3e-05	0.0017875	49	38	11
GO:0006954	inflammatory response	3.4e-05	0.00183383	59	42	17
GO:0010948	negative regulation of cell cycle process	3.5e-05	0.00187977	33	1	32
GO:0051782	negative regulation of cell division	3.6e-05	0.00192532	7	0	7
GO:0030204	chondroitin sulfate metabolic process	3.7e-05	0.00197048	13	2	11
GO:0001932	regulation of protein phosphorylation	3.8e-05	0.00201527	94	32	62
GO:0007094	mitotic spindle assembly checkpoint	3.9e-05	0.00204267	12	0	12
GO:0006695	cholesterol biosynthetic process	3.9e-05	0.00204267	11	0	11
GO:0050000	chromosome localization	3.9e-05	0.00204267	12	0	12
GO:0007411	axon guidance	4.2e-05	0.00216402	46	8	38
GO:0050867	positive regulation of cell activation	4.2e-05	0.00216402	33	25	8
GO:0051129	negative regulation of cellular component organization	4.3e-05	0.00220658	59	16	43
GO:0097485	neuron projection guidance	4.4e-05	0.00224879	46	8	38
GO:0006310	DNA recombination	4.5e-05	0.0022815	36	3	33
GO:0050790	regulation of catalytic activity	4.5e-05	0.0022815	154	56	98
GO:0043085	positive regulation of catalytic activity	4.8e-05	0.0024239	108	43	65
GO:0002520	immune system development	5.1e-05	0.00255504	81	49	32
GO:0071495	cellular response to endogenous stimulus	5.1e-05	0.00255504	91	29	62
GO:0065003	macromolecular complex assembly	5.6e-05	0.00278353	132	41	91
GO:0033627	cell adhesion mediated by integrin	5.6e-05	0.00278353	13	9	4
GO:0090068	positive regulation of cell cycle process	5.8e-05	0.00286051	28	2	26
GO:0045185	maintenance of protein location	5.9e-05	0.00288736	24	2	22
GO:0060350	endochondral bone morphogenesis	5.9e-05	0.00288736	14	1	13
GO:0045841	negative regulation of mitotic metaphase/anaphase transition	6.1e-05	0.00296236	12	0	12
GO:0071174	mitotic spindle checkpoint	6.1e-05	0.00296236	12	0	12
GO:0000904	cell morphogenesis involved in differentiation	6.3e-05	0.00304781	90	20	70
GO:0061448	connective tissue development	6.8e-05	0.00326477	31	5	26
GO:0045839	negative regulation of mitotic nuclear division	6.8e-05	0.00326477	13	0	13
GO:0043303	mast cell degranulation	6.9e-05	0.00328788	9	7	2
GO:0002279	mast cell activation involved in immune response	6.9e-05	0.00328788	9	7	2
GO:1901617	organic hydroxy compound biosynthetic process	7.3e-05	0.00346545	24	4	20
GO:0007017	microtubule-based process	7.4e-05	0.00349981	67	3	64
GO:1902100	negative regulation of metaphase/anaphase transition of cell cycle	7.6e-05	0.00358104	12	0	12
GO:0007093	mitotic cell cycle checkpoint	7.7e-05	0.00361472	23	1	22
GO:0050654	chondroitin sulfate proteoglycan metabolic process	8.2e-05	0.00383524	13	2	11
GO:0032392	DNA geometric change	8.3e-05	0.00386774	15	0	15
GO:0006952	defense response	8.8e-05	0.0040708	127	89	38
GO:0002062	chondrocyte differentiation	8.8e-05	0.0040708	19	3	16
GO:0032497	detection of lipopolysaccharide	9e-05	0.00411823	4	4	0
GO:0051256	mitotic spindle midzone assembly	9e-05	0.00411823	4	0	4
GO:0043206	extracellular fibril organization	9e-05	0.00411823	7	0	7
GO:0032836	glomerular basement membrane development	9.4e-05	0.00427043	6	0	6
GO:0002521	leukocyte differentiation	9.4e-05	0.00427043	49	36	13
GO:0009628	response to abiotic stimulus	9.7e-05	0.00437536	90	15	75
GO:0050920	regulation of chemotaxis	0.0001	0.00446303	22	11	11
GO:0033273	response to vitamin	0.0001	0.00446303	11	3	8
GO:0051493	regulation of cytoskeleton organization	0.0001	0.00446303	48	18	30
GO:0043254	regulation of protein complex assembly	0.00011	0.004875	38	22	16
GO:1901988	negative regulation of cell cycle phase transition	0.00011	0.004875	26	1	25
GO:0044093	positive regulation of molecular function	0.00012	0.00517347	126	50	76
GO:0034508	centromere complex assembly	0.00012	0.00517347	9	0	9
GO:1901991	negative regulation of mitotic cell cycle phase transition	0.00012	0.00517347	25	1	24
GO:0071363	cellular response to growth factor stimulus	0.00012	0.00517347	62	13	49
GO:0033043	regulation of organelle organization	0.00012	0.00517347	86	24	62
GO:0002478	antigen processing and presentation of exogenous peptide antigen	0.00012	0.00517347	16	10	6
GO:0060349	bone morphogenesis	0.00013	0.00554798	17	2	15
GO:0000725	recombinational repair	0.00013	0.00554798	17	0	17
GO:0034453	microtubule anchoring	0.00013	0.00554798	11	0	11
GO:0007015	actin filament organization	0.00014	0.00593478	41	18	23
GO:0071345	cellular response to cytokine stimulus	0.00014	0.00593478	55	27	28
GO:0048705	skeletal system morphogenesis	0.00015	0.00631645	30	4	26
GO:0006468	protein phosphorylation	0.00015	0.00631645	121	42	79
GO:0007160	cell-matrix adhesion	0.00016	0.00669307	27	6	21
GO:0042116	macrophage activation	0.00016	0.00669307	9	7	2
GO:0009725	response to hormone	0.00017	0.00706475	68	25	43
GO:0002449	lymphocyte mediated immunity	0.00017	0.00706475	29	20	9
GO:0051276	chromosome organization	0.00018	0.00745588	92	4	88
GO:0007585	respiratory gaseous exchange	0.00019	0.00779369	11	3	8
GO:0042129	regulation of T cell proliferation	0.00019	0.00779369	21	16	5
GO:0072006	nephron development	0.00019	0.00779369	16	3	13
GO:1901605	alpha-amino acid metabolic process	0.00021	0.00853125	27	1	26
GO:0007507	heart development	0.00021	0.00853125	49	6	43
GO:0007169	transmembrane receptor protein tyrosine kinase signaling pathway	0.00021	0.00853125	73	29	44
GO:0070848	response to growth factor	0.00023	0.00928424	62	13	49
GO:0044786	cell cycle DNA replication	0.00023	0.00928424	11	0	11
GO:0032508	DNA duplex unwinding	0.00024	0.00953605	13	0	13
GO:0051261	protein depolymerization	0.00024	0.00953605	17	5	12
GO:0009070	serine family amino acid biosynthetic process	0.00024	0.00953605	5	0	5
GO:0034698	response to gonadotropin	0.00024	0.00953605	6	0	6
GO:0045056	transcytosis	0.00024	0.00953605	5	0	5
GO:0031399	regulation of protein modification process	0.00025	0.00990234	111	36	75
GO:0034249	negative regulation of cellular amide metabolic process	0.00026	0.0101089	4	2	2
GO:1902430	negative regulation of beta-amyloid formation	0.00026	0.0101089	4	2	2
GO:0006268	DNA unwinding involved in DNA replication	0.00026	0.0101089	4	0	4
GO:0009790	embryo development	0.00026	0.0101089	95	13	82
GO:0035989	tendon development	0.00026	0.0101089	4	0	4
GO:0031145	anaphase-promoting complex-dependent proteasomal ubiquitin-dependent protein catabolic process	0.00026	0.0101089	10	0	10
GO:0001649	osteoblast differentiation	0.00027	0.0104656	27	7	20
GO:0008284	positive regulation of cell proliferation	0.00028	0.0106898	70	27	43
GO:0002444	myeloid leukocyte mediated immunity	0.00028	0.0106898	13	10	3
GO:0097435	fibril organization	0.00028	0.0106898	7	0	7
GO:0009617	response to bacterium	0.00028	0.0106898	42	29	13
GO:0060341	regulation of cellular localization	0.00028	0.0106898	94	32	62
GO:1902996	regulation of neurofibrillary tangle assembly	0.00029	0.0108429	3	1	2
GO:0002582	positive regulation of antigen processing and presentation of peptide or polysaccharide antigen via MHC class II	0.00029	0.0108429	3	3	0
GO:0002588	positive regulation of antigen processing and presentation of peptide antigen via MHC class II	0.00029	0.0108429	3	3	0
GO:0046602	regulation of mitotic centrosome separation	0.00029	0.0108429	3	0	3
GO:1902947	regulation of tau-protein kinase activity	0.00029	0.0108429	3	1	2
GO:1902988	neurofibrillary tangle assembly	0.00029	0.0108429	3	1	2
GO:0003013	circulatory system process	0.0003	0.011086	40	9	31
GO:0034097	response to cytokine	0.0003	0.011086	60	28	32
GO:0002688	regulation of leukocyte chemotaxis	0.0003	0.011086	14	10	4
GO:0002685	regulation of leukocyte migration	0.0003	0.011086	18	14	4
GO:0010639	negative regulation of organelle organization	0.00031	0.0114222	34	7	27
GO:0002696	positive regulation of leukocyte activation	0.00032	0.0116888	30	22	8
GO:0032989	cellular component morphogenesis	0.00032	0.0116888	125	37	88
GO:2000106	regulation of leukocyte apoptotic process	0.00033	0.011985	13	8	5
GO:0006281	DNA repair	0.00033	0.011985	55	0	55
GO:0009069	serine family amino acid metabolic process	0.00034	0.0122082	9	0	9
GO:0006312	mitotic recombination	0.00034	0.0122082	9	0	9
GO:0051130	positive regulation of cellular component organization	0.00034	0.0122082	84	38	46
GO:0048738	cardiac muscle tissue development	0.00034	0.0122082	24	1	23
GO:0002366	leukocyte activation involved in immune response	0.00036	0.0128535	25	20	5
GO:0000724	double-strand break repair via homologous recombination	0.00036	0.0128535	16	0	16
GO:1901136	carbohydrate derivative catabolic process	0.00038	0.0135295	61	23	38
GO:0002694	regulation of leukocyte activation	0.00039	0.0138466	43	34	9
GO:0002263	cell activation involved in immune response	0.0004	0.0141226	25	20	5
GO:0031333	negative regulation of protein complex assembly	0.0004	0.0141226	17	8	9
GO:0043299	leukocyte degranulation	0.00041	0.0143954	11	9	2
GO:0006720	isoprenoid metabolic process	0.00041	0.0143954	16	1	15
GO:0044283	small molecule biosynthetic process	0.00042	0.014625	46	11	35
GO:0019752	carboxylic acid metabolic process	0.00042	0.014625	88	18	70
GO:0051347	positive regulation of transferase activity	0.00042	0.014625	54	16	38
GO:0033260	nuclear DNA replication	0.00043	0.0148914	9	0	9
GO:0051321	meiotic cell cycle	0.00043	0.0148914	27	0	27
GO:0043405	regulation of MAP kinase activity	0.00046	0.0158008	29	7	22
GO:0065004	protein-DNA complex assembly	0.00046	0.0158008	21	1	20
GO:0002460	adaptive immune response based on somatic recombination of immune receptors built from immunoglobulin superfamily domains	0.00048	0.0164432	28	20	8
GO:0048585	negative regulation of response to stimulus	0.00049	0.0166508	102	43	59
GO:0032835	glomerulus development	0.00049	0.0166508	11	2	9
GO:0042098	T cell proliferation	0.00049	0.0166508	23	18	5
GO:0051651	maintenance of location in cell	0.00051	0.0172841	21	1	20
GO:2000107	negative regulation of leukocyte apoptotic process	0.00053	0.0178664	9	4	5
GO:0050870	positive regulation of T cell activation	0.00054	0.0180594	23	16	7
GO:0016486	peptide hormone processing	0.00054	0.0180594	6	0	6
GO:0001890	placenta development	0.00054	0.0180594	19	7	12
GO:0032507	maintenance of protein location in cell	0.00055	0.0181535	20	0	20
GO:0031033	myosin filament organization	0.00056	0.0181535	4	0	4
GO:0031034	myosin filament assembly	0.00056	0.0181535	4	0	4
GO:0034723	DNA replication-dependent nucleosome organization	0.00056	0.0181535	4	0	4
GO:1902992	negative regulation of amyloid precursor protein catabolic process	0.00056	0.0181535	4	2	2
GO:0006520	cellular amino acid metabolic process	0.00056	0.0181535	45	5	40
GO:0006335	DNA replication-dependent nucleosome assembly	0.00056	0.0181535	4	0	4
GO:0050778	positive regulation of immune response	0.00056	0.0181535	53	43	10
GO:0002503	peptide antigen assembly with MHC class II protein complex	0.00056	0.0181535	4	4	0
GO:0002399	MHC class II protein complex assembly	0.00056	0.0181535	4	4	0
GO:0051255	spindle midzone assembly	0.00056	0.0181535	4	0	4
GO:0001774	microglial cell activation	0.00056	0.0181535	4	3	1
GO:0008154	actin polymerization or depolymerization	0.00057	0.0183836	26	15	11
GO:0043434	response to peptide hormone	0.00057	0.0183836	37	12	25
GO:0010389	regulation of G2/M transition of mitotic cell cycle	0.00058	0.0186586	10	1	9
GO:0043623	cellular protein complex assembly	0.00067	0.0213911	53	23	30
GO:0060346	bone trabecula formation	0.00067	0.0213911	5	1	4
GO:0042327	positive regulation of phosphorylation	0.00068	0.0216558	76	27	49
GO:0048608	reproductive structure development	0.00069	0.0219192	42	14	28
GO:0007603	phototransduction, visible light	0.0007	0.0220709	10	1	9
GO:0051258	protein polymerization	0.0007	0.0220709	30	16	14
GO:0050795	regulation of behavior	0.0007	0.0220709	25	12	13
GO:0043408	regulation of MAPK cascade	0.00075	0.0235887	60	21	39
GO:1902531	regulation of intracellular signal transduction	0.00077	0.0241578	129	55	74
GO:1901566	organonitrogen compound biosynthetic process	0.00082	0.0255998	63	11	52
GO:0030168	platelet activation	0.00082	0.0255998	25	13	12
GO:0014909	smooth muscle cell migration	0.00083	0.0257219	10	4	6
GO:1902749	regulation of cell cycle G2/M phase transition	0.00083	0.0257219	10	1	9
GO:0070228	regulation of lymphocyte apoptotic process	0.00083	0.0257219	10	5	5
GO:0008015	blood circulation	0.00084	0.0259683	38	9	29
GO:0044087	regulation of cellular component biogenesis	0.00085	0.0261499	63	26	37
GO:0043603	cellular amide metabolic process	0.00085	0.0261499	22	8	14
GO:0085029	extracellular matrix assembly	0.0009	0.027488	7	0	7
GO:0051049	regulation of transport	0.0009	0.027488	123	52	71
GO:1902105	regulation of leukocyte differentiation	0.0009	0.027488	26	22	4
GO:0009887	organ morphogenesis	0.00091	0.0277266	82	20	62
GO:0050776	regulation of immune response	0.00092	0.027964	69	52	17
GO:0033993	response to lipid	0.00094	0.0285036	56	28	28
GO:0032970	regulation of actin filament-based process	0.00096	0.0290406	37	18	19
GO:0002548	monocyte chemotaxis	0.00098	0.0295048	9	6	3
GO:0023056	positive regulation of signaling	0.00098	0.0295048	108	44	64
GO:0045087	innate immune response	0.00099	0.0296649	72	50	22
GO:0010171	body morphogenesis	0.00099	0.0296649	10	2	8
GO:0061458	reproductive system development	0.001	0.0298939	42	14	28
GO:1903046	meiotic cell cycle process	0.00103	0.0307182	16	0	16
GO:0010647	positive regulation of cell communication	0.00104	0.0309437	108	44	64
GO:0098581	detection of external biotic stimulus	0.00105	0.0310952	6	6	0
GO:0043576	regulation of respiratory gaseous exchange	0.00105	0.0310952	6	1	5
GO:0032490	detection of molecule of bacterial origin	0.00107	0.0312494	4	4	0
GO:0002586	regulation of antigen processing and presentation of peptide antigen via MHC class II	0.00107	0.0312494	4	4	0
GO:0000165	MAPK cascade	0.00107	0.0312494	65	26	39
GO:0002501	peptide antigen assembly with MHC protein complex	0.00107	0.0312494	4	4	0
GO:0042592	homeostatic process	0.00107	0.0312494	122	54	68
GO:0002396	MHC protein complex assembly	0.00107	0.0312494	4	4	0
GO:1902548	negative regulation of cellular response to vascular endothelial growth factor stimulus	0.00109	0.031471	3	0	3
GO:0019417	sulfur oxidation	0.00109	0.031471	3	0	3
GO:0032354	response to follicle-stimulating hormone	0.00109	0.031471	3	0	3
GO:1903078	positive regulation of protein localization to plasma membrane	0.00109	0.031471	3	2	1
GO:0000727	double-strand break repair via break-induced replication	0.00109	0.031471	3	0	3
GO:0050670	regulation of lymphocyte proliferation	0.00113	0.0325517	23	18	5
GO:0002250	adaptive immune response	0.00115	0.0329779	32	22	10
GO:0072001	renal system development	0.00115	0.0329779	32	8	24
GO:0030099	myeloid cell differentiation	0.00117	0.0334757	36	27	9
GO:0016064	immunoglobulin mediated immune response	0.00118	0.0336858	19	15	4
GO:0051251	positive regulation of lymphocyte activation	0.00121	0.0344646	27	20	7
GO:0033554	cellular response to stress	0.00122	0.0346715	135	28	107
GO:0033674	positive regulation of kinase activity	0.00124	0.0351611	47	15	32
GO:0007229	integrin-mediated signaling pathway	0.00127	0.0359314	16	10	6
GO:0010243	response to organonitrogen compound	0.00128	0.0361336	62	19	43
GO:0019724	B cell mediated immunity	0.00129	0.036335	19	15	4
GO:0051054	positive regulation of DNA metabolic process	0.0013	0.0364546	18	3	15
GO:0042493	response to drug	0.0013	0.0364546	32	4	28
GO:0042102	positive regulation of T cell proliferation	0.00132	0.0369338	13	8	5
GO:0006959	humoral immune response	0.00133	0.0371316	21	19	2
GO:0051249	regulation of lymphocyte activation	0.00136	0.0378857	38	30	8
GO:0071622	regulation of granulocyte chemotaxis	0.00137	0.0380806	8	5	3
GO:0055013	cardiac muscle cell development	0.00138	0.038191	10	0	10
GO:0051348	negative regulation of transferase activity	0.00138	0.038191	26	8	18
GO:0061383	trabecula morphogenesis	0.00142	0.0391272	9	2	7
GO:0014910	regulation of smooth muscle cell migration	0.00142	0.0391272	9	3	6
GO:0032944	regulation of mononuclear cell proliferation	0.00143	0.0391474	23	18	5
GO:0002703	regulation of leukocyte mediated immunity	0.00143	0.0391474	18	12	6
GO:0071417	cellular response to organonitrogen compound	0.00143	0.0391474	46	15	31
GO:0051146	striated muscle cell differentiation	0.00144	0.0393362	30	10	20
GO:0048878	chemical homeostasis	0.00145	0.0395242	84	38	46
GO:0070232	regulation of T cell apoptotic process	0.00148	0.0400833	7	4	3
GO:0060343	trabecula formation	0.00148	0.0400833	7	2	5
GO:0070670	response to interleukin-4	0.00148	0.0400833	7	2	5
GO:0032880	regulation of protein localization	0.00152	0.0410789	59	21	38
GO:0048568	embryonic organ development	0.00157	0.0423399	43	8	35
GO:0009063	cellular amino acid catabolic process	0.00161	0.0433264	14	1	13
GO:0002253	activation of immune response	0.00164	0.0440403	45	39	6
GO:0060325	face morphogenesis	0.00167	0.0447511	8	2	6
GO:0048706	embryonic skeletal system development	0.00168	0.0449241	19	1	18
GO:0045639	positive regulation of myeloid cell differentiation	0.00169	0.0450963	13	11	2
GO:0051046	regulation of secretion	0.0017	0.0452679	57	21	36
GO:1901989	positive regulation of cell cycle phase transition	0.00171	0.0454387	11	2	9
GO:0070507	regulation of microtubule cytoskeleton organization	0.00173	0.045874	17	0	17
GO:0009968	negative regulation of signal transduction	0.0018	0.0475312	85	33	52
GO:0071901	negative regulation of protein serine/threonine kinase activity	0.0018	0.0475312	14	5	9
GO:0000733	DNA strand renaturation	0.00182	0.0475639	4	0	4
GO:0002580	regulation of antigen processing and presentation of peptide or polysaccharide antigen via MHC class II	0.00182	0.0475639	4	4	0
GO:0033197	response to vitamin E	0.00182	0.0475639	4	0	4
GO:0051299	centrosome separation	0.00182	0.0475639	4	0	4
GO:0009263	deoxyribonucleotide biosynthetic process	0.00182	0.0475639	4	0	4
GO:0001822	kidney development	0.00183	0.0476289	30	8	22
GO:0050863	regulation of T cell activation	0.00183	0.0476289	30	23	7
GO:0023014	signal transduction by protein phosphorylation	0.00186	0.0483105	65	26	39
GO:0031055	chromatin remodeling at centromere	0.00188	0.0483347	6	0	6
GO:0055006	cardiac cell development	0.00188	0.0483347	10	0	10
GO:0043407	negative regulation of MAP kinase activity	0.00188	0.0483347	10	4	6
GO:0000902	cell morphogenesis	0.00188	0.0483347	114	35	79
GO:0006275	regulation of DNA replication	0.00188	0.0483347	18	0	18
GO:0042110	T cell activation	0.00189	0.0484934	43	34	9
GO:0050707	regulation of cytokine secretion	0.0019	0.0486515	17	12	5
GO:0044699	single-organism process	4.8e-21	1.014e-17	1053	330	723
GO:0016043	cellular component organization	3.9e-20	6.17906e-17	519	120	399
GO:0071840	cellular component organization or biogenesis	4.9e-18	4.1405e-15	522	120	402
GO:0044763	single-organism cellular process	4.3e-17	3.40641e-14	958	297	661
GO:0044710	single-organism metabolic process	6.9e-17	5.14456e-14	462	117	345
GO:0048731	system development	5.9e-14	3.11594e-11	379	103	276
GO:0032502	developmental process	2.5e-13	1.21875e-10	479	137	342
GO:0044767	single-organism developmental process	3.9e-13	1.83083e-10	475	135	340
GO:1902589	single-organism organelle organization	9.4e-13	3.9715e-10	226	41	185
GO:0048856	anatomical structure development	1.1e-12	4.49758e-10	432	123	309
GO:0007275	multicellular organismal development	3e-12	1.0277e-09	415	110	305
GO:0006950	response to stress	9.1e-12	2.74625e-09	314	135	179
GO:0030154	cell differentiation	5.7e-11	1.5706e-08	330	107	223
GO:0002376	immune system process	6.8e-11	1.83383e-08	223	140	83
GO:0048513	organ development	1.5e-10	3.8801e-08	275	87	188
GO:0044281	small molecule metabolic process	2.3e-10	5.8305e-08	238	59	179
GO:0009653	anatomical structure morphogenesis	3.4e-10	7.98056e-08	251	72	179
GO:0070887	cellular response to chemical stimulus	3.4e-10	7.98056e-08	213	85	128
GO:0048869	cellular developmental process	6.3e-10	1.30906e-07	345	114	231
GO:0048583	regulation of response to stimulus	2.5e-09	4.875e-07	294	135	159
GO:0008283	cell proliferation	4e-09	7.56716e-07	176	65	111
GO:0009605	response to external stimulus	4.4e-09	8.20147e-07	196	85	111
GO:0032879	regulation of localization	6e-09	1.05625e-06	199	75	124
GO:0071310	cellular response to organic substance	8.9e-09	1.46503e-06	173	67	106
GO:0043933	macromolecular complex subunit organization	1.1e-08	1.76487e-06	180	43	137
GO:0065008	regulation of biological quality	2e-08	3.12963e-06	297	107	190
GO:0051239	regulation of multicellular organismal process	2.7e-08	4.07411e-06	217	85	132
GO:0010033	response to organic substance	4.8e-08	6.68571e-06	207	79	128
GO:0050896	response to stimulus	4.8e-08	6.68571e-06	654	243	411
GO:0048518	positive regulation of biological process	9.1e-08	1.17696e-05	384	149	235
GO:0050793	regulation of developmental process	4.3e-07	4.58004e-05	188	74	114
GO:0048519	negative regulation of biological process	5.5e-07	5.76136e-05	328	117	211
GO:0051128	regulation of cellular component organization	1.3e-06	0.000122966	180	59	121
GO:0048522	positive regulation of cellular process	1.8e-06	0.000159545	339	120	219
GO:0006996	organelle organization	2.9e-06	0.000237145	281	54	227
GO:0032501	multicellular organismal process	4.4e-06	0.000333952	548	167	381
GO:0044707	single-multicellular organism process	4.7e-06	0.0003525	535	164	371
GO:1901564	organonitrogen compound metabolic process	9.2e-06	0.000616984	159	44	115
GO:0048523	negative regulation of cellular process	1.2e-05	0.000764322	292	102	190
GO:0051716	cellular response to stimulus	1.4e-05	0.000869853	529	186	343
GO:0023051	regulation of signaling	1.7e-05	0.00103098	233	87	146
GO:0009966	regulation of signal transduction	2.2e-05	0.00129698	208	82	126
GO:0006793	phosphorus metabolic process	3e-05	0.00166776	247	83	164
GO:0009056	catabolic process	3.3e-05	0.0017875	208	62	146
GO:0010646	regulation of cell communication	4e-05	0.00208642	231	87	144
GO:0006796	phosphate-containing compound metabolic process	4.2e-05	0.00216402	243	83	160
GO:0007399	nervous system development	5.8e-05	0.00286051	188	34	154
GO:0016310	phosphorylation	9.5e-05	0.00430045	154	55	99
GO:0048468	cell development	0.00012	0.00517347	179	46	133
GO:0035556	intracellular signal transduction	0.00012	0.00517347	214	90	124
GO:0065009	regulation of molecular function	0.00029	0.0108429	186	67	119
GO:0022607	cellular component assembly	0.00032	0.0116888	187	56	131
GO:0051174	regulation of phosphorus metabolic process	0.00045	0.0155416	151	55	96
GO:0019220	regulation of phosphate metabolic process	0.00052	0.017576	150	54	96
GO:0051179	localization	0.00059	0.0189323	419	149	270
