# Supplementary material for: Genome-wide differential mRNA expression profiles in follicles of two breeds and at two stages of estrus cycle of gilts
Source: Sci Rep. 2017 Jul 11;7:5052. doi: 10.1038/s41598-017-04336-x (PMC5506030; doi:10.1038/s41598-017-04336-x)
Supplement: Supplementary file 6 — Table S8 [file 41598_2017_4336_MOESM6_ESM.xls]

## Sheet: Sheet1
Supplementary Table S8 Pathways in LD vs MD, LE vs ME, LE vs LD, and ME vs MD comparison groups for DEGs.
LD vs MD
Map	Pathways	p	q	Up_Count	Down_Count
map05010	Alzheimer's disease	7.93475e-05	0.0124972	3	3
map04512	ECM-receptor interaction	5.71343e-05	0.0124972	0	5
map05161	Hepatitis B	0.000316764	0.0332602	3	2
LE vs ME
Map	Pathways	p	q	Up_Count	Down_Count
map04740	Olfactory transduction	2.66505e-21	8.39491e-19	0	0
map04142	Lysosome	6.9522e-05	0.0109497	4	12
map05144	Malaria	0.000156875	0.0164719	4	6
map04512	ECM-receptor interaction	0.000274793	0.016905	12	2
map05133	Pertussis	0.000276655	0.016905	2	9
map05150	Staphylococcus aureus infection	0.000322	0.016905	1	7
map04380	Osteoclast differentiation	0.000390656	0.0175795	2	13
map05142	Chagas disease (American trypanosomiasis)	0.000851425	0.0297999	5	8
map04640	Hematopoietic cell lineage	0.000773835	0.0297999	2	9
map04610	Complement and coagulation cascades	0.00148797	0.046871	2	8
LE vs LD
Map	Pathways	p	q	Up_Count	Down_Count
map04740	Olfactory transduction	4.2999e-27	1.35447e-24	6	1
map04913	Ovarian steroidogenesis	1.01104e-11	1.59238e-09	8	15
map01100	Metabolic pathways	3.76009e-08	3.94809e-06	44	91
map04110	Cell cycle	4.83355e-07	3.80642e-05	3	24
map00100	Steroid biosynthesis	8.39196e-07	5.28693e-05	0	9
map04111	Cell cycle - yeast	1.06771e-05	0.000560549	2	16
map00140	Steroid hormone biosynthesis	2.53227e-05	0.00113952	3	9
map04976	Bile secretion	3.94683e-05	0.00155406	8	10
map04113	Meiosis - yeast	4.8365e-05	0.00169278	3	12
map03320	PPAR signaling pathway	5.7893e-05	0.00182363	9	7
map03040	Spliceosome	7.05668e-05	0.00202078	0	0
map04145	Phagosome	0.000107742	0.00282822	20	4
map00330	Arginine and proline metabolism	0.000225243	0.0047301	6	7
map04115	p53 signaling pathway	0.000210329	0.0047301	4	11
map01110	Biosynthesis of secondary metabolites	0.00020143	0.0047301	7	30
map05144	Malaria	0.000972785	0.0191517	9	3
map01210	2-Oxocarboxylic acid metabolism	0.00123874	0.0229531	1	5
map04975	Fat digestion and absorption	0.00146642	0.0256624	5	4
map03013	RNA transport	0.00173406	0.0287489	1	2
map00340	Histidine metabolism	0.00222593	0.0304856	6	1
map03010	Ribosome	0.00214759	0.0304856	0	8
map00280	Valine, leucine and isoleucine degradation	0.00216275	0.0304856	4	7
map00770	Pantothenate and CoA biosynthesis	0.00220352	0.0304856	4	2
map04970	Salivary secretion	0.00309783	0.040659	12	3
ME vs MD
Map	Pathways	p	q	Up_Count	Down_Count
map04740	Olfactory transduction	5.1082e-36	1.60908e-33	1	0
map04512	ECM-receptor interaction	4.07413e-23	6.41675e-21	6	40
map04510	Focal adhesion	9.14517e-12	9.60243e-10	6	42
map04974	Protein digestion and absorption	3.80609e-11	2.99729e-09	1	27
map04151	PI3K-Akt signaling pathway	1.11402e-08	7.01835e-07	10	48
map03030	DNA replication	1.55651e-07	8.1717e-06	0	14
map04110	Cell cycle	6.95319e-07	3.12893e-05	1	26
map04145	Phagosome	4.89059e-06	0.000178547	22	5
map05146	Amoebiasis	5.10136e-06	0.000178547	5	20
map03010	Ribosome	7.35601e-06	0.000231714	1	3
map04111	Cell cycle - yeast	1.37373e-05	0.000393385	0	18
map04913	Ovarian steroidogenesis	2.32614e-05	0.000610612	1	14
map04514	Cell adhesion molecules (CAMs)	0.000120532	0.00275191	9	16
map00100	Steroid biosynthesis	0.000122307	0.00275191	1	6
map05150	Staphylococcus aureus infection	0.000191476	0.00402099	11	0
map04142	Lysosome	0.000402796	0.00793004	17	4
map05012	Parkinson's disease	0.00047103	0.00872791	1	0
map05145	Toxoplasmosis	0.00106722	0.0186764	7	12
map03410	Base excision repair	0.00114237	0.0189393	0	9
map04141	Protein processing in endoplasmic reticulum	0.00177636	0.0266453	0	3
map05140	Leishmaniasis	0.00174098	0.0266453	11	1
map04113	Meiosis - yeast	0.00257697	0.0368975	0	12
map03008	Ribosome biogenesis in eukaryotes	0.00292667	0.0400826	0	0
